# Supplementary material for: Nanopublication-based semantic publishing and reviewing: a field study with formalization papers
Source: PeerJ Comput Sci. 2023 Feb 21;9:e1159. doi: 10.7717/peerj-cs.1159 (PMC10280262; doi:10.7717/peerj-cs.1159)
Supplement: Supplemental Information 1 — This repository contains data and code (SPARQL queries and scripting) to extract the published formalization articles (in the form of nanopublications) from the nanopublication decentralized network. It also contains the scripts made for the automatic visualization of these nanopublications in the form of a graph and a script to create the index for these nanopublications.These formalization articles will be published in the IOS Press journal Data Science, in a special issue with formalization articles in late March 2022. See https://github.com/LaraHack/fpsi_analytics [file peerj-cs-09-1159-s001.zip › fpsi_analytics-main/get-cd-response-to-classdefupdate.rq]

prefix rdfs: <http://www.w3.org/2000/01/rdf-schema#>
prefix foaf: <http://xmlns.com/foaf/0.1/>
prefix dct: <http://purl.org/dc/terms/>
prefix np: <http://www.nanopub.org/nschema#>
prefix npx: <http://purl.org/nanopub/x/>
prefix npa: <http://purl.org/nanopub/admin/>
prefix vp: <http://purl.org/nanopub/admin/hasValidSignatureForPublicKey>
prefix frbr: <http://purl.org/vocab/frbr/core#>
prefix xsd: <http://www.w3.org/2001/XMLSchema#>
prefix pso: <http://purl.org/spar/pso/>

prefix lf: <https://w3id.org/linkflows/reviews/>

select distinct ?resp_np ?update_np where {
  graph ?submission_np_head {
    ?submission_np np:hasAssertion ?submission_np_assertion ;
      np:hasPublicationInfo ?submission_np_pubinfo .
  }
  graph ?submission_np_assertion {
    ?submitted_np frbr:partOf <https://w3id.org/linkflows/formalization-papers/DataScienceSpecialIssue> ;
      pso:withStatus pso:submitted .
  }
  graph ?submission_np_pubinfo {
    ?submission_np dct:creator ?__author_iri .
    bind(?__author_iri as ?author)
  }
  optional { ?__author_iri foaf:name ?authorLabel . }
  graph npa:graph {
    ?submission_np vp: ?pubkey .
  }
  optional {
#    graph npa:graph { ?newversion_submission vp: ?pubkey . }
    ?newversion_submission np:hasAssertion ?sa .  # TODO: move into npa:graph
    graph ?sa { ?newversion_submission npx:supersedes ?submission_np . }
  }
  filter not exists {
#    graph npa:graph { ?retraction vp: ?pubkey . }
    ?retraction np:hasAssertion ?sa .  # TODO: move into npa:graph
    graph ?sa { ?somebody npx:retracts ?submission_np . }
  }
  graph ?submitted_np_head {
    ?submitted_np np:hasAssertion ?submitted_np_assertion .
  }
  graph ?submitted_np_assertion {
    ?submitted_np_s ?submitted_np_p ?class .
  }
  graph ?sp_np_head {
    ?sp_np np:hasAssertion ?sp_np_assertion .
  }
  graph ?sp_np_assertion {
    ?spi ?p ?class .
  }
#  graph npa:graph {
#    ?sp_np vp: ?pubkey .
#  }
  graph ?class_np_head {
    ?class_np np:hasAssertion ?class_np_assertion ;
      np:hasPublicationInfo ?class_np_pubinfo .
  }
  graph ?class_np_assertion {
    ?class rdfs:label ?class_name .
  }
  graph ?class_np_pubinfo {
    ?class_np npx:introduces ?class .
  }
  filter not exists {
    graph ?class_np_pubinfo {
      ?class_np a npx:ExampleNanopub .
      }
  }
#  graph npa:graph {
#    ?class_np vp: ?pubkey .
#  }
  graph ?review_np_head {
    ?review_np np:hasAssertion ?review_np_assertion ;
      np:hasPublicationInfo ?review_np_pubinfo ;
      a np:Nanopublication .
  }
  graph ?review_np_assertion {
    ?r a lf:ReviewComment .
    ?r lf:refersTo ?class_np .
  }
  graph ?review_np_pubinfo {
    ?review_np dct:creator ?__reviewer_iri .
    bind(?__reviewer_iri as ?reviewer)
  }
#  graph npa:graph {
#    ?review_np vp: ?reviewer_pubkey .
#  }
  filter not exists {
    graph ?review_np_pubinfo {
      ?review_np a npx:ExampleNanopub .
    }
  }
  optional {
#    graph npa:graph { ?newversion_review vp: ?reviewer_pubkey . }
    ?newversion_review np:hasPublicationInfo ?ri .
    graph ?ri { ?newversion_review npx:supersedes ?review_np . }
  }
  filter not exists {
#    graph npa:graph { ?retraction_review vp: ?reviewer_pubkey . }
    ?retraction_review np:hasAssertion ?ra .
    graph ?ra { ?somebody npx:retracts ?review_np . }
  }
#  graph npa:graph { ?resp_np vp: ?pubkey . }
  ?resp_np np:hasAssertion ?respa .
  graph ?respa {
    ?resp_comment lf:isResponseTo ?review_np .
    ?resp_comment lf:refersTo ?update_np .
  }
  filter not exists {
#    graph npa:graph { ?retraction_resp vp: ?pubkey . }
    ?retraction_resp np:hasAssertion ?respra .
    graph ?respra { ?somebody_resp_np npx:retracts ?resp_np . }
  }
  optional {
#    graph npa:graph { ?newversion_response vp: ?pubkey . }
    ?newversion_response np:hasAssertion ?respra .
    graph ?respra { ?newversion_response npx:supersedes ?resp_np . }
  }
}
