# Supplementary material for: Nanopublication-based semantic publishing and reviewing: a field study with formalization papers
Source: PeerJ Comput Sci. 2023 Feb 21;9:e1159. doi: 10.7717/peerj-cs.1159 (PMC10280262; doi:10.7717/peerj-cs.1159)
Supplement: Supplemental Information 1 — This repository contains data and code (SPARQL queries and scripting) to extract the published formalization articles (in the form of nanopublications) from the nanopublication decentralized network. It also contains the scripts made for the automatic visualization of these nanopublications in the form of a graph and a script to create the index for these nanopublications.These formalization articles will be published in the IOS Press journal Data Science, in a special issue with formalization articles in late March 2022. See https://github.com/LaraHack/fpsi_analytics [file peerj-cs-09-1159-s001.zip › fpsi_analytics-main/get-classdefs.rq]

prefix foaf: <http://xmlns.com/foaf/0.1/>
prefix dct: <http://purl.org/dc/terms/>
prefix np: <http://www.nanopub.org/nschema#>
prefix npx: <http://purl.org/nanopub/x/>
prefix npa: <http://purl.org/nanopub/admin/>
prefix vp: <http://purl.org/nanopub/admin/hasValidSignatureForPublicKey>
prefix frbr: <http://purl.org/vocab/frbr/core#>
prefix xsd: <http://www.w3.org/2001/XMLSchema#>
prefix pso: <http://purl.org/spar/pso/>

prefix lf: <https://w3id.org/linkflows/reviews/>

select distinct ?class_np ?newversion_class_np where {
#  graph npa:graph { ?submission_np npa:hasValidSignatureForPublicKey ?pubkey . }
    ?submission_np np:hasAssertion ?submission_np_a ; np:hasPublicationInfo ?submission_np_i .
  graph ?submission_np_a {
    ?submitted_np frbr:partOf <https://w3id.org/linkflows/formalization-papers/DataScienceSpecialIssue> ;
      pso:withStatus ?status .  # this could be submitted (for superpattern nanopub) or accepted (for updated nanopub)
  }
  graph ?submission_np_i {
    ?submission_np dct:creator ?__author_iri .
    bind(?__author_iri as ?author)
  }
  optional {
#    graph npa:graph { ?newversion_submission_np npa:hasValidSignatureForPublicKey ?pubkey . }
    ?newversion_submission_np np:hasPublicationInfo ?si .
    graph ?si { ?newversion_submission_np npx:supersedes ?submission_np . }
  }
  filter not exists {
#    graph npa:graph { ?retraction_submission_np npa:hasValidSignatureForPublicKey ?pubkey . }
    ?retraction_submission_np np:hasAssertion ?sra .
    graph ?sra { ?somebody_submission_np npx:retracts ?submission_np . }
  }
  optional {
#    graph npa:graph { ?newversion_submitted_np npa:hasValidSignatureForPublicKey ?pubkey . }
    ?newversion_submitted_np np:hasPublicationInfo ?di .
    graph ?di { ?newversion_submitted_np npx:supersedes ?submitted_np . }
  }
  filter not exists {
#    graph npa:graph { ?retraction_submitted_np npa:hasValidSignatureForPublicKey ?pubkey . }
    ?retraction_submitted_np np:hasAssertion ?dra .
    graph ?dra { ?somebody_submitted_np npx:retracts ?submitted_np . }
  }
  # check also the new version of submitted_np:
  { ?submitted_np np:hasAssertion ?submitted_np_a . } union { filter(bound(?newversion_submitted_np)) ?newversion_submitted_np np:hasAssertion ?submitted_np_a . }
  graph ?submitted_np_a {
    ?spi ?spi_pred ?class .
  }
#  graph npa:graph { ?class_np npa:hasValidSignatureForPublicKey ?pubkey2 . }
  ?class_np np:hasAssertion ?class_np_a ; np:hasPublicationInfo ?class_np_i .
  graph ?class_np_i { ?class_np npx:introduces ?class . }
  filter not exists {
    graph ?class_np_i { ?class_np a npx:ExampleNanopub . }
  }
  filter not exists {
#    graph npa:graph { ?retraction_class_np vp: ?pubkey2 . }
    ?retraction_class_np np:hasAssertion ?ra .
    graph ?ra { ?somebody_class_np npx:retracts ?class_np . }
  }
  optional {
#    graph npa:graph { ?newversion_class_np vp: ?pubkey2 . }
    ?newversion_class np:hasPublicationInfo ?ri .
    graph ?ri { ?newversion_class_np npx:supersedes ?class_np . }
  }
}
