# Supplementary material for: Nanopublication-based semantic publishing and reviewing: a field study with formalization papers
Source: PeerJ Comput Sci. 2023 Feb 21;9:e1159. doi: 10.7717/peerj-cs.1159 (PMC10280262; doi:10.7717/peerj-cs.1159)
Supplement: Supplemental Information 1 — This repository contains data and code (SPARQL queries and scripting) to extract the published formalization articles (in the form of nanopublications) from the nanopublication decentralized network. It also contains the scripts made for the automatic visualization of these nanopublications in the form of a graph and a script to create the index for these nanopublications.These formalization articles will be published in the IOS Press journal Data Science, in a special issue with formalization articles in late March 2022. See https://github.com/LaraHack/fpsi_analytics [file peerj-cs-09-1159-s001.zip › fpsi_analytics-main/get-decision.rq]

prefix foaf: <http://xmlns.com/foaf/0.1/>
prefix dct: <http://purl.org/dc/terms/>
prefix np: <http://www.nanopub.org/nschema#>
prefix npx: <http://purl.org/nanopub/x/>
prefix npa: <http://purl.org/nanopub/admin/>
prefix frbr: <http://purl.org/vocab/frbr/core#>
prefix lf: <https://w3id.org/linkflows/reviews/>
prefix xsd: <http://www.w3.org/2001/XMLSchema#>

prefix pso: <http://purl.org/spar/pso/>

select distinct ?decision_np ?newversion_decision where {
#  graph npa:graph { ?submission_np npa:hasValidSignatureForPublicKey ?pubkey . }
    ?submission_np np:hasAssertion ?submission_np_a ; np:hasPublicationInfo ?submission_np_i .  # TODO: move into npa:graph
  graph ?submission_np_a {
    ?submitted_np frbr:partOf <https://w3id.org/linkflows/formalization-papers/DataScienceSpecialIssue> ;
      pso:withStatus pso:submitted .
  }
  graph ?submission_np_i {
    ?submission_np dct:creator ?__author_iri .
    bind(?__author_iri as ?author)
  }
  filter not exists {
#    graph npa:graph { ?retraction npa:hasValidSignatureForPublicKey ?pubkey . }
    ?retraction np:hasAssertion ?sra .  # TODO: move into npa:graph
    graph ?sra { ?somebody npx:retracts ?submission_np . }
  }
  filter not exists {
#    graph npa:graph { ?retraction npa:hasValidSignatureForPublicKey ?pubkey . }
    ?retraction np:hasAssertion ?dra .  # TODO: move into npa:graph
    graph ?dra { ?somebody npx:retracts ?submitted_np . }
  }
#  graph npa:graph { ?update_np npa:hasValidSignatureForPublicKey ?pubkey2 . }
  ?update_np np:hasPublicationInfo ?ui .  # TODO: move into npa:graph; TODO: check pubkey
  graph ?ui { ?update_np lf:isUpdateOf ?submitted_np . }
  filter not exists {
#    graph npa:graph { ?retraction_update_np npa:hasValidSignatureForPublicKey ?pubkey2 . }
    ?retraction_update_np np:hasAssertion ?ura .  # TODO: move into npa:graph
    graph ?ura { ?retraction_update_np npx:retracts ?update_np . }
  }
  optional {
#    graph npa:graph { ?newversion_update_np npa:hasValidSignatureForPublicKey ?pubkey2 . }
    ?newversion_update_np np:hasPublicationInfo ?usi .  # TODO: move into npa:graph
    graph ?usi { ?newversion_update_np npx:supersedes ?update_np . }
  }
  graph npa:graph { ?decision_np npa:hasValidSignatureForPublicKey "MIGfMA0GCSqGSIb3DQEBAQUAA4GNADCBiQKBgQCJlM78d80R+gFMoQB1IG3f7AbqqGOCIv4HmZd1cx1KgEWMUUpPsojFNvx84fC/TltcJ8F8JafnbhDXW2HM2MhdK4yC04ROEV1vIgSzjDicHfiqXvMqdPuMyQp4mmCEY7mUoeEW10mWZqjk+S9TnmiAQbFGcpExP8aosr2aTR7CSQIDAQAB"^^xsd:string . } ?decision_np np:hasAssertion ?da .  # TODO: move into npa:graph
  graph ?da { ?update_np pso:withStatus ?decision . }
  filter not exists {
#    graph npa:graph { ?retraction_decision_np npa:hasValidSignatureForPublicKey ?pubkey2 . }
    ?retraction_decision_np np:hasAssertion ?rda .  # TODO: move into npa:graph
    graph ?rda { ?somebody_retraction_decision_np npx:retracts ?decision_np . }
  }
  optional {
    graph npa:graph { ?newversion_decision npa:hasValidSignatureForPublicKey "MIGfMA0GCSqGSIb3DQEBAQUAA4GNADCBiQKBgQCJlM78d80R+gFMoQB1IG3f7AbqqGOCIv4HmZd1cx1KgEWMUUpPsojFNvx84fC/TltcJ8F8JafnbhDXW2HM2MhdK4yC04ROEV1vIgSzjDicHfiqXvMqdPuMyQp4mmCEY7mUoeEW10mWZqjk+S9TnmiAQbFGcpExP8aosr2aTR7CSQIDAQAB"^^xsd:string . } ?newversion_decision np:hasPublicationInfo ?dsi .  # TODO: move into npa:graph
    graph ?dsi { ?newversion_decision npx:supersedes ?decision . }
  }
}
