# Supplementary material for: Nanopublication-based semantic publishing and reviewing: a field study with formalization papers
Source: PeerJ Comput Sci. 2023 Feb 21;9:e1159. doi: 10.7717/peerj-cs.1159 (PMC10280262; doi:10.7717/peerj-cs.1159)
Supplement: Supplemental Information 1 — This repository contains data and code (SPARQL queries and scripting) to extract the published formalization articles (in the form of nanopublications) from the nanopublication decentralized network. It also contains the scripts made for the automatic visualization of these nanopublications in the form of a graph and a script to create the index for these nanopublications.These formalization articles will be published in the IOS Press journal Data Science, in a special issue with formalization articles in late March 2022. See https://github.com/LaraHack/fpsi_analytics [file peerj-cs-09-1159-s001.zip › fpsi_analytics-main/get-response-to-updated.rq]

prefix foaf: <http://xmlns.com/foaf/0.1/>
prefix dct: <http://purl.org/dc/terms/>
prefix np: <http://www.nanopub.org/nschema#>
prefix npx: <http://purl.org/nanopub/x/>
prefix npa: <http://purl.org/nanopub/admin/>
prefix frbr: <http://purl.org/vocab/frbr/core#>
prefix lf: <https://w3id.org/linkflows/reviews/>
prefix xsd: <http://www.w3.org/2001/XMLSchema#>
prefix pso: <http://purl.org/spar/pso/>

select distinct ?resp_np ?update_np where {
#  graph npa:graph { ?submission_np npa:hasValidSignatureForPublicKey ?pubkey . }
    ?submission_np np:hasAssertion ?submission_np_a ; np:hasPublicationInfo ?submission_np_i .
  graph ?submission_np_a {
    ?submitted_np frbr:partOf <https://w3id.org/linkflows/formalization-papers/DataScienceSpecialIssue> ;
      pso:withStatus pso:submitted .
  }
  graph ?submission_np_i {
    ?submission_np dct:creator ?__author_iri .
  }
  optional {
#    graph npa:graph { ?newversion_submission_np npa:hasValidSignatureForPublicKey ?pubkey . }
    ?newversion__submission_np np:hasPublicationInfo ?si .
    graph ?si { ?newversion_submission_np npx:supersedes ?submission_np . }
  }
  filter not exists {
#    graph npa:graph { ?retraction_submission_np npa:hasValidSignatureForPublicKey ?pubkey . }
    ?retraction_submission_np np:hasAssertion ?sra .
    graph ?sra { ?somebody_submission_np npx:retracts ?submission_np . }
  }
  optional {
#    graph npa:graph { ?newversion_submitted_np npa:hasValidSignatureForPublicKey ?pubkey . }
    ?newversion_submitted_np np:hasPublicationInfo ?di .
    graph ?di { ?newversion_submitted_np npx:supersedes ?submitted_np . }
  }
  filter not exists {
#    graph npa:graph { ?retraction_submitted_np npa:hasValidSignatureForPublicKey ?pubkey . }
    ?retraction_submitted_np np:hasAssertion ?dra .
    graph ?dra { ?somebody_submitted_np npx:retracts ?submitted_np . }
  }
  graph ?review_np_head {
    ?review_np np:hasAssertion ?review_np_assertion ;
      np:hasPublicationInfo ?review_np_pubinfo ;
      a np:Nanopublication .
  }
  graph ?review_np_assertion {
    ?review_comment a lf:ReviewComment .
    ?review_comment lf:refersTo ?submitted_np .
  }
  graph ?review_np_pubinfo {
    ?review_np dct:creator ?__reviewer_iri .
    bind(?__reviewer_iri as ?reviewer)
  }
#  graph npa:graph {
#    ?review_np npa:hasValidSignatureForPublicKey ?reviewer_pubkey .
#  }
  optional {
#    graph npa:graph { ?newversion_review_np npa:hasValidSignatureForPublicKey ?reviewer_pubkey . }
    ?newversion_review_np np:hasPublicationInfo ?ri .
    graph ?ri { ?newversion_review_np npx:supersedes ?review_np . }
  }
  filter not exists {
#    graph npa:graph { ?retraction_review_np npa:hasValidSignatureForPublicKey ?reviewer_pubkey . }
    ?retraction_review_np np:hasAssertion ?ra .
    graph ?ra { ?somebody_review_np npx:retracts ?review_np . }
  }
#  graph npa:graph { ?resp_np npa:hasValidSignatureForPublicKey ?pubkey . }
  ?resp_np np:hasAssertion ?respa .
  graph ?respa {
    ?resp_comment lf:isResponseTo ?review_np .
    ?resp_comment lf:refersTo ?update_np .
  }
  optional {
#    graph npa:graph { ?newversion_resp_np npa:hasValidSignatureForPublicKey ?pubkey . }
    ?newversion_resp_np np:hasPublicationInfo ?respri .
    graph ?respri { ?newversion_resp_np npx:supersedes ?resp_np . }
  }
  filter not exists {
#    graph npa:graph { ?retraction_resp_np npa:hasValidSignatureForPublicKey ?pubkey . }
    ?retraction_resp_np np:hasAssertion ?respra .
    graph ?respra { ?somebody_resp_np npx:retracts ?resp_np . }
  }
}
