# Supplementary material for: Nanopublication-based semantic publishing and reviewing: a field study with formalization papers
Source: PeerJ Comput Sci. 2023 Feb 21;9:e1159. doi: 10.7717/peerj-cs.1159 (PMC10280262; doi:10.7717/peerj-cs.1159)
Supplement: Supplemental Information 1 — This repository contains data and code (SPARQL queries and scripting) to extract the published formalization articles (in the form of nanopublications) from the nanopublication decentralized network. It also contains the scripts made for the automatic visualization of these nanopublications in the form of a graph and a script to create the index for these nanopublications.These formalization articles will be published in the IOS Press journal Data Science, in a special issue with formalization articles in late March 2022. See https://github.com/LaraHack/fpsi_analytics [file peerj-cs-09-1159-s001.zip › fpsi_analytics-main/get-sp-response-to-review.rq]

prefix foaf: <http://xmlns.com/foaf/0.1/>
prefix dct: <http://purl.org/dc/terms/>
prefix np: <http://www.nanopub.org/nschema#>
prefix npx: <http://purl.org/nanopub/x/>
prefix npa: <http://purl.org/nanopub/admin/>
prefix frbr: <http://purl.org/vocab/frbr/core#>
prefix xsd: <http://www.w3.org/2001/XMLSchema#>
prefix pso: <http://purl.org/spar/pso/>

prefix lf: <https://w3id.org/linkflows/reviews/>

select distinct ?resp_np ?review_np where {
  graph ?submission_np_head {
    ?submission_np np:hasAssertion ?submission_np_assertion ;
      np:hasPublicationInfo ?submission_np_pubinfo ;
      a np:Nanopublication .
  }
  graph ?submission_np_assertion {
    ?subm_np frbr:partOf <https://w3id.org/linkflows/formalization-papers/DataScienceSpecialIssue> ;
      pso:withStatus pso:submitted .
  }
  graph ?submission_np_pubinfo {
    ?submission_np dct:creator ?__author_iri .
    bind(?__author_iri as ?author)
  }
#  graph npa:graph {
#    ?submission_np npa:hasValidSignatureForPublicKey ?pubkey .
#  }
  optional {
#    graph npa:graph { ?newversion_submission_np npa:hasValidSignatureForPublicKey ?pubkey . }
    ?newversion_submission_np np:hasPublicationInfo ?si .  # TODO: move into npa:graph
    graph ?si { ?newversion_submission_np npx:supersedes ?submission_np . }
  }
  filter not exists {
#    graph npa:graph { ?retraction_1 npa:hasValidSignatureForPublicKey ?pubkey . }
    ?retraction_1 np:hasAssertion ?sa .  # TODO: move into npa:graph
    graph ?sa { ?somebody_submission_np npx:retracts ?submission_np . }
  }
  graph ?review_np_head {
    ?review_np np:hasAssertion ?review_np_assertion ;
      np:hasPublicationInfo ?review_np_pubinfo ;
      a np:Nanopublication .
  }
  graph ?review_np_assertion {
    ?r a lf:ReviewComment .
    ?r lf:refersTo ?subm_np .
  }
  graph ?review_np_pubinfo {
    ?review_np dct:creator ?__reviewer_iri .
    bind(?__reviewer_iri as ?reviewer)
  }
#  graph npa:graph {
#    ?review_np npa:hasValidSignatureForPublicKey ?reviewer_pubkey .
#  }
  optional {
#    graph npa:graph { ?newversion_review_np npa:hasValidSignatureForPublicKey ?reviewer_pubkey . }
    ?newversion_review_np np:hasPublicationInfo ?ri .  # TODO: move into npa:graph
    graph ?ri { ?newversion_review_np npx:supersedes ?review_np . }
  }
  filter not exists {
#    graph npa:graph { ?retraction npa:hasValidSignatureForPublicKey ?reviewer_pubkey . }
    ?retraction np:hasAssertion ?ra .  # TODO: move into npa:graph
    graph ?ra { ?somebody_review_np npx:retracts ?review_np . }
  }
  optional {
#    graph npa:graph { ?update_np npa:hasValidSignatureForPublicKey ?pubkey2 . }
    ?update_np np:hasPublicationInfo ?xi .  # TODO: move into npa:graph; TODO: check pubkey
    graph ?xi { ?update_np lf:isUpdateOf ?subm_np . }
    filter not exists {
#      graph npa:graph { ?retraction_2 npa:hasValidSignatureForPublicKey ?pubkey2 . }
      ?retraction_2 np:hasAssertion ?ura .  # TODO: move into npa:graph
      graph ?ura { ?somebody_update_np npx:retracts ?update_np . }
    }
    optional {
#      graph npa:graph { ?newversion_update_np npa:hasValidSignatureForPublicKey ?pubkey2 . }
      ?newversion_update_np np:hasPublicationInfo ?usi .  # TODO: move into npa:graph
      graph ?usi { ?newversion_update_np npx:supersedes ?update_np . }
    }
  }
#  graph npa:graph { ?resp_np npa:hasValidSignatureForPublicKey ?pubkey . }
  ?resp_np np:hasAssertion ?respa .
  graph ?respa { ?resp_comment lf:isResponseTo ?review_np . }
  filter not exists {
#    graph npa:graph { ?retraction_resp_np npa:hasValidSignatureForPublicKey ?pubkey . }
    ?retraction_resp_np np:hasAssertion ?respra .  # TODO: move into npa:graph
    graph ?respra { ?somebody_resp_np npx:retracts ?resp_np . }
  }
}
