# Supplementary material for: Nanopublication-based semantic publishing and reviewing: a field study with formalization papers
Source: PeerJ Comput Sci. 2023 Feb 21;9:e1159. doi: 10.7717/peerj-cs.1159 (PMC10280262; doi:10.7717/peerj-cs.1159)
Supplement: Supplemental Information 1 — This repository contains data and code (SPARQL queries and scripting) to extract the published formalization articles (in the form of nanopublications) from the nanopublication decentralized network. It also contains the scripts made for the automatic visualization of these nanopublications in the form of a graph and a script to create the index for these nanopublications.These formalization articles will be published in the IOS Press journal Data Science, in a special issue with formalization articles in late March 2022. See https://github.com/LaraHack/fpsi_analytics [file peerj-cs-09-1159-s001.zip › fpsi_analytics-main/get-sp-responses.rq]

prefix foaf: <http://xmlns.com/foaf/0.1/>
prefix dct: <http://purl.org/dc/terms/>
prefix np: <http://www.nanopub.org/nschema#>
prefix npx: <http://purl.org/nanopub/x/>
prefix npa: <http://purl.org/nanopub/admin/>
prefix frbr: <http://purl.org/vocab/frbr/core#>
prefix lf: <https://w3id.org/linkflows/reviews/>
prefix xsd: <http://www.w3.org/2001/XMLSchema#>
prefix pso: <http://purl.org/spar/pso/>

select distinct ?resp_np ?newversion_resp_np where {
#  graph npa:graph { ?submission_np npa:hasValidSignatureForPublicKey ?pubkey . }
    ?submission_np np:hasAssertion ?submission_np_a ; np:hasPublicationInfo ?submission_np_i .  # TODO: move into npa:graph
  graph ?submission_np_a {
    ?submitted_np frbr:partOf <https://w3id.org/linkflows/formalization-papers/DataScienceSpecialIssue> ;
      pso:withStatus pso:submitted .
  }
  graph ?submission_np_i {
    ?submission_np dct:creator ?__author_iri .
  }
  filter not exists {
#    graph npa:graph { ?retraction_submission_np npa:hasValidSignatureForPublicKey ?pubkey . }
    ?retraction_submission_np np:hasAssertion ?sra .  # TODO: move into npa:graph
    graph ?sra { ?somebody_submission_np npx:retracts ?submission_np . }
  }
  optional {
#    graph npa:graph { ?newversion_submission_np npa:hasValidSignatureForPublicKey ?pubkey . }
    ?newversion__submission_np np:hasPublicationInfo ?si .  # TODO: move into npa:graph
    graph ?si { ?newversion_submission_np npx:supersedes ?submission_np . }
  }
  filter not exists {
#    graph npa:graph { ?retraction_submitted_np npa:hasValidSignatureForPublicKey ?pubkey . }
    ?retraction_submitted_np np:hasAssertion ?dra .  # TODO: move into npa:graph
    graph ?dra { ?somebody_submitted_np npx:retracts ?submitted_np . }
  }
  graph ?review_np_head {
    ?review_np np:hasAssertion ?review_np_assertion ;
      np:hasPublicationInfo ?review_np_pubinfo ;
      a np:Nanopublication .
  }
  graph ?review_np_assertion {
    ?r a lf:ReviewComment .
    ?r lf:refersTo ?submitted_np .
  }
  graph ?review_np_pubinfo {
    ?review_np dct:creator ?__reviewer_iri .
    bind(?__reviewer_iri as ?reviewer)
  }
  optional { ?__reviewer_iri foaf:name ?reviewerLabel . }
#  graph npa:graph {
#    ?review_np npa:hasValidSignatureForPublicKey ?reviewer_pubkey .
#  }
  optional {
#    graph npa:graph { ?newversion_review_np npa:hasValidSignatureForPublicKey ?reviewer_pubkey . }
    ?newversion_review_np np:hasPublicationInfo ?ri .  # TODO: move into npa:graph
    graph ?ri { ?newversion_review_np npx:supersedes ?review_np . }
  }
  filter not exists {
#    graph npa:graph { ?retraction_review_np npa:hasValidSignatureForPublicKey ?reviewer_pubkey . }
    ?retraction_review_np np:hasAssertion ?ra .  # TODO: move into npa:graph
    graph ?ra { ?somebody_review_np npx:retracts ?review_np . }
  }
#  graph npa:graph { ?resp_np npa:hasValidSignatureForPublicKey ?pubkey . }
  ?resp_np np:hasAssertion ?respa .
  graph ?respa { ?resp_comment lf:isResponseTo ?review_np . }
  filter not exists {
#    graph npa:graph { ?retraction_resp_np npa:hasValidSignatureForPublicKey ?pubkey . }
    ?retraction_resp_np np:hasAssertion ?respra .  # TODO: move into npa:graph
    graph ?respra { ?somebody_resp_np npx:retracts ?resp_np . }
  }
}
