# Supplementary material for: Nanopublication-based semantic publishing and reviewing: a field study with formalization papers
Source: PeerJ Comput Sci. 2023 Feb 21;9:e1159. doi: 10.7717/peerj-cs.1159 (PMC10280262; doi:10.7717/peerj-cs.1159)
Supplement: Supplemental Information 1 — This repository contains data and code (SPARQL queries and scripting) to extract the published formalization articles (in the form of nanopublications) from the nanopublication decentralized network. It also contains the scripts made for the automatic visualization of these nanopublications in the form of a graph and a script to create the index for these nanopublications.These formalization articles will be published in the IOS Press journal Data Science, in a special issue with formalization articles in late March 2022. See https://github.com/LaraHack/fpsi_analytics [file peerj-cs-09-1159-s001.zip › fpsi_analytics-main/get-updated-to-superpattern.rq]

prefix foaf: <http://xmlns.com/foaf/0.1/>
prefix dct: <http://purl.org/dc/terms/>
prefix np: <http://www.nanopub.org/nschema#>
prefix npx: <http://purl.org/nanopub/x/>
prefix npa: <http://purl.org/nanopub/admin/>
prefix frbr: <http://purl.org/vocab/frbr/core#>
prefix lf: <https://w3id.org/linkflows/reviews/>
prefix xsd: <http://www.w3.org/2001/XMLSchema#>

prefix pso: <http://purl.org/spar/pso/>

select distinct ?update_np ?submitted_np where {
#  graph npa:graph { ?submission_np npa:hasValidSignatureForPublicKey ?pubkey . }
    ?submission_np np:hasAssertion ?submission_np_a ; np:hasPublicationInfo ?submission_np_i .  # TODO: move into npa:graph
  graph ?submission_np_a {
    ?submitted_np frbr:partOf <https://w3id.org/linkflows/formalization-papers/DataScienceSpecialIssue> ;
      pso:withStatus pso:submitted .
  }
  graph ?submission_np_i {
    ?submission_np dct:creator ?__author_iri .
    bind(?__author_iri as ?author)
  }
  optional {
#    graph npa:graph { ?newversion_submission_np npa:hasValidSignatureForPublicKey ?pubkey . }
    ?newversion_submission_np np:hasPublicationInfo ?si .  # TODO: move into npa:graph
    graph ?si { ?newversion_submission_np npx:supersedes ?submission_np . }
  }
  filter not exists {
#    graph npa:graph { ?retraction_submission_np npa:hasValidSignatureForPublicKey ?pubkey . }
    ?retraction_submission_np np:hasAssertion ?sra .  # TODO: move into npa:graph
    graph ?sra { ?somebody_submission_np npx:retracts ?submission_np . }
  }
  optional {
#    graph npa:graph { ?newversion_submitted_np npa:hasValidSignatureForPublicKey ?pubkey . }
    ?newversion_submitted_np np:hasPublicationInfo ?di .  # TODO: move into npa:graph
    graph ?di { ?newversion_submitted_np npx:supersedes ?submitted_np . }
  }
  filter not exists {
#    graph npa:graph { ?retraction_submitted_np npa:hasValidSignatureForPublicKey ?pubkey . }
    ?retraction_submitted_np np:hasAssertion ?dra .  # TODO: move into npa:graph
    graph ?dra { ?somebody_submitted_np npx:retracts ?submitted_np . }
  }
#  graph npa:graph { ?update_np npa:hasValidSignatureForPublicKey ?pubkey2 . }
  ?update_np np:hasPublicationInfo ?ui .
  graph ?ui { ?update_np lf:isUpdateOf ?submitted_np . }
  optional {
#    graph npa:graph { ?newversion_update_np npa:hasValidSignatureForPublicKey ?pubkey2 . }
    ?newversion_update_np np:hasPublicationInfo ?usi .
    graph ?usi { ?newversion_update_np npx:supersedes ?update_np . }
  }
  filter not exists {
#    graph npa:graph { ?retraction_update_np npa:hasValidSignatureForPublicKey ?pubkey . }
    ?retraction_update_np np:hasAssertion ?rua .  # TODO: move into npa:graph
    graph ?rua { ?somebody_retraction_update_np npx:retracts ?update_np . }
  }
}
