# Supplementary material for: Nanopublication-based semantic publishing and reviewing: a field study with formalization papers
Source: PeerJ Comput Sci. 2023 Feb 21;9:e1159. doi: 10.7717/peerj-cs.1159 (PMC10280262; doi:10.7717/peerj-cs.1159)
Supplement: Supplemental Information 1 — This repository contains data and code (SPARQL queries and scripting) to extract the published formalization articles (in the form of nanopublications) from the nanopublication decentralized network. It also contains the scripts made for the automatic visualization of these nanopublications in the form of a graph and a script to create the index for these nanopublications.These formalization articles will be published in the IOS Press journal Data Science, in a special issue with formalization articles in late March 2022. See https://github.com/LaraHack/fpsi_analytics [file peerj-cs-09-1159-s001.zip › fpsi_analytics-main/make-nanopub-index.sh]

#!/usr/bin/env bash

set -e

cat nanopubs/*.trig > all-nanopubs.trig
np mkindex -p -o nanopub-index.pre.trig \
  -c https://orcid.org/0000-0002-7114-6459 \
  -c https://orcid.org/0000-0002-1267-0234 \
  -t "Nanopublications for the special issue of formalization papers at the journal Data Science 2021/2022" \
  -d "This set includes the nanopublications of the submissions, auxiliary class definitions, reviews, responses, and decisions for the special issue at the journal Data Science by IOS Press." \
  all-nanopubs.trig
np sign -o nanopub-index.trig nanopub-index.pre.trig
rm all-nanopubs.trig nanopub-index.pre.trig
