# Supplementary material for: Nanopublication-based semantic publishing and reviewing: a field study with formalization papers
Source: PeerJ Comput Sci. 2023 Feb 21;9:e1159. doi: 10.7717/peerj-cs.1159 (PMC10280262; doi:10.7717/peerj-cs.1159)
Supplement: Supplemental Information 1 — This repository contains data and code (SPARQL queries and scripting) to extract the published formalization articles (in the form of nanopublications) from the nanopublication decentralized network. It also contains the scripts made for the automatic visualization of these nanopublications in the form of a graph and a script to create the index for these nanopublications.These formalization articles will be published in the IOS Press journal Data Science, in a special issue with formalization articles in late March 2022. See https://github.com/LaraHack/fpsi_analytics [file peerj-cs-09-1159-s001.zip › fpsi_analytics-main/nanopub-index.trig]

@prefix this: <http://purl.org/np/RAkLJW7vIsnKKJDf1iswdgtFPQSo3lEG_z8DhHfD7dofE> .
@prefix sub: <http://purl.org/np/RAkLJW7vIsnKKJDf1iswdgtFPQSo3lEG_z8DhHfD7dofE#> .
@prefix np: <http://www.nanopub.org/nschema#> .
@prefix dct: <http://purl.org/dc/terms/> .
@prefix dce: <http://purl.org/dc/elements/1.1/> .
@prefix npx: <http://purl.org/nanopub/x/> .
@prefix xsd: <http://www.w3.org/2001/XMLSchema#> .
@prefix ns1: <http://purl.org/np/> .

sub:Head {
  this: np:hasAssertion sub:assertion;
    np:hasProvenance sub:provenance;
    np:hasPublicationInfo sub:pubinfo;
    a np:Nanopublication .
}

sub:assertion {
  this: npx:includesElement ns1:RA-NHiWeD_b9EyigeFtA2Am2z4BbtTJNS-wYkoB-qf0-k, ns1:RA-PZUIhvhl__00ef62icnjpY_LPYPOIssulmbR31c4i8,
      ns1:RA-_lHIZGRE1JVTzCK0XKZ3OR7vV9GdFCsmBIyfX4kkjg, ns1:RA-jkb7qPNTSOe_EXltW_rlQWQ9x3_Y1KOzW6J_bbPz4U,
      ns1:RA-miPrNdymKxeAk5hyVFlTQ35vPEJTF4YvmYAcQ8ufOA, ns1:RA-pqz7azyMGoXCqzIkUz6p7Jz5U3fM1R0AJzDVFr5nDw,
      ns1:RA-uxUPtTz71KNQ4cwmoj7eGnv9HgVdVifbi_mIfZfcAY, ns1:RA062HUn_Zu1nVB61cxpeesJ4DyUCVIK9HEgS5BJVkE-Y,
      ns1:RA0AMmdDvY5MpFV1JIroq2akgWPYgSfyKLxpjoHn1Oaro, ns1:RA0Ak_exioAtnRt7pfhc3qUE7CwgEdHMt89Frp7LWxdb4,
      ns1:RA0HU7k7XUj81ioBftZFk7ywHx5uBBlVgXduglUYgyW5w, ns1:RA0JAnTeZk7UH64wvt05e2rksQNdM7Lpbg3wX9bfZgtmc,
      ns1:RA0LO7yFU6d4M6FEzjw-r0Gyuu92B8giyMMKDP-qbvE1c, ns1:RA0frq_DIL62KAINYDqz_jPa92eTO1py-n8x9Q0xKRSkU,
      ns1:RA12lVwEtmddK9OwDkZQZlgJaOD2-0NXtAtO_jDaG-3VQ, ns1:RA157Nzn31vVtHtrMQgOXML5iyDjjlp3kkp9yVIKU8buw,
      ns1:RA1FoHM9lwJ1XAV1eB871XcMAKfod73G_i4YtgoLpJVH0, ns1:RA1eLUsfsZjvCGBP_nWVWaQQKMxET71h_GGxSpotNaCyg,
      ns1:RA1lac797RgY6PwQMN55X5aLUTV9KB04vhRMmZ3JDsU9w, ns1:RA2-eahziacyavza3T31DfPDeQJabPiSUR-nA9IAs2rJY,
      ns1:RA22JAQihYeiJkNIjvwnxLPmjuG74yPcRXpPyVX8DV6fA, ns1:RA23b3K08ecv45XZJbWHvNfv6e-8w_48X7VW5q7LUyyms,
      ns1:RA2AsGFOtNd5iOxPvjA4ANQ2EVNqCeaYVynPs19tiIuEk, ns1:RA2JlYTWhC4PuhqFITergBXYM0CdZ_H-uTJ751rOIntlU,
      ns1:RA2hde9hXKfi0juhaF7yWd1aKsyZknPYj2Od-rLlAKmSM, ns1:RA2kBfTdI1zfinySdO_KecrMqS5x3kr5n87r5inNba_Bo,
      ns1:RA38HSbTw9IinK2q_4lp3aDhh-Jw7fASYLE-Vq3NrD--0, ns1:RA3bgMLuZraOIlR0MkZATsU_eFtfym5V3kPkGqzXrWykg,
      ns1:RA3d1wNhyQRILFaCc4WVBXd12ne3pJ-a9NHSGDWiScLJk, ns1:RA3q8bDtZ3mHZRPPftGte0Y_r7ZEOy0NvM1tcJArDm20Y,
      ns1:RA4DdeBZluxqSTr_YT_LVYw4u3c-d5f3f2aMnscLvpB5k, ns1:RA4H1CPJ7YVgwiy9mu9_BTmBKu15gOyQJus8089NdORm0,
      ns1:RA4ecYBb3WaYOd-9zB3ZsSSYAR9AvoeN6VC9HfIQfrprs, ns1:RA4zu3y98zRapBDzYOuBf--RkJCAgnQA393Pb_IHawWBI,
      ns1:RA5FlrUsfDenGL9K_VknFw04YrFaoIisEb1ZdHDmX6GtE, ns1:RA5Txa3acYP9_MUWEw7s7wenDTB1QXNMB7UehJW-2E-_8,
      ns1:RA5ff2pPMe05nBHBpv2dvCoB6wBnRkMyI6agJCAUW3p8U, ns1:RA5rRFy9eDTZSTyVeuTrAO7aCg_JPcq1cVmWWjc-kjFOM,
      ns1:RA6LSiMXEHG5IZyC29dfh8tBptanSlWFx_H6KznPXEXu8, ns1:RA6RJQ5m-nPsy7TccqDC0yc4OvmQRZmW4_i3gen4R9M6s,
      ns1:RA6TdnIX5ekZdeoyBkgygIA2cJbzeT-w4tHjQYWnw8q_w, ns1:RA6gx8VCH_HFRNWV3Vuf1gxmjoECFUqYVgJ3aVapFfHls,
      ns1:RA6iSsRzRDasLnPEDR976ah7-G2Sg7rVbdkcu3pQnvbl4, ns1:RA6lxb-WY_kXYi0NAxIIus4uO_A8QUKfwbIImynkyhwvA,
      ns1:RA6snbuih8c4A_1jDlDPtYXKBcO5KE5jdoQUtu3V2xPY4, ns1:RA7MgxMCcVykE2RBJHm-Ou_CuuhPXqfcinswtIfjXReOc,
      ns1:RA7R6kJu0QfsxJgF9KDaKDxAbuZz5NlJ9RSd1dpA_TUjw, ns1:RA7e61cJDtKZCRpIrygSht_h8hp7kte2CdM1OtMiQzyBc,
      ns1:RA7k6cVTww-PUNrhFom4tp379xF9R4bB7O68igHo-4E1E, ns1:RA887FH8AZvYFLOVf8dhEMPpc8l6JP-q6yybkUg4VazCI,
      ns1:RA8BLtUFY9NoS6sQdDptZ-_77GnW11EqY0PCBzmp-uQys, ns1:RA8Bw8rc3LhRQnXdZss4BoOy8cglUqdcuiB3nKq8hptNE,
      ns1:RA8loVntlA3Gxd37VWCaimrbYrrnY7rvVmCTIyOW6cOhs, ns1:RA8rAx7JShPL3nladCkzTx55J6YJVvpHTpqqwU_Hl3hnI,
      ns1:RA913Qgx4UShjz9upA4IAsbYCkLhSxQ0vaV1figRNXkH8, ns1:RA9B6Vj6uE6O9Uwjv5SLtxoA6CBCZONJgJ2LJUFhVHbDs,
      ns1:RA9KmNH-j6YINX5zo0Q-ykj8SfyW0c7HA-IK5qHxuf2gk, ns1:RA9OIEkDfzAXvpUfUi64J5OUGqspF59RBIkAVIDxkjRjE,
      ns1:RA9PBnR9l3KHr3rfm6TrDsf27LPS2TJEGRaTGqDOc_8bo, ns1:RA9RcAQhZ9tZvErcz-xEsptVcUx84CnXC1hvEUsp2N2vs,
      ns1:RA9UaQM3wVa9xRAmL9CWEXyhDbcgvHlPoGTw4pnKaHYL8, ns1:RA9hTCB4z3sp_gHdbrfXBjR0eczmlcs2WVVMdS8FOQ1gc,
      ns1:RA9jFuc0wOvjd8Tis5w09VDMnwWwGQaUoqqDV2665acHI, ns1:RA9liKqSCnL2E1qLfjr0tgw3LYQVjEhns5Noxpmb23nv0,
      ns1:RA9pwySo43TIfbvPuhK4ZuisvMsDvZ6TeR5N6MNKft8Nw, ns1:RA9wYHgRzNVnwFw_JiA5KOxN4T0vuyxT9_VrX-nlmcaIE,
      ns1:RAA7OnnJAKBafk4iYT3U2GQN1F0PbJ8IJfU4YtZ20f8JQ, ns1:RAANP7AWgyZRaS2WgNcGDfp8-4bXv0blhKapMcUrrWvos,
      ns1:RAAgR5ZKIIvujTwNwwxr6-bsjF1GXk_W7Zx7qxEeLrOX0, ns1:RAAnt1YKH6K7xFZeI_VIkeDQokxZM5mz0Or4y9Mz1o97k,
      ns1:RAAvxdOwZmP5RB7BlUsIC6CqXDNhSiIP0r4RhJP8WHMVM, ns1:RAAzPmVWXvodpYKPeeaxfRck9b62gGWE5C1-xSnQEb-Es,
      ns1:RAB_yY8X4BUuS9HMBso8SvvPfBX31cb8cCv41SgfyMBew, ns1:RABm7U1wy2kfOol84sbgyx2MYWx8H98Kgs48f6E-gg1DU,
      ns1:RABqs0voTpZjcSTTtyS6WIi3Fd4Za6uQmvBE0_w7wNWY4, ns1:RABtdOLT-l2EkmYbzD5OX_FxVYjB0UHMyvUFcMN218E-A,
      ns1:RABtyhat8eNcz29hr3caN886bzaFbxtYB7xy74b5-m7v8, ns1:RABz7zzArEi6Fd3oXlRMCC3rpqtGjvB56TW2oIb6jCe5U,
      ns1:RABzhulhaPhOzo9MxWxl230N72-azdlpMNwu_HtDqsuUc, ns1:RACF2Yg9lCvNwjlcbkyOMizAkU2t1X1K6NsfYbpbQk7Xo,
      ns1:RACS5sSm45MGbuJrztnPrpdu1AuLiKxDni-6JcKzN5ZtM, ns1:RACefo-6H6Mu2grt1xMgw-_23yzqCmZXhE4cycALDXrHg,
      ns1:RACtA1UuaRdfJtT3kpvDXDKE9FsHlAGW7SlQ5g1VUt2c4, ns1:RACweRIgGmEvbyNLBHzPeko402hlFC36CHJQ7zoxVEPUA,
      ns1:RAD2d2pLO6hCu7pWsODSNHNxYGjKkyFJUlN1reDPn8G-0, ns1:RAD4XQS1DXALtJcPHNkn7y9M3DFjZuc4UWAnfdjgtUxSc,
      ns1:RADPRZhOfgWlmq98SVMPekC0HlfZtphWID6hSulz-hOTM, ns1:RADZUYUDV0nG8JttvApmKf_lqbxruHmRWBsO4WuFPRfjQ,
      ns1:RADrUsLdKijDGJNvINN2mXqWAYysGkWScFnfyMrHCyvE8, ns1:RADxNE4LbidQZRy0knJM-8RuuinMXaYyDw8g5FQPKl284,
      ns1:RAE0JHQsWaRPf1k2zYHFm6saeiu2fZSfCSoWiMyuLPvw0, ns1:RAE1u4Tgwx0z1kDe1Mcsdn6KRLnomKlqRZFRrTaX-HBcM,
      ns1:RAEXBWB39ZKCaNTalc0K6hrU1UdWQpRu7Rl8RDO4fBydo, ns1:RAEazJoU_loPjkRX8Q8p1Moe5pVJ5jSbfvcUD5KOeLppY,
      ns1:RAEo0vVJDl36yjtiPu-Ndyqn-sDaY_NUy5Aax1qinamvQ, ns1:RAEpHUXRKtaLE3Z24sgIUdaxwTBsK2bjshyq9yF00145Y,
      ns1:RAEpaUK6FW1ftnu43ZSMCqxmaXw1YQET9fs8ULFyG-Ado, ns1:RAF0I0vcddXt9HW7oCSOCKvESCcrrORSqMVzRBy_qj3Y8,
      ns1:RAFCPGyWsPcZarXDn5Dg9IMu-7BQskfH3wtAFqhakJoNA, ns1:RAFH8AVn-wnTcSGxvPZ1Uiy_AtOhINlynnAxxiCdcTVWU,
      ns1:RAFJQ8Eq4DgYcm1_xyl8utYvqZC3_UMlPhihpORlMIR4Q, ns1:RAFKjvrsg7opJbOj4X07AthG8yBrQqntiqrbruEvFa5As,
      ns1:RAFMU1Z7kxuFhoaqJG7I_W1NnplPYKB7Cm1eEhFeCtvM8, ns1:RAFQovt9yQD7nZ2tdZ9_Uhpb7CsfT3k64pK7dh63xd-50,
      ns1:RAFUOj4M9QAFD3Gf36uw_TDoIyG98ryT07P_pa-_MZ72w, ns1:RAFi6DZ3QoJaRI-Pyn1k1PTMWk7o6f-9XDdZveVg-Aomw,
      ns1:RAFiUTEjerOTBy0fscTQrTDDKoqaGBL3NXPxterEVMfs4, ns1:RAFmdUhujtbu6fOVnxgTVUlqlrPVu1TAma3Ba4fWGw3e0,
      ns1:RAGG3BYvzA9wR4jmmeAmE15zQ9KBLNGPmIIPpWh_nCi5M, ns1:RAGIam9RdG-5otB3CCwDNg1h8pMjUS1Qy4cOLXRlnffjo,
      ns1:RAGfzz5T3p5LQP9rTIpfIjBjsOX6BTL1jl5015NRc_oRE, ns1:RAGgV-nRMWhmgtxx5n3yE29NaopuuDVDKAuZC8IzCATag,
      ns1:RAGo62Hb_Bx1klF4pn1q1Ty40860e3A7Sz4hr2vojZ2wA, ns1:RAGupRPJQIZvgjzFBtHWFhZJYZeXotk7jrrUZeyDhoKB8,
      ns1:RAH8v3PKwnXbMjc1g0FMnRYKylKtiEEKgR-3zrnj2pDS8, ns1:RAHd7jG-Bo68xDEZGm7dmd_h2y4d88GZPbdipN770sA-c,
      ns1:RAHmvzdl-80jtSyn18OgVBbeUc07anF7K93Gde6SxbIZw, ns1:RAHzUoVe64B0__SjHxEWo-5jSzzxootr_quip_GGWshW4,
      ns1:RAIBpY3_Ob-fGnTo23yCCu86P1KZzPNdqrime6sEHsUPU, ns1:RAIWvdnjqmOl2VP_eR2oFBxk97A_dw__FeusMzuRE9SIY,
      ns1:RAIZdSg0rtI4P2hn7_U-Brzgtnjlh4f5TE_BhpTNsku78, ns1:RAIolZf0Ko5Klrr5FWt0Wqr_GrNa2PxyxLhlz8y4eGIUk,
      ns1:RAIwMZ0StXU9DCY1WGoJMwD2NAc30mijCb0FML8TXIB0Y, ns1:RAJ8T3gHnyWOagapz0f0YbRlDqrVt9kjY1nHONQgzxn5o,
      ns1:RAJQzOGKuP_oSLqSRzyPAYaQO-HWp1fD9MGzNGR-HcgTs, ns1:RAJY7wiISIWV3ND9kRMQyzE5uyoq8GYd7rkZNL7NAdab8,
      ns1:RAK0ra75wJV1G5R-H_SnsJIhkA5h1eSfPerBFLbMsykIw, ns1:RAKNnwB9sUaOdqUz3vk6FvIY8ckt5NsEn3scZb0MLux00,
      ns1:RAKhQUaLzA2G6zpdDGqBkbxwegjl6Ak28DO_0ZlT6G4Bc, ns1:RALAkTrka6ayoFYItkXH1Zzcovp7ky-JuMEFEDFInK4bI,
      ns1:RALGIIKvWi-5iWhzWafeDsmUndSVJ8pdf6luPtwSiou8Q, ns1:RALWxVELKuqrkcO9ud2eXr0E2-ot5bl-0NpOIQi1ktrgI,
      ns1:RALbwlXSd3y1WviWuEdITD87lSbTIY5r52sf1M5xz46YQ, ns1:RALzg7HM2Da1ELrA-a7JSuE5Q_Zj-_51RhDcX71-YgQQs,
      ns1:RAM0AF2wYX0vr9wXf1svfJRL0_PhceAnWVb6VVTXunA7U, ns1:RAM4miJDGbzr0w1VV-8_rgks8JGr9g5yaDN3HoYo2H9T0,
      ns1:RAMJ69Peyx9r4lGvkvryD3I7rMP8Yb6FuCjyVg-ZfBV0c, ns1:RAMNj6VHDqFRtvXZLgdQNQzrf52BWZhFPq0DtFt1C_PzY,
      ns1:RAMeG2Rwn3zkcJLU53VbKwSCLxQL8Ss7CV81vs6TkKLek, ns1:RAMgThXW6xx8QiPmW9VhVuxWCN2ZWe-pmxDcFfdx_A7z0,
      ns1:RAMpzb1Ec_HZZrVbr4RZAOemRxq80XUb8uZ00pDZ4R0uw, ns1:RANAxL2OxGmP9VAN6cUi_0KEK0rJb9bPn4l1A5HquXKrI,
      ns1:RAN_chNfWR9hbEkfjwOfMpq1piwOgAj6q2sJ-qbDzaLOk, ns1:RANegR5t3VApsZ7sEkQdrNyv1TEYIFQds9XXI1uarfmN8,
      ns1:RANjcIDg1VkGWDSqxkFyVn__2UEbR-V7y8lqtV4rxcLJk, ns1:RANmHoSCPExJaux1NMHu8bVhZzAducyyR4dTtHJSbv2SE,
      ns1:RANtyaCb-FRHjXEATBUbQLZ8qjMd_Z3MGLxtwRl1WIQo4, ns1:RAO-_RZJrs22GR-5L7FLJVaBBIUIDCul8zFzQsXddvHBE,
      ns1:RAO2sbZc46vpwL0JpuIF-_WDJyUtOhAAMLnFiL6-6zxco, ns1:RAOBLvwlzrROjza_vzDuMiG8Ea1qc0JISyoNFt8OJDk3M,
      ns1:RAOGswI1P_xI18zJy8BEeqzfJAj9IRrKN_9DkS8asc90g, ns1:RAOQfDNyP0cEiYppEG27gQuAaJpI55sOTmdfCP7JWctfc,
      ns1:RAORqcMHEwaiqXp14QWgjS8iWP98rUtRGbrm7414ya1xI, ns1:RAOaHjJf_7NLnsZCok_mm5vARZ8Jn223owehNSoKjG7Oo,
      ns1:RAOhIZlqbqMRIgsROJMnSPY8YgmuHZuoBuMuhBnxIViUQ, ns1:RAOiDCcI5c4RXamzaP9TNY8XM7L-7UQ7shm79KrlDgnH8,
      ns1:RAOuun9B68sM1VMlYrq6Bxt9_9Z1Zq_O56x5CvDtNqesA, ns1:RAOxICL4ULhzr5mxC9cyzStCBtpoETQGin6Vr-Ns7JNtA,
      ns1:RAP8dkcFlSSR8bN0PosCy5ecB6FSaxUuPDGP_xV_celdM, ns1:RAPEhX9hEJCSMWUbeVGWxi2KP-WmzHXQWbSYsc_5s7rGU,
      ns1:RAPLWOEA5t6_Kx6vVHtibWm92pg1XTN6FIZdWuaTyoy9g, ns1:RAPRtkUm8oKYy-74SAHFIlAPS1E-Xu7GcbvH4g9_qfu_U,
      ns1:RAPTktNJpm0JblZpJsn0BUPbHeGV58k6sGQfuJUluyp04, ns1:RAPVWYH0x-xyDa9PfBcGUFly3m1FNEO43KG9s0uH-y6yo,
      ns1:RAPjdJK_mKmROq-jNyi2zby1brrxZ8AomWT8XjTKO6F5I, ns1:RAPpZIuYb4Q3jRp8OBSB83dltFyaiiayTylHWc4cEuRIQ,
      ns1:RAQImRBJTpV_MmzEvzJQjBnMH4gO78ss8mP8UEHXj72BU, ns1:RAQQkNipYM14QGoyfpzqmVxbgJC9OG4OwQREahNcMcMYM,
      ns1:RAQTRlVBNlJZj7PvwVwpt3HBq56n30DbcIWJZeogGEJvs, ns1:RAQVUPAB16ljoRh645Dh3uXO2O2SELsummvl_L3c8j35E,
      ns1:RAQ_hTQ5xvy45wRj9v7wln67sBgxFC0eV6l60xglU0xmI, ns1:RAQh4gyQCcdD59fUytOc5kOtq7uoEER0ihJBcxKsheZHM,
      ns1:RAR22eLK9Pv5jaxUSzU-nA8t6G5dB3aXjml_5nK0En9_E, ns1:RAR3HGoKQM__H3hMyXc-2uHUTHcSoWFmicAu5BynhZRLY,
      ns1:RARdfiAA2GpayI4fDJs7rMB6NE-1tLvcGiekHP2e-fYmE, ns1:RARduGmw6u6XKRLA5nJyNp-B1GsIcgJAqW0GW5TkwLiMs,
      ns1:RARtxlJhp3qLVoBaak3mg9qjBnmva_R1KlFr5U159B-hI, ns1:RARu0NIs9zVJw6hm-IF2X-FT84wOEvpgLxnfCeBi94s1s,
      ns1:RARw63N4ShSDNoVWjzrGlBDQL145KY5lku9ANh24rRE74, ns1:RAS-uQZear9RltSQHw4wUJN-Rspq0VrnSD616wvEg2Hfg,
      ns1:RAS0xcQdOnTh_bIn7JhwJUm6NikkjRIBq_ihdnzhc5sm4, ns1:RAS1chwiFRQKcwV_D5PeEKo0B1wiqvzfKCwyGRvabebyA,
      ns1:RASFlduD100bhC4KByOBSOTPVrTL6J0F8JcLm6InPWBAY, ns1:RASKSJs2TiPqG9JErQ7ixKI6tEhXGYPElzWYN7xtQSiog,
      ns1:RASPvPrnUq6SOsOkrgOsUvRbsfmC7dHd73FgUA6oRmlGg, ns1:RASUNuFag1tEc7eMPQZovFiQZtA29DIFplZ982LQdg838,
      ns1:RASZZ5T1Ca5gpCMPubKoypR_0WcSUkHiMaADu9o1BS1Xs, ns1:RASmvEd9Pl6MZbWR0U4_zEvApfg_qjH9JEHoLP4EBrF0o,
      ns1:RAT7nWZzE2VBifWc5NlTKViZnPMVT_Zk0NVHjJpOnAkhc, ns1:RATTYklfFzBbXntIlLTTq7JhQUcg1oWCPhF1ZBWR5G3r8,
      ns1:RATc9O9tCdQPlrsJeGNsTNO0PbENIzdKa6XAOex7dXfrY, ns1:RATka2stDVfq6OTrm5zocL9eZUPETavRe6XhoVh3_Hx0I,
      ns1:RATnFOH121UVN_q4-PYwL98l_XRFhUb0PGb_hiSGnRD3A, ns1:RAU8B7coDDNZyKeEzYNteHriHv5RIFmHJNfRHjvUFK6l0,
      ns1:RAUIRPBS5xg8wc9LR6s4kiuTf5kSkyYlaHqIAO6LCqHMY, ns1:RAU_qtmakLsaxm2FkyTFgwP2bDHHBGZk9GBDeT0JAfGm8,
      ns1:RAUpqCP66IyZ3v7DFjv4mhZvkot0WsrCoq6eM6yg5MuHU, ns1:RAUxfk7XeLxn-2hiX3xWSlE5LXgkNW0MIFBGe2h3Bb3pM,
      ns1:RAVFDJ6wFHKZDW3EDZREo9S5tltUwto24N8RiZ15w1_ug, ns1:RAVOvkxhwJyssN0QGAwwEkDLhJSyftqp9U-pp4aCHWIl8,
      ns1:RAVfl0p-An2P-B-98rLtAmhVKafpT8S9W2GnF4IMrXPA8, ns1:RAW3MEmCUW0QJ0oXJsJjqn2kxv8tPsNfI7_yuo7rSdtCU,
      ns1:RAWCmrfeUUoh1tOl_7qFYoWgrYeonmX4FzAFboCSEoL-s, ns1:RAWE3WS8fQA0SeVEMbkLtWsJGAXnxxmjFvABHqHBPo20E,
      ns1:RAWI_6Wpnnvn5scKXazYTqMftavW-HW9S-Alqlh1lf6Eo, ns1:RAWJbD5e0bP_cw7FsWpvDNyFgaa7mtTMgmJ-Sv0rfUOMQ,
      ns1:RAWcrMY8mnsI26BfokKid75MO1c2uVenyW9tmxj0VhbnY, ns1:RAWlegnHJ8SBYyruSosJeU-ir7BU7nzINkt-KgDDtcCAM,
      ns1:RAWqxXbzHZHj9cs_IiNzC9OYVw1LHPOPIdiNYgLeHPHcI, ns1:RAXC23M6PuzqJyPyI1PxD1kMbAO1hZuhcJ4UojR33sDmQ,
      ns1:RAXI_nW8Zlmww61UVHj6ElDn2-eKE9qmSVIjvT6oFFJ2k, ns1:RAXVRaFjWDlX5cZcVRXETaEIAx6QAyLK5JCrzDP-yDp9U,
      ns1:RAXViOb_BV-sic87FPqPMaDRhCoy7ewM-7rheZyM79Uz0, ns1:RAXdkg1ssTlRWvf-JaVLmxWC_REcW2KkRljhu_9PEBxLM,
      ns1:RAXe7dhCnHCyL93kLF6gvSu1qUeeIGqggCxp8hvjv9zXw, ns1:RAXecDWH8gZVp7FZRP1m_Fg6EXH_uoZGhKN9blfN9lrfI,
      ns1:RAXkuXJ4IK10Ai9F39_tOFDy6ewi7znau6OQhUEXP4nPc, ns1:RAXop_iEgb_Up5yNnckKza_rVpbtjnf7cCLlaiiOCgVSE,
      ns1:RAXqhZNkCtSHKHmtwk_PobxwQBCQiEkiCz5X8KVvpsZos, ns1:RAXrzGYzSlSSohJfZeEy_tAe0WB3yEDr1_8rj00N7egtA,
      ns1:RAY2Gg01ffDVLprAakuMqpizAjksasRtTal_UsCf94LL8, ns1:RAY3LaUoVtBLj9CN36wyyvTIjSMsACErVtEApnA12zjy0,
      ns1:RAYDQy2RDgmskhPV-B2-BLSBDN84G1ru-TJK_RwBHyQEw, ns1:RAYJe1ruxzvy8idQGuxziYN4ri8OFeKZxzK-QdJPvDug0,
      ns1:RAYNnSH1XvmPcxov174LJdFfPuP3bQT6SLktCZNJm8AP0, ns1:RAYXLV7qwfx03AGH7k5ZP6zeMj_vx2kj88z5UQ5OX3C90,
      ns1:RAYaSkoABaiCEOFIF5NuxtfOtgQGv9YEXc1lhy9ZiVgjE, ns1:RAYkahuEzda0r6hSTAkAG1zRAZJC1IwlROY0aRHtieOeo,
      ns1:RAYsifm2gU8XlSo551nBUpdJ4gAvvFFkwcNz60pd54qz8, ns1:RAZILddOsbnRuIyfpgRsEPSBdwJB6VVZexDnSK5OGfWiY,
      ns1:RAZQ8pshLDm1v2imvtF2apl9rAP0MjeCpD0kZ6ky6mV24, ns1:RAZRc30QS-6ito2P4TPeWvn13hLC-U_vTuhS1FXTI1MbQ,
      ns1:RAZV7VdWWBjFEIpmzqUudlg46zzipKCJNpfkJXhEKdaIU, ns1:RAZVLqlkbwiX40n0GNxcxJany2Cw3oxMCrNuZtjBClryU,
      ns1:RAZdY-WdpmVRAUyjgdEGhFDG2mD-j8xg1I27hNIQGkltw, ns1:RA_B9Iu_OYMKCwRNFGwQy2ZTe5iKd4XmkgJS5HzELtEZo,
      ns1:RA_Oxu-sQ9OHwId1ff5dBPILr0A8bHSqtvBZsXx9ozk8w, ns1:RA_Uo-dmuwdyOE2SEt8bqDdJz79-kcTNBduWR8ij_N_6s,
      ns1:RA_piT7JTF1kFBGqZnYKVswtQamhCy8Edj4eiA0Zatvv0, ns1:RA_uqYtoBEELzYKz7H3Yqp9L_sHdU-kgL8R5EqmBsTVzE,
      ns1:RAa0IEe29Lp_w4oGM-JZgP5AAgF1xcLx-aWkvwi5Sg9XM, ns1:RAaBjwfH3LBV9xMKxq7gqbpRxT83UV1SfTT0jVGc5WOzE,
      ns1:RAaEkIiJLmBJP5kK3JdYjseCRqwutYbdnI8Q3VbzrK9VA, ns1:RAaFeW4Bj3Y7DpKTdi8d3XZVF-8rZJS2v7St62NEdOumg,
      ns1:RAaOAF90U6YxAvnchfj0dRtT5HRz320Pz202aGap-VfuI, ns1:RAaPvL2hjBzAerIZPVV7afEBD2y2G0BZLiz9dbdl45ouo,
      ns1:RAab3-nhUKQnW98PX3N4FAd0jBx5SI3QLV3yXyIM8Yi34, ns1:RAaqV5eehX-wlnotoT6iyGt-B3Dx1HFO5W3lTLLDGISR0,
      ns1:RAbG2CZoBsdl0uBFUKAhCTx-sxLIhi-ISbvi7B8Iw1J5I, ns1:RAbTgl4Va4--Qf760bdcdtRz6sHysMsAE0v7dStDhDB-w,
      ns1:RAbWbJCYlLhlYBDn9PVxdJP_WUbbi058aRcK-3sOJsRwY, ns1:RAbYGDE27fjI5qTckXklj4g0ym4PnZGulmF2jN0MNt4m8,
      ns1:RAbefCWp1CItDV1WP3gCQOIbDpLSJ6eKHJUBgmsUtAbhE, ns1:RAcDpBj5DUhnxJLbyFPbm3YBy0wJ-dGh3-a_HcXdWtTcU,
      ns1:RAcEWBk7k2IuF_3CHY_EMWEkGQxA4iKb8pLxFN-cyWoC4, ns1:RAcOHD6Srpn9Fm0pR0OeprCklZYJj4THRcOcHT3Wj0oEE,
      ns1:RAcPa1aO8kAt8QYwjQoJq-PIzYvo0jCzYrAiOX_XOyk1w, ns1:RAcXejWBl2yH4PgxGJjxurb3zZ5uAdZqqjxBdqrlEiahA,
      ns1:RAcYNDJKPFqtoBIiEcdg8yShvLzqV-vSxU7-npALtkJZg, ns1:RAdIfKGGchuMOzaCmeYuaPKFN4jfq_W7YH7YTBLJE_-1c,
      ns1:RAeQXBCLaNCea4WYJaQ_XlKoWFOGgM50zqjMjCuH6zmZM, ns1:RAeRSya2qIYymsBxiqOZP_oaQpHXUVXiydKvPCFM-7DDQ,
      ns1:RAeSpvWpdaPJZj1L51mBnAq_AqWXmh5fKlEyOSdex64m0, ns1:RAeoac32KBT_xDg8W5F8O8aDrLeBG_QZTeEwcIiMwCKnc,
      ns1:RAf9h_bi6HB0UtUF7JMgt3fy_hTRzDK_OfOlDmTfjrBLM, ns1:RAfLGVuw7zXtYR2QndL2aZnfjZ1voMCCrowD0LdWWgOIA,
      ns1:RAfWeu4D4vQEXWE-vEMY1QdeZrPyfLpDQxzdDPQSqyjwA, ns1:RAfZJCwOjSX0NboXEekoEl2lO0trJh06DGsf0XsWwy2nU,
      ns1:RAfnoWhgpCJFcgNOTQ0QE0cTGdIUPZmsvJfNNAQl9asxw, ns1:RAfuhBFBnJCFGtS0U12lFjg7ntVfloITeuxGqe1Z4Jhao,
      ns1:RAg-nSvQQV9VXjMouhB_xSjeEEdnYstZH1ebFOdR9zVEU, ns1:RAgM9cY7OGMXgyPYL4Aimc9CKIsMVaxhHmZdAKD-AdMQA,
      ns1:RAgOEyseOAaQI6ITOteiHjDMmtRs5xLFEVDFvwkzfTUyE, ns1:RAgUHK4iSXUnhf-DC6ucahOiUh4YW589FTM54XPmciqzU,
      ns1:RAgoIxfXPqNDY8vnK2EmBQDAFwuFIDJtfaMplTvPMq3pg, ns1:RAgtFSptHE2etPKoMZOzJ9pzSPmUOGFj_KTBAtTCGEWA0,
      ns1:RAh1GOK4_HhqeUeJhIyV_DDCFFTY9jeeiKWgbSzooWEi4, ns1:RAhMzR9PZchCbjSdl_eUqVmuCWhXH_ePc3yF5M6xo8LrE,
      ns1:RAhOoiILMw1nbwX3H6m6Bz6IjnjKLn9JeP0L_-z9vZPw0, ns1:RAhZVakW246qGSP9_ITnfok0SmI6LIh-YZlxbJU0j5byc,
      ns1:RAhaeiRX0Aei9lMiAt1fpTgDxBh1HyNa9T2JdkTKk0RzQ, ns1:RAhjGhG-5AWUyWIp1B_CCxuw_jR_sLBYxGLQD6ELZFh2Y,
      ns1:RAhlnTORajqOxkpAoQPPTHGtJBiPcTVUepkIMUZwF9-k0, ns1:RAhnnsMWVM8M29NixCJfVDLWzRzwwCPnUD7LI2kxT-FME,
      ns1:RAhoOM0_PnZ-O30J6Gz7rTy3b6jIRlAq_kKOD8wLYVcO4, ns1:RAhyiHbc_7uGqAhD-DE4YPyX9uJ1Yg5Er9bTr0RhZ0vSs,
      ns1:RAi0i2aC9aBOfHFUedbfP8QbbgtYJF_A9E3P2KnZ8MU14, ns1:RAi3F4Zuw82UXdKRaGgjoBWujM1kfHxMVVJFkem1pFHhw,
      ns1:RAiEgjKxYheYtjypHZgZlicxQQBLbeu9vDlgkepMeNyaQ, ns1:RAiL9z2iIO4MJFG3B5OzJjc222c_Nbi8Mq3IV1Reys76g,
      ns1:RAiSvT9Iy4-poxt0VEtNBO_uhHBDiLohEIMuHrMPab9r0, ns1:RAiVA25Dj5oyJtyGmVIpLd57TeDJcy6kz5Q7P_WbuMOBI,
      ns1:RAid00RR7FNGZqaK-7903Z3l-xU2gpyMNFbap58rqvOqM, ns1:RAim7_fOnEJPkHkYk9luWLaRXEZq8AlY4v3htRUfrCOB0,
      ns1:RAio--7IbPa3_ZSG3GspUsXeWP2ZwMIzy4Kzos0yZ7NIw, ns1:RAiwsb06QVM1B9Voz3AxzIaZi_JUgVA_0bwMMPxgYoXkg,
      ns1:RAj1G2arQ_zYz7c8P5bQzeOwyt02NC5Ue2rfcxf5k6yOg, ns1:RAjD4-Q2kO_cIUE52rde2uWbV3RtuCR90geXW90il2YX4,
      ns1:RAjU4uymXsmeO7_MUvmhmM_qnUQqdSvS1asKhGn0CpU1k, ns1:RAjfSw5vjiiUn-k0gd9okIKIKud_vhGRLl6frT0JYWKBU,
      ns1:RAjk3YoNydLhbuD4BV9FD21ecELazvZibHHM7IXtJd-4A, ns1:RAjz0nKHGxFbENgB2BN7AylkOKnwdVgxYIu2KX_8NMZN4,
      ns1:RAkCjYmMU3obIrC4IpwUw84JW1ymd312yz0N0g-R9yes0, ns1:RAkE7yrMj7qDvlTFP4aLOZCqtTInXGsm93kZaO7fkEixs,
      ns1:RAkEKGauZLl4Vs9giLT5aqCJlAIzpD8Iu9MD8kMMgs70s, ns1:RAkh8i194_QadxVVIVMWMzfOyXz9D_3gKiUR4mxn-mM8I,
      ns1:RAkjk3apcZT3cBU-snbQ2ciW9BpOX_Y25ONOAOjxjOUPU, ns1:RAkq_B2KChGQpP1dn-aVf0dNmBcoSZi291HE8caQPbcAU,
      ns1:RAkz3162Z4w0cRK6uQREUzdU3H6SKjtR7LKA0D-vRDKlw, ns1:RAl1q8Wcan6qcYeek9WHXv736vuPJr3x-M9ZoeZNy6_x8,
      ns1:RAl2f2FKNUC_iHDx793eYmLxUVHVnBYWdtgHiYuamA6Jw, ns1:RAlKYv_sE8qwiSqsRdcr7KrkU1bsqlqiFmhDPtPBwpLrM,
      ns1:RAlbgqbDxGI7DcECkLtvCoYCl0oC7JSjIM3Qmo6xsxU-U, ns1:RAlfRfPak2jsyyVy4knjOmxQSYtociP8Cc0O7gemMtqQY,
      ns1:RAlfwCE-scqpM-dRmws8nlsgueZLmaq__NIzVW5Rui71M, ns1:RAlm6vh2zpFLg189qrDYPtppkL790Pqaw-q2KUhyfJtRY,
      ns1:RAlz_CP0XvjPlua24V0rNs6_8MeM9JN6rUdSpCQchhCCU, ns1:RAm04lBKr6LoOoqyfBw89BEyIZBGrdeLYSU-l1mDdh6wM,
      ns1:RAmG2bXxwkIzARk4Mda-lqZU0RVnkpX7hUHBIPcdLHQUU, ns1:RAmPB9EE1nYHe_Bg3Ehso54AZ9SNE0d_08oL16oZ4wHuk,
      ns1:RAmSh6ro3wlCZDHVmBGqEBYfY-WkXR7W2FYcLhRuirYBE, ns1:RAmXsR4TSIJBif6OFLvCSe_3fbtgp79AeI_3adbcyiPPM,
      ns1:RAm_WJgZmurPqAXA5KYf-uoH9mTrkLaNxpUs0gJ0DL7dM, ns1:RAmetIqwEVyFNt6h6CAR9ecEDT6ju4dg2YWIuEs37i7E4,
      ns1:RAmfrSLt-WVQVNTrJi6IlNk3ZiQyYBds0NYGJpUEsPjfI, ns1:RAmrKttaMpkP7K9xhynhlbmZdWBCxf2IoN02myvGTeMPI,
      ns1:RAmwI--UvGZeNOqgg8JO0i8wujBr7DPGOgB2zFkpN-zJI, ns1:RAmxClZM36_nbsLO4Kw8dyroPBv20DQH3lCNAOnqJXBZ8,
      ns1:RAn15vsPJEVdJvjNKtBPo_oadtjeP9oc3Si-69FiJ4poQ, ns1:RAnF0KQ5CGBjL-pWk37fg2DXMkgZuzgDNvXnD7wPaTZjY,
      ns1:RAnb5-OisRldUSR06piqwRDOZ7YKroF_RdecKroUtO2lg, ns1:RAnghJFLSoLxO6AHk6tCbIa8wEus26nqgqO91BuMehvow,
      ns1:RAodU4AmRjfzyjwtJK3luO0iyRJJPUBjkijKWdlMHvack, ns1:RAokVMmiZSbRh01diNeJLum4p13kUd-NZjGFuVtxVz4Bs,
      ns1:RAoo8EvTgfkxJw5SgZXbJvRl5nQG7ygeGaHp8Zud1U4Zw, ns1:RAopcyinEZK-YeTDygVClnLSOcEa-ui-PLtoZToQetNa8,
      ns1:RAoqiduQlZfzvdyESwhFCRyZUNFA5b7kHkjV6tqSHbwrc, ns1:RAorOLuZlfyIYI0GypT2_X-Z7Ern_E-P5YieLFu-xSB1s,
      ns1:RAowIHvE_cMb3B7VRR_HIP9sM5lnlRGiQDmKqL1cxFAyc, ns1:RAp7Xi0Qtv5aHY1hXJ1FayaIQrGNNv9NW3xBC7gipklVk,
      ns1:RApJwqSdEJ2NCD9v2G9kOkdRxBzM-Aw1u6MZAoeGAtBAk, ns1:RApSKKPqmRuMaLZBWtWN9X-xqWxieDg2VmWq1HySMnD-k,
      ns1:RAqgqHBjme9yoiXu7-krrW1uHmS771JjNDQ0K8f1ky7D8, ns1:RAqj2d3QxMBAvsKYuXlcHCLYq7DZ34GiSbUd5biYUItmk,
      ns1:RAqoSsRsf1BJdGcfWJ9FN8kdqashnUKUw_i-YsB-Lk8Cc, ns1:RAr4VLVJ09j7EkPwPKW8OxIJGW3my2w_q9Qr8_isYynuw,
      ns1:RAr9U69tWxxt9GvI67WYDhRVn4Wb7rDDVkq44DKNVwa7g, ns1:RArEg5-yvMkqyrL1cN55xqhNeydgHqGrJx7sPjCYZ6it8,
      ns1:RArHWhbuGlagtVcVZytxkFwWcsnPSeZYOpz5gnPINruME, ns1:RAri5k4yNvkDGx76pet5y4cJFIaRnM8Cb_wYtRtocicwo,
      ns1:RArrv081fT5rlRJhL6a-Ncimgzlp06badGVDj7kMQOZOE, ns1:RAryFiNK2xO4qdxH4NEz0CVbj0poeY_Vn5NBwHhrKdIOk,
      ns1:RAs-odsHvz6AqhLYAMELeRXsxbMiKb8f8NzMbxPyDba-Q, ns1:RAs22kXX7N5azIwj-a4h5hbRD9Q4n_V228PGLs4gU21Cw,
      ns1:RAsEBaJjHLUED3rIPfNwwFz2G0C2AmmbWdqGCeGEKv1Ec, ns1:RAsdV8EQ1qn_lXOrgoG7mPaF1JXdFLzt2iYy4eMhMMuM4,
      ns1:RAsxLZMQsm2YlKk8ju48BCvxGbPLmVH8NMXNUAtuYZG0w, ns1:RAt0mkGH-IfogzEZ-KlBw6TwI2aI68zkrbYhxphxyddLk,
      ns1:RAtBvXr7_qxO0dwA5Nq2hwWVCG7fJz1oI-dB7ssjzZ570, ns1:RAtIBRI3SDy_TT7ySUdebUFyTJl1HsvL1T4WIfl9Y1o0c,
      ns1:RAtmzgWeJYQVg0R6I_gKJEF8hZC2EIjs6e06t0-ZP2PZU, ns1:RAtsHwzNs36rGrLnoSbGrPD351Qw033Acoe4zmdXhsYlM,
      ns1:RAtxvhGFng6jC64kXFZ8mmMDc1fsa5WPmRpL0fNoEGwbc, ns1:RAty4B0ZyO3gMW02Tbo41gZHmioDmot2hK_F51HKRTjkw,
      ns1:RAuLZtfsHn3NGe0Md8lLNvYmBseEtW9v1rVUVfJCpJYUE, ns1:RAuVcjQVmwsMGTmV9NkVDwemOvwdm0EGCTSsOfM1slCrY,
      ns1:RAug-T7pRS3r66x8RLCgglvLWTUPEZU6eELmKijHnoMYM, ns1:RAulb_vr2ZUKLUBUhsx8RWC75c4UViIcLXaMMbn7z4JuE,
      ns1:RAuw7Fo-S515A2z48B0fxQBxerj6EQCn5qFLKGQgkZpf0, ns1:RAv2_GJH4PbaapFo6skynYinV9FFOEB9kPGw47HxC6IzI,
      ns1:RAvKVAhQ4K1XOV7VuVj7sOHu9DWTrzowXRH4qffzf5my8, ns1:RAvOAyEg-J8ynmZNrkCgg5XqGuqRo-dXcGFvgDLxtY6ck,
      ns1:RAvlmgxW5sG45tm0M6_MQK7jtDXCQhxCyPzdyJxmQhv14, ns1:RAvyymGXyJJgGj8_FQqGZe5i2DkAdL5BgyVwWf-YOVy4E,
      ns1:RAw0HUK3Jg2wJNuyYBcyq2bDnWXkvpQjgcM6OvyUqPPgQ, ns1:RAwEg9QegJ8Yg9MWhsPX-jFv0LCOAXj9B4Cn9l0ZvuPEk,
      ns1:RAwcS7tG-K9nhhDd2eAtKtHt5GwIhYUcA1no9v5scoU8E, ns1:RAwnHtSSq-vTn3IKdb0YsiBTgcDKF3lzA1r7mgVUt9T20,
      ns1:RAwo__Cy7l_6W-VKRhRM1MKk7-Jr_XWlu7z8sXROqeR68, ns1:RAwsSVnefEYwpilUTTMTDgO-3QYYylNBBUdE249_SzYis,
      ns1:RAwurL5JmcIZBiENsexp_zDDH8NGhI7k7fQj2yN80V5So, ns1:RAx3fM5SIMEqjkFZ8mCTjaJu7omZ6IBynsezbyOU65D7o,
      ns1:RAx9CGRhaeTQFExlb1xrUlk1tVSQv1uj58vesTalQOkLE, ns1:RAx9yefsz4xInPLYTsVs8cL4e99c9f13resjxhoeS8b3Y,
      ns1:RAxBBJ2WkonyQNlXfdCAOaCi64J_xqgVGeaLjVQow9M88, ns1:RAxPQEgz3BnRajONd3dauM3dRrm7WteJrA9kGbQ2kbXiY,
      ns1:RAxUdYEQaliw9EsEnvRAIVSl1FmPO7y_78bw7wJio_FFA, ns1:RAxVJX5C1Khk0a28SUKS_3hymWai9E7ztVYOgVeE9Bn24,
      ns1:RAxkzPSjaGdzDxaeEuJWK2F4Vfde9gnyq6FK2XMFDwgiA, ns1:RAxrrwY-FEIMbEiJRhCuq0_PLGsleJBKvw5GIHQysg6xU,
      ns1:RAxxJWyH8OdTJLs-ZY1q5jVq1OWFNOoLFvwEcUFyR8EEo, ns1:RAy-yPfCs1qyCgcXIuItdCQ2w5TJMmOSifQ-Tog8yt1N0,
      ns1:RAy7c1VP3jTV9ZVzDIgTeNIvYIwGn0fiJhxIvzdZ9Itj0, ns1:RAyepTH--NvwKSlgVQHY6XKK21NtNJKX7tl89q2s05Vr4,
      ns1:RAyg4UgIVovBGia-hk4qEuRzOq14fcOlYAclC6YGQaVYU, ns1:RAyltU3D2Z571K86qce2j1neDLsp6HeDAhWyPmDuNDvEc,
      ns1:RAyq7Qv8FEXDsvSxe6vcsD3ZOfk3Xqile43Wffq1RJwU8, ns1:RAyt9RZbScNQ76A_3keOT9cS1sv5vk9jN1BbJ4b8FkUsg,
      ns1:RAz-E7YOwL-RCifo12zsEs0J50LlXkWwgcLpx3CTh3hGM, ns1:RAz3TCPhy_mhUtC_rB92rVXbgIeR_YajTkNb7KVQD1Ny4,
      ns1:RAzMChyn_cvJfsDbvlZFtNk2vALGT31jyQ5fg-XX3vJ-s, ns1:RAziisg_S35MBOxKYXcy23mVXs6zqWtcAuw7r9Omd1SII,
      ns1:RAzuI8cdzL_4T-hy0evC4PY84kYUXo-VN9e6RvdB2GKgY .
}

sub:provenance {
  sub:assertion a npx:IndexAssertion .
}

sub:pubinfo {
  sub:sig npx:hasAlgorithm "RSA";
    npx:hasPublicKey "MIGfMA0GCSqGSIb3DQEBAQUAA4GNADCBiQKBgQCJlM78d80R+gFMoQB1IG3f7AbqqGOCIv4HmZd1cx1KgEWMUUpPsojFNvx84fC/TltcJ8F8JafnbhDXW2HM2MhdK4yC04ROEV1vIgSzjDicHfiqXvMqdPuMyQp4mmCEY7mUoeEW10mWZqjk+S9TnmiAQbFGcpExP8aosr2aTR7CSQIDAQAB";
    npx:hasSignature "WQ599F6qGiiQYxSDuqJTKw9Oiq2/Zj0reCNXLjjZFGBL1S/ED3VCxYXXvZWHBoIFNm2v6MVVMdzYNCy0i4CjXveQRFo8qRo9X9I77+2RdDE1SzgMbyvAsK6kWuaCAiZD3snjjoRkx809jg63aytdOssiks5wP2lrHIGH3I74l0Q=";
    npx:hasSignatureTarget this: .
  
  this: dce:description "This set includes the nanopublications of the submissions, auxiliary class definitions, reviews, responses, and decisions for the special issue at the journal Data Science by IOS Press.";
    dce:title "Nanopublications for the special issue of formalization papers at the journal Data Science 2021/2022";
    dct:created "2022-03-01T11:59:05.050+01:00"^^xsd:dateTime;
    dct:creator <https://orcid.org/0000-0002-1267-0234>, <https://orcid.org/0000-0002-7114-6459>;
    a npx:NanopubIndex .
}
