# Supplementary material for: Nanopublication-based semantic publishing and reviewing: a field study with formalization papers
Source: PeerJ Comput Sci. 2023 Feb 21;9:e1159. doi: 10.7717/peerj-cs.1159 (PMC10280262; doi:10.7717/peerj-cs.1159)
Supplement: Supplemental Information 1 — This repository contains data and code (SPARQL queries and scripting) to extract the published formalization articles (in the form of nanopublications) from the nanopublication decentralized network. It also contains the scripts made for the automatic visualization of these nanopublications in the form of a graph and a script to create the index for these nanopublications.These formalization articles will be published in the IOS Press journal Data Science, in a special issue with formalization articles in late March 2022. See https://github.com/LaraHack/fpsi_analytics [file peerj-cs-09-1159-s001.zip › fpsi_analytics-main/nanopubs/cd-responses.trig]

@prefix this: <http://purl.org/np/RA062HUn_Zu1nVB61cxpeesJ4DyUCVIK9HEgS5BJVkE-Y> .
@prefix sub: <http://purl.org/np/RA062HUn_Zu1nVB61cxpeesJ4DyUCVIK9HEgS5BJVkE-Y#> .
@prefix np: <http://www.nanopub.org/nschema#> .
@prefix dct: <http://purl.org/dc/terms/> .
@prefix nt: <https://w3id.org/np/o/ntemplate/> .
@prefix xsd: <http://www.w3.org/2001/XMLSchema#> .
@prefix orcid: <https://orcid.org/> .
@prefix prov: <http://www.w3.org/ns/prov#> .
@prefix npx: <http://purl.org/nanopub/x/> .

sub:Head {
  this: np:hasAssertion sub:assertion;
    np:hasProvenance sub:provenance;
    np:hasPublicationInfo sub:pubinfo;
    a np:Nanopublication .
}

sub:assertion {
  sub:comment a <https://w3id.org/linkflows/reviews/AgreementComment>, <https://w3id.org/linkflows/reviews/PointAddressedComment>,
      <https://w3id.org/linkflows/reviews/ResponseComment>;
    <https://w3id.org/linkflows/reviews/hasCommentText> "Thanks! m.";
    <https://w3id.org/linkflows/reviews/isResponseTo> <http://purl.org/np/RAmPB9EE1nYHe_Bg3Ehso54AZ9SNE0d_08oL16oZ4wHuk>;
    <https://w3id.org/linkflows/reviews/refersTo> <http://purl.org/np/RAFQovt9yQD7nZ2tdZ9_Uhpb7CsfT3k64pK7dh63xd-50> .
}

sub:provenance {
  sub:assertion prov:wasAttributedTo orcid:0000-0003-4727-9435 .
}

sub:pubinfo {
  sub:sig npx:hasAlgorithm "RSA";
    npx:hasPublicKey "MIGfMA0GCSqGSIb3DQEBAQUAA4GNADCBiQKBgQCTQs+mANCSHWhIW/YPio468UdGNHsPvADpjfaW8um/v2L4AoDIANginfoU65VNbPT5D0ADt1y0uFNne3VEMr9Y+I2HFaz6IKj+LdYMJk6VUf5WJoImRHIX6BZQwcUc22CbTBFYxvqvp3UmmHrCrhLIZjDSyutExK3tOTRoMDjGowIDAQAB";
    npx:hasSignature "fqYS/qFSnm28VjIDXJDsSPs+Q2sMb4rqLCZV9Lwa4ThtdoxHRQbokT+Uy0CMPi+z5uxd81sqymub9KyuD5DsJstIdok7jHnNrK4eXnbVcOnsmvev0EA0GY4foroRdSCbZyy59opG6xyxWHvLV+KQFfFH3z9EUnZfgaZHWGa6NNc=";
    npx:hasSignatureTarget this: .
  
  this: dct:created "2021-10-25T16:22:30.526+02:00"^^xsd:dateTime;
    dct:creator orcid:0000-0003-4727-9435;
    nt:wasCreatedFromProvenanceTemplate <http://purl.org/np/RANwQa4ICWS5SOjw7gp99nBpXBasapwtZF1fIM3H2gYTM>;
    nt:wasCreatedFromPubinfoTemplate <http://purl.org/np/RAA2MfqdBCzmz9yVWjKLXNbyfBNcwsMmOqcNUxkk1maIM>;
    nt:wasCreatedFromTemplate <http://purl.org/np/RAe785M0p3cxpVXp2dhVdspVyj3YMdDdb0JEQdKPjO96E> .
}


@prefix this: <http://purl.org/np/RA2kBfTdI1zfinySdO_KecrMqS5x3kr5n87r5inNba_Bo> .
@prefix sub: <http://purl.org/np/RA2kBfTdI1zfinySdO_KecrMqS5x3kr5n87r5inNba_Bo#> .
@prefix np: <http://www.nanopub.org/nschema#> .
@prefix dct: <http://purl.org/dc/terms/> .
@prefix nt: <https://w3id.org/np/o/ntemplate/> .
@prefix xsd: <http://www.w3.org/2001/XMLSchema#> .
@prefix orcid: <https://orcid.org/> .
@prefix prov: <http://www.w3.org/ns/prov#> .
@prefix npx: <http://purl.org/nanopub/x/> .

sub:Head {
  this: np:hasAssertion sub:assertion;
    np:hasProvenance sub:provenance;
    np:hasPublicationInfo sub:pubinfo;
    a np:Nanopublication .
}

sub:assertion {
  sub:comment a <https://w3id.org/linkflows/reviews/AgreementComment>, <https://w3id.org/linkflows/reviews/PointAddressedComment>,
      <https://w3id.org/linkflows/reviews/ResponseComment>;
    <https://w3id.org/linkflows/reviews/hasCommentText> "addressed in previous comment";
    <https://w3id.org/linkflows/reviews/isResponseTo> <http://purl.org/np/RAaBjwfH3LBV9xMKxq7gqbpRxT83UV1SfTT0jVGc5WOzE>;
    <https://w3id.org/linkflows/reviews/refersTo> <http://purl.org/np/RA9UaQM3wVa9xRAmL9CWEXyhDbcgvHlPoGTw4pnKaHYL8> .
}

sub:provenance {
  sub:assertion prov:wasAttributedTo orcid:0000-0002-0830-7029 .
}

sub:pubinfo {
  sub:sig npx:hasAlgorithm "RSA";
    npx:hasPublicKey "MIGfMA0GCSqGSIb3DQEBAQUAA4GNADCBiQKBgQCluZ2msgo7OqPkyRoZMluzpaLX8KRHyDs3J/cZwm6+Vq/CKVIGsGaT7/XH435cE9J8dwCgQ/Jssjlj6oqX+nSI9xXBtMH9ZeyGHFBzK1cUBy/rRSez4EnwbS1sKMBSc4MBCXQ9R3jZ3GpsN0GmIrS1ukKkUBQrREBYpb4w5MbGywIDAQAB";
    npx:hasSignature "Xw8Bcuwm5sTQuuDQCIhHZ4GZnKZ+sOTKb+9G/H1YGALhtxilRGn5/QY0KFATkQghRi+Xo6dOVJxjaoJlGnGw4WJ1rf48Pm9H49ZfSX+j+3lsR1fVOBlJnElmcAK0DOZtDR0HdBKy8i+24Mfh7KlTGOQnIwhUbThV8kMFtrBZQ7c=";
    npx:hasSignatureTarget this: .
  
  this: dct:created "2021-10-29T09:36:33.601-07:00"^^xsd:dateTime;
    dct:creator orcid:0000-0002-0830-7029;
    nt:wasCreatedFromProvenanceTemplate <http://purl.org/np/RANwQa4ICWS5SOjw7gp99nBpXBasapwtZF1fIM3H2gYTM>;
    nt:wasCreatedFromPubinfoTemplate <http://purl.org/np/RAA2MfqdBCzmz9yVWjKLXNbyfBNcwsMmOqcNUxkk1maIM>;
    nt:wasCreatedFromTemplate <http://purl.org/np/RAe785M0p3cxpVXp2dhVdspVyj3YMdDdb0JEQdKPjO96E> .
}


@prefix this: <http://purl.org/np/RA913Qgx4UShjz9upA4IAsbYCkLhSxQ0vaV1figRNXkH8> .
@prefix sub: <http://purl.org/np/RA913Qgx4UShjz9upA4IAsbYCkLhSxQ0vaV1figRNXkH8#> .
@prefix np: <http://www.nanopub.org/nschema#> .
@prefix dct: <http://purl.org/dc/terms/> .
@prefix nt: <https://w3id.org/np/o/ntemplate/> .
@prefix xsd: <http://www.w3.org/2001/XMLSchema#> .
@prefix orcid: <https://orcid.org/> .
@prefix prov: <http://www.w3.org/ns/prov#> .
@prefix npx: <http://purl.org/nanopub/x/> .

sub:Head {
  this: np:hasAssertion sub:assertion;
    np:hasProvenance sub:provenance;
    np:hasPublicationInfo sub:pubinfo;
    a np:Nanopublication .
}

sub:assertion {
  sub:comment a <https://w3id.org/linkflows/reviews/AgreementComment>, <https://w3id.org/linkflows/reviews/PointAddressedComment>,
      <https://w3id.org/linkflows/reviews/ResponseComment>;
    <https://w3id.org/linkflows/reviews/hasCommentText> "Thanks for the positive review on the class definition.";
    <https://w3id.org/linkflows/reviews/isResponseTo> <http://purl.org/np/RAQ_hTQ5xvy45wRj9v7wln67sBgxFC0eV6l60xglU0xmI>;
    <https://w3id.org/linkflows/reviews/refersTo> <http://purl.org/np/RAEpHUXRKtaLE3Z24sgIUdaxwTBsK2bjshyq9yF00145Y> .
}

sub:provenance {
  sub:assertion prov:wasAttributedTo orcid:0000-0002-8083-6048 .
}

sub:pubinfo {
  sub:sig npx:hasAlgorithm "RSA";
    npx:hasPublicKey "MIGfMA0GCSqGSIb3DQEBAQUAA4GNADCBiQKBgQCwi1YMnpV5z/0oMXyFYDKS5cirQQWTMZ/jbglmVY1gl3YAgrkqsQUmgaxA/ho+VV8jsfREIL8PT2czbmCjGjMJoNaKVqJq1GoIUV9+Kj9yXxNySyDAOTDsIM0zdj1BEu5uNbtfzwQPGuhVpgLR05Uk/meCyYLPs3BxC5zRbtulmwIDAQAB";
    npx:hasSignature "QsnFqwll5NIm8Bu2hVSdsRTrM2zI4S5VMGnpGODPKkYNum9VGYVGFdGUkJlAM60b+oorx+rpxBQogrcnbOUgOuDepsGbJqbp1thgSWaFTytT1cOrGHc7JKz6K3xFFp4vdP3JiFaPjYAs9IHZRdEyoIW+8gflPZfE8nuxCM+5G48=";
    npx:hasSignatureTarget this: .
  
  this: dct:created "2021-10-28T09:07:55.755+03:00"^^xsd:dateTime;
    dct:creator orcid:0000-0002-8083-6048;
    nt:wasCreatedFromProvenanceTemplate <http://purl.org/np/RANwQa4ICWS5SOjw7gp99nBpXBasapwtZF1fIM3H2gYTM>;
    nt:wasCreatedFromPubinfoTemplate <http://purl.org/np/RAA2MfqdBCzmz9yVWjKLXNbyfBNcwsMmOqcNUxkk1maIM>;
    nt:wasCreatedFromTemplate <http://purl.org/np/RAe785M0p3cxpVXp2dhVdspVyj3YMdDdb0JEQdKPjO96E> .
}


@prefix this: <http://purl.org/np/RAaPvL2hjBzAerIZPVV7afEBD2y2G0BZLiz9dbdl45ouo> .
@prefix sub: <http://purl.org/np/RAaPvL2hjBzAerIZPVV7afEBD2y2G0BZLiz9dbdl45ouo#> .
@prefix np: <http://www.nanopub.org/nschema#> .
@prefix dct: <http://purl.org/dc/terms/> .
@prefix nt: <https://w3id.org/np/o/ntemplate/> .
@prefix xsd: <http://www.w3.org/2001/XMLSchema#> .
@prefix orcid: <https://orcid.org/> .
@prefix prov: <http://www.w3.org/ns/prov#> .
@prefix npx: <http://purl.org/nanopub/x/> .

sub:Head {
  this: np:hasAssertion sub:assertion;
    np:hasProvenance sub:provenance;
    np:hasPublicationInfo sub:pubinfo;
    a np:Nanopublication .
}

sub:assertion {
  sub:comment a <https://w3id.org/linkflows/reviews/AgreementComment>, <https://w3id.org/linkflows/reviews/PointAddressedComment>,
      <https://w3id.org/linkflows/reviews/ResponseComment>;
    <https://w3id.org/linkflows/reviews/hasCommentText> "Thanks! m.";
    <https://w3id.org/linkflows/reviews/isResponseTo> <http://purl.org/np/RAlz_CP0XvjPlua24V0rNs6_8MeM9JN6rUdSpCQchhCCU>;
    <https://w3id.org/linkflows/reviews/refersTo> <http://purl.org/np/RAodU4AmRjfzyjwtJK3luO0iyRJJPUBjkijKWdlMHvack> .
}

sub:provenance {
  sub:assertion prov:wasAttributedTo orcid:0000-0003-4727-9435 .
}

sub:pubinfo {
  sub:sig npx:hasAlgorithm "RSA";
    npx:hasPublicKey "MIGfMA0GCSqGSIb3DQEBAQUAA4GNADCBiQKBgQCTQs+mANCSHWhIW/YPio468UdGNHsPvADpjfaW8um/v2L4AoDIANginfoU65VNbPT5D0ADt1y0uFNne3VEMr9Y+I2HFaz6IKj+LdYMJk6VUf5WJoImRHIX6BZQwcUc22CbTBFYxvqvp3UmmHrCrhLIZjDSyutExK3tOTRoMDjGowIDAQAB";
    npx:hasSignature "JWqHXnLvp3LhyYqRXUPy4kkJ4jwkkuPtJUZhZV1YyFMxDiyRYOAs+K8gwLOYAKtolgmuiC4vSEePe33xgVv6j4x24yox+dRTUK4yJmDa4+40wDyQ9AV7VnVCi4Eq1MZ76RzCZOMrjiWrPnSikQHjUMrJlkIyDfLivCDg+rghtps=";
    npx:hasSignatureTarget this: .
  
  this: dct:created "2021-10-25T16:21:51.320+02:00"^^xsd:dateTime;
    dct:creator orcid:0000-0003-4727-9435;
    nt:wasCreatedFromProvenanceTemplate <http://purl.org/np/RANwQa4ICWS5SOjw7gp99nBpXBasapwtZF1fIM3H2gYTM>;
    nt:wasCreatedFromPubinfoTemplate <http://purl.org/np/RAA2MfqdBCzmz9yVWjKLXNbyfBNcwsMmOqcNUxkk1maIM>;
    nt:wasCreatedFromTemplate <http://purl.org/np/RAe785M0p3cxpVXp2dhVdspVyj3YMdDdb0JEQdKPjO96E> .
}


@prefix this: <http://purl.org/np/RACtA1UuaRdfJtT3kpvDXDKE9FsHlAGW7SlQ5g1VUt2c4> .
@prefix sub: <http://purl.org/np/RACtA1UuaRdfJtT3kpvDXDKE9FsHlAGW7SlQ5g1VUt2c4#> .
@prefix np: <http://www.nanopub.org/nschema#> .
@prefix dct: <http://purl.org/dc/terms/> .
@prefix nt: <https://w3id.org/np/o/ntemplate/> .
@prefix xsd: <http://www.w3.org/2001/XMLSchema#> .
@prefix orcid: <https://orcid.org/> .
@prefix prov: <http://www.w3.org/ns/prov#> .
@prefix npx: <http://purl.org/nanopub/x/> .

sub:Head {
  this: np:hasAssertion sub:assertion;
    np:hasProvenance sub:provenance;
    np:hasPublicationInfo sub:pubinfo;
    a np:Nanopublication .
}

sub:assertion {
  sub:comment a <https://w3id.org/linkflows/reviews/AgreementComment>, <https://w3id.org/linkflows/reviews/PointAddressedComment>,
      <https://w3id.org/linkflows/reviews/ResponseComment>;
    <https://w3id.org/linkflows/reviews/hasCommentText> "Thank you for your suggestion which has been implemented.";
    <https://w3id.org/linkflows/reviews/isResponseTo> <http://purl.org/np/RANtyaCb-FRHjXEATBUbQLZ8qjMd_Z3MGLxtwRl1WIQo4>;
    <https://w3id.org/linkflows/reviews/refersTo> <http://purl.org/np/RAjD4-Q2kO_cIUE52rde2uWbV3RtuCR90geXW90il2YX4> .
}

sub:provenance {
  sub:assertion prov:wasAttributedTo orcid:0000-0002-0519-7776 .
}

sub:pubinfo {
  sub:sig npx:hasAlgorithm "RSA";
    npx:hasPublicKey "MIGfMA0GCSqGSIb3DQEBAQUAA4GNADCBiQKBgQCJlM78d80R+gFMoQB1IG3f7AbqqGOCIv4HmZd1cx1KgEWMUUpPsojFNvx84fC/TltcJ8F8JafnbhDXW2HM2MhdK4yC04ROEV1vIgSzjDicHfiqXvMqdPuMyQp4mmCEY7mUoeEW10mWZqjk+S9TnmiAQbFGcpExP8aosr2aTR7CSQIDAQAB";
    npx:hasSignature "VMQB012foFsyn5fQMb7CbGqQMHOw2an4xY00XuoWh+HLLQwx3jbCpzoVYed7pe6d8ut5lvCBBjN4tA7Hdg+cRKTrx7aBrIaW17wueSiFgZduaj6JGbGJJtgl2/4SBDPXDSdmzczyHNxIUfoW4SIMQmHEzo7Mov2WCSAZkUAp2YM=";
    npx:hasSignatureTarget this: .
  
  this: dct:created "2021-11-04T10:29:13.197+02:00"^^xsd:dateTime;
    dct:creator orcid:0000-0002-7114-6459;
    nt:wasCreatedFromProvenanceTemplate <http://purl.org/np/RAi6zZAwhaJ23Hzg4lIjlPir6Take3ZQp-lS9skfBEwfQ>;
    nt:wasCreatedFromPubinfoTemplate <http://purl.org/np/RAA2MfqdBCzmz9yVWjKLXNbyfBNcwsMmOqcNUxkk1maIM>;
    nt:wasCreatedFromTemplate <http://purl.org/np/RAe785M0p3cxpVXp2dhVdspVyj3YMdDdb0JEQdKPjO96E> .
}


@prefix this: <http://purl.org/np/RACweRIgGmEvbyNLBHzPeko402hlFC36CHJQ7zoxVEPUA> .
@prefix sub: <http://purl.org/np/RACweRIgGmEvbyNLBHzPeko402hlFC36CHJQ7zoxVEPUA#> .
@prefix np: <http://www.nanopub.org/nschema#> .
@prefix dct: <http://purl.org/dc/terms/> .
@prefix nt: <https://w3id.org/np/o/ntemplate/> .
@prefix xsd: <http://www.w3.org/2001/XMLSchema#> .
@prefix orcid: <https://orcid.org/> .
@prefix prov: <http://www.w3.org/ns/prov#> .
@prefix npx: <http://purl.org/nanopub/x/> .

sub:Head {
  this: np:hasAssertion sub:assertion;
    np:hasProvenance sub:provenance;
    np:hasPublicationInfo sub:pubinfo;
    a np:Nanopublication .
}

sub:assertion {
  sub:comment a <https://w3id.org/linkflows/reviews/AgreementComment>, <https://w3id.org/linkflows/reviews/PointAddressedComment>,
      <https://w3id.org/linkflows/reviews/ResponseComment>;
    <https://w3id.org/linkflows/reviews/hasCommentText> "Addressed in previous correction";
    <https://w3id.org/linkflows/reviews/isResponseTo> <http://purl.org/np/RAhjGhG-5AWUyWIp1B_CCxuw_jR_sLBYxGLQD6ELZFh2Y>;
    <https://w3id.org/linkflows/reviews/refersTo> <http://purl.org/np/RACS5sSm45MGbuJrztnPrpdu1AuLiKxDni-6JcKzN5ZtM> .
}

sub:provenance {
  sub:assertion prov:wasAttributedTo orcid:0000-0002-0830-7029 .
}

sub:pubinfo {
  sub:sig npx:hasAlgorithm "RSA";
    npx:hasPublicKey "MIGfMA0GCSqGSIb3DQEBAQUAA4GNADCBiQKBgQCluZ2msgo7OqPkyRoZMluzpaLX8KRHyDs3J/cZwm6+Vq/CKVIGsGaT7/XH435cE9J8dwCgQ/Jssjlj6oqX+nSI9xXBtMH9ZeyGHFBzK1cUBy/rRSez4EnwbS1sKMBSc4MBCXQ9R3jZ3GpsN0GmIrS1ukKkUBQrREBYpb4w5MbGywIDAQAB";
    npx:hasSignature "XlJ02yHI7v64jo/fvuwXKhkJuocMW3HBu1zydIlqN532bwiSo4MWiPeZ2muzmu0h/OFO5vpfw4hgPixufgiET8uGr/FPNp1r29mwITbdpihjhuiStIKOpQLEMYJDc7apU3lIfbB8S5wRFlP3vv6+Mm4vsUQejWL9l1vzQvCFDEk=";
    npx:hasSignatureTarget this: .
  
  this: dct:created "2021-10-29T09:37:35.238-07:00"^^xsd:dateTime;
    dct:creator orcid:0000-0002-0830-7029;
    nt:wasCreatedFromProvenanceTemplate <http://purl.org/np/RANwQa4ICWS5SOjw7gp99nBpXBasapwtZF1fIM3H2gYTM>;
    nt:wasCreatedFromPubinfoTemplate <http://purl.org/np/RAA2MfqdBCzmz9yVWjKLXNbyfBNcwsMmOqcNUxkk1maIM>;
    nt:wasCreatedFromTemplate <http://purl.org/np/RAe785M0p3cxpVXp2dhVdspVyj3YMdDdb0JEQdKPjO96E> .
}


@prefix this: <http://purl.org/np/RAcYNDJKPFqtoBIiEcdg8yShvLzqV-vSxU7-npALtkJZg> .
@prefix sub: <http://purl.org/np/RAcYNDJKPFqtoBIiEcdg8yShvLzqV-vSxU7-npALtkJZg#> .
@prefix np: <http://www.nanopub.org/nschema#> .
@prefix dct: <http://purl.org/dc/terms/> .
@prefix nt: <https://w3id.org/np/o/ntemplate/> .
@prefix xsd: <http://www.w3.org/2001/XMLSchema#> .
@prefix orcid: <https://orcid.org/> .
@prefix prov: <http://www.w3.org/ns/prov#> .
@prefix npx: <http://purl.org/nanopub/x/> .

sub:Head {
  this: np:hasAssertion sub:assertion;
    np:hasProvenance sub:provenance;
    np:hasPublicationInfo sub:pubinfo;
    a np:Nanopublication .
}

sub:assertion {
  sub:comment a <https://w3id.org/linkflows/reviews/AgreementComment>, <https://w3id.org/linkflows/reviews/PointAddressedComment>,
      <https://w3id.org/linkflows/reviews/ResponseComment>;
    <https://w3id.org/linkflows/reviews/hasCommentText> "nothing to change";
    <https://w3id.org/linkflows/reviews/isResponseTo> <http://purl.org/np/RAbG2CZoBsdl0uBFUKAhCTx-sxLIhi-ISbvi7B8Iw1J5I>;
    <https://w3id.org/linkflows/reviews/refersTo> <http://purl.org/np/RAPVWYH0x-xyDa9PfBcGUFly3m1FNEO43KG9s0uH-y6yo> .
}

sub:provenance {
  sub:assertion prov:wasAttributedTo orcid:0000-0001-6501-0806 .
}

sub:pubinfo {
  sub:sig npx:hasAlgorithm "RSA";
    npx:hasPublicKey "MIGfMA0GCSqGSIb3DQEBAQUAA4GNADCBiQKBgQCY36SLWPLee0SZGM108+7dyjGzKFYg9t09XuL3js13jO3CDzqAZygcrwbJsbLQMRHYvWf0Mkly1ePLgdb43NqEbXiDHC4o49nHjhi2bSWeRDJ4jFicvhpL1Sjv5N0oFU3wTA8KGN+rYvQ10xhZXcjuuiCMb6yInj6wJ2S+wI14fwIDAQAB";
    npx:hasSignature "TdaXRAnheIe1Qbe1JNnNNQAimmcHOERkl/tZ1hpjOraC/fQOC7FRlZgibSeh6RlxsmuUdZB+clMu72u1pOwPz8nV07r7Qh1hI05vLRgPt4wxAWzpL1Sd4qZ3o1qMWDYP7BgGEbyab+3zsp4tlL08yfGmq7hNNHXOWkdJE+5mESI=";
    npx:hasSignatureTarget this: .
  
  this: dct:created "2021-10-29T10:19:07.595+02:00"^^xsd:dateTime;
    dct:creator orcid:0000-0001-6501-0806;
    nt:wasCreatedFromProvenanceTemplate <http://purl.org/np/RANwQa4ICWS5SOjw7gp99nBpXBasapwtZF1fIM3H2gYTM>;
    nt:wasCreatedFromPubinfoTemplate <http://purl.org/np/RAA2MfqdBCzmz9yVWjKLXNbyfBNcwsMmOqcNUxkk1maIM>;
    nt:wasCreatedFromTemplate <http://purl.org/np/RAe785M0p3cxpVXp2dhVdspVyj3YMdDdb0JEQdKPjO96E> .
}


@prefix this: <http://purl.org/np/RAD2d2pLO6hCu7pWsODSNHNxYGjKkyFJUlN1reDPn8G-0> .
@prefix sub: <http://purl.org/np/RAD2d2pLO6hCu7pWsODSNHNxYGjKkyFJUlN1reDPn8G-0#> .
@prefix np: <http://www.nanopub.org/nschema#> .
@prefix dct: <http://purl.org/dc/terms/> .
@prefix nt: <https://w3id.org/np/o/ntemplate/> .
@prefix xsd: <http://www.w3.org/2001/XMLSchema#> .
@prefix orcid: <https://orcid.org/> .
@prefix prov: <http://www.w3.org/ns/prov#> .
@prefix npx: <http://purl.org/nanopub/x/> .

sub:Head {
  this: np:hasAssertion sub:assertion;
    np:hasProvenance sub:provenance;
    np:hasPublicationInfo sub:pubinfo;
    a np:Nanopublication .
}

sub:assertion {
  sub:comment a <https://w3id.org/linkflows/reviews/AgreementComment>, <https://w3id.org/linkflows/reviews/PointAddressedComment>,
      <https://w3id.org/linkflows/reviews/ResponseComment>;
    <https://w3id.org/linkflows/reviews/hasCommentText> "Thanks for the positive review on the class definition.";
    <https://w3id.org/linkflows/reviews/isResponseTo> <http://purl.org/np/RAsEBaJjHLUED3rIPfNwwFz2G0C2AmmbWdqGCeGEKv1Ec>;
    <https://w3id.org/linkflows/reviews/refersTo> <http://purl.org/np/RAY2Gg01ffDVLprAakuMqpizAjksasRtTal_UsCf94LL8> .
}

sub:provenance {
  sub:assertion prov:wasAttributedTo orcid:0000-0002-8083-6048 .
}

sub:pubinfo {
  sub:sig npx:hasAlgorithm "RSA";
    npx:hasPublicKey "MIGfMA0GCSqGSIb3DQEBAQUAA4GNADCBiQKBgQCwi1YMnpV5z/0oMXyFYDKS5cirQQWTMZ/jbglmVY1gl3YAgrkqsQUmgaxA/ho+VV8jsfREIL8PT2czbmCjGjMJoNaKVqJq1GoIUV9+Kj9yXxNySyDAOTDsIM0zdj1BEu5uNbtfzwQPGuhVpgLR05Uk/meCyYLPs3BxC5zRbtulmwIDAQAB";
    npx:hasSignature "A2jxaF7WWhwi5tJUY90HjqgST6zoEq7LTrMcHTz42VLFuobfwKdtRyimMOhUDp03FTAgfxCNE8FRo1hLYZgG2ks7tLotccz+BIsXjul6BMFgGyPtP3pMvD3hEoC7P/zEeqbhLzD8goWAJapCIFV4GOLrBw0xXDfnql+o2HnlbD0=";
    npx:hasSignatureTarget this: .
  
  this: dct:created "2021-10-28T09:08:32.658+03:00"^^xsd:dateTime;
    dct:creator orcid:0000-0002-8083-6048;
    nt:wasCreatedFromProvenanceTemplate <http://purl.org/np/RANwQa4ICWS5SOjw7gp99nBpXBasapwtZF1fIM3H2gYTM>;
    nt:wasCreatedFromPubinfoTemplate <http://purl.org/np/RAA2MfqdBCzmz9yVWjKLXNbyfBNcwsMmOqcNUxkk1maIM>;
    nt:wasCreatedFromTemplate <http://purl.org/np/RAe785M0p3cxpVXp2dhVdspVyj3YMdDdb0JEQdKPjO96E> .
}


@prefix this: <http://purl.org/np/RAE0JHQsWaRPf1k2zYHFm6saeiu2fZSfCSoWiMyuLPvw0> .
@prefix sub: <http://purl.org/np/RAE0JHQsWaRPf1k2zYHFm6saeiu2fZSfCSoWiMyuLPvw0#> .
@prefix np: <http://www.nanopub.org/nschema#> .
@prefix dct: <http://purl.org/dc/terms/> .
@prefix nt: <https://w3id.org/np/o/ntemplate/> .
@prefix xsd: <http://www.w3.org/2001/XMLSchema#> .
@prefix orcid: <https://orcid.org/> .
@prefix prov: <http://www.w3.org/ns/prov#> .
@prefix npx: <http://purl.org/nanopub/x/> .

sub:Head {
  this: np:hasAssertion sub:assertion;
    np:hasProvenance sub:provenance;
    np:hasPublicationInfo sub:pubinfo;
    a np:Nanopublication .
}

sub:assertion {
  sub:comment a <https://w3id.org/linkflows/reviews/AgreementComment>, <https://w3id.org/linkflows/reviews/PointAddressedComment>,
      <https://w3id.org/linkflows/reviews/ResponseComment>;
    <https://w3id.org/linkflows/reviews/hasCommentText> "Thank you for the suggestion which was implemented.";
    <https://w3id.org/linkflows/reviews/isResponseTo> <http://purl.org/np/RAYsifm2gU8XlSo551nBUpdJ4gAvvFFkwcNz60pd54qz8>;
    <https://w3id.org/linkflows/reviews/refersTo> <http://purl.org/np/RAuLZtfsHn3NGe0Md8lLNvYmBseEtW9v1rVUVfJCpJYUE> .
}

sub:provenance {
  sub:assertion prov:wasAttributedTo orcid:0000-0002-0519-7776 .
}

sub:pubinfo {
  sub:sig npx:hasAlgorithm "RSA";
    npx:hasPublicKey "MIGfMA0GCSqGSIb3DQEBAQUAA4GNADCBiQKBgQCJlM78d80R+gFMoQB1IG3f7AbqqGOCIv4HmZd1cx1KgEWMUUpPsojFNvx84fC/TltcJ8F8JafnbhDXW2HM2MhdK4yC04ROEV1vIgSzjDicHfiqXvMqdPuMyQp4mmCEY7mUoeEW10mWZqjk+S9TnmiAQbFGcpExP8aosr2aTR7CSQIDAQAB";
    npx:hasSignature "c4qtWIWLSMm/Moc88m4Jljob2saEMasyl9BIC5MWB07GpeqZ+/2Qt/yw8tkz4DW9gokZhiSJV+10uT35GQtHOqhukqmYbl5rfd9JZThY2VXRKPJTLZNnyxRjr/cQEi89A9kptMvZdvwNoVA9XQO7SR8+02DeOpTcYWU40VdVdHw=";
    npx:hasSignatureTarget this: .
  
  this: dct:created "2021-11-04T10:26:28.261+02:00"^^xsd:dateTime;
    dct:creator orcid:0000-0002-7114-6459;
    nt:wasCreatedFromProvenanceTemplate <http://purl.org/np/RAi6zZAwhaJ23Hzg4lIjlPir6Take3ZQp-lS9skfBEwfQ>;
    nt:wasCreatedFromPubinfoTemplate <http://purl.org/np/RAA2MfqdBCzmz9yVWjKLXNbyfBNcwsMmOqcNUxkk1maIM>;
    nt:wasCreatedFromTemplate <http://purl.org/np/RAe785M0p3cxpVXp2dhVdspVyj3YMdDdb0JEQdKPjO96E> .
}


@prefix this: <http://purl.org/np/RAfLGVuw7zXtYR2QndL2aZnfjZ1voMCCrowD0LdWWgOIA> .
@prefix sub: <http://purl.org/np/RAfLGVuw7zXtYR2QndL2aZnfjZ1voMCCrowD0LdWWgOIA#> .
@prefix np: <http://www.nanopub.org/nschema#> .
@prefix dct: <http://purl.org/dc/terms/> .
@prefix nt: <https://w3id.org/np/o/ntemplate/> .
@prefix xsd: <http://www.w3.org/2001/XMLSchema#> .
@prefix orcid: <https://orcid.org/> .
@prefix prov: <http://www.w3.org/ns/prov#> .
@prefix npx: <http://purl.org/nanopub/x/> .

sub:Head {
  this: np:hasAssertion sub:assertion;
    np:hasProvenance sub:provenance;
    np:hasPublicationInfo sub:pubinfo;
    a np:Nanopublication .
}

sub:assertion {
  sub:comment a <https://w3id.org/linkflows/reviews/AgreementComment>, <https://w3id.org/linkflows/reviews/PointAddressedComment>,
      <https://w3id.org/linkflows/reviews/ResponseComment>;
    <https://w3id.org/linkflows/reviews/hasCommentText> "AND was changed to and";
    <https://w3id.org/linkflows/reviews/isResponseTo> <http://purl.org/np/RAid00RR7FNGZqaK-7903Z3l-xU2gpyMNFbap58rqvOqM>;
    <https://w3id.org/linkflows/reviews/refersTo> <http://purl.org/np/RAY3LaUoVtBLj9CN36wyyvTIjSMsACErVtEApnA12zjy0> .
}

sub:provenance {
  sub:assertion prov:wasAttributedTo orcid:0000-0003-2432-4125 .
}

sub:pubinfo {
  sub:sig npx:hasAlgorithm "RSA";
    npx:hasPublicKey "MIGfMA0GCSqGSIb3DQEBAQUAA4GNADCBiQKBgQCS1s1OiABv1mrDnFWp9ecwHdQ+UlJn6JCDYXspRsbZgsm2QAiofbnVvf6gfkcjjScd5fq3sW/W8r/o7bdafVSd6xuTG/vHrO9Ax/guPiJ6O/Z57Hk0nQy6c+l71HpaJ2BPPWKOgYiFZ/8eulmuM6BJ8TDKxoBtcqP5QbvN9KYjlQIDAQAB";
    npx:hasSignature "V4QEUikrZX9Ny4xjyn07IbZ2ekd8Fwcbb1sTL/fxKWAnkk6XT+lRIxYiW2yj92tTAhLAqB5KVwItMHinkXTyIG6HrXPvctYVmtX+dru+8o4mUr78n1KydYITFemP6Q1CRzED8eLtuYI8S9c2hcLN5xqk4acVrYR1btGz3PW7AUI=";
    npx:hasSignatureTarget this: .
  
  this: dct:created "2021-10-27T09:48:44.854-07:00"^^xsd:dateTime;
    dct:creator orcid:0000-0003-2432-4125;
    nt:wasCreatedFromProvenanceTemplate <http://purl.org/np/RANwQa4ICWS5SOjw7gp99nBpXBasapwtZF1fIM3H2gYTM>;
    nt:wasCreatedFromPubinfoTemplate <http://purl.org/np/RAA2MfqdBCzmz9yVWjKLXNbyfBNcwsMmOqcNUxkk1maIM>;
    nt:wasCreatedFromTemplate <http://purl.org/np/RAe785M0p3cxpVXp2dhVdspVyj3YMdDdb0JEQdKPjO96E> .
}


@prefix this: <http://purl.org/np/RAFUOj4M9QAFD3Gf36uw_TDoIyG98ryT07P_pa-_MZ72w> .
@prefix sub: <http://purl.org/np/RAFUOj4M9QAFD3Gf36uw_TDoIyG98ryT07P_pa-_MZ72w#> .
@prefix np: <http://www.nanopub.org/nschema#> .
@prefix dct: <http://purl.org/dc/terms/> .
@prefix nt: <https://w3id.org/np/o/ntemplate/> .
@prefix xsd: <http://www.w3.org/2001/XMLSchema#> .
@prefix orcid: <https://orcid.org/> .
@prefix prov: <http://www.w3.org/ns/prov#> .
@prefix npx: <http://purl.org/nanopub/x/> .

sub:Head {
  this: np:hasAssertion sub:assertion;
    np:hasProvenance sub:provenance;
    np:hasPublicationInfo sub:pubinfo;
    a np:Nanopublication .
}

sub:assertion {
  sub:comment a <https://w3id.org/linkflows/reviews/AgreementComment>, <https://w3id.org/linkflows/reviews/PointAddressedComment>,
      <https://w3id.org/linkflows/reviews/ResponseComment>;
    <https://w3id.org/linkflows/reviews/hasCommentText> "Thanks for the positive review on the class definition.";
    <https://w3id.org/linkflows/reviews/isResponseTo> <http://purl.org/np/RAJ8T3gHnyWOagapz0f0YbRlDqrVt9kjY1nHONQgzxn5o>;
    <https://w3id.org/linkflows/reviews/refersTo> <http://purl.org/np/RAEpHUXRKtaLE3Z24sgIUdaxwTBsK2bjshyq9yF00145Y> .
}

sub:provenance {
  sub:assertion prov:wasAttributedTo orcid:0000-0002-8083-6048 .
}

sub:pubinfo {
  sub:sig npx:hasAlgorithm "RSA";
    npx:hasPublicKey "MIGfMA0GCSqGSIb3DQEBAQUAA4GNADCBiQKBgQCwi1YMnpV5z/0oMXyFYDKS5cirQQWTMZ/jbglmVY1gl3YAgrkqsQUmgaxA/ho+VV8jsfREIL8PT2czbmCjGjMJoNaKVqJq1GoIUV9+Kj9yXxNySyDAOTDsIM0zdj1BEu5uNbtfzwQPGuhVpgLR05Uk/meCyYLPs3BxC5zRbtulmwIDAQAB";
    npx:hasSignature "pYogJuf52ie/K3OcInyNYejMN4kykUIqVPddE8PZ/FxUm5rDy6mP1z8JabT8yLMeboXJKHAPG+sx7ffh8k1nwpFy32pgsKQyp9j7Jfx3R3XtO7+hHnfWaa35oYEtLpqMc4uiGPK8WzpQkk1GN+2Z+25WSt5DPU1Kp8GoBSltm84=";
    npx:hasSignatureTarget this: .
  
  this: dct:created "2021-10-28T09:06:52.526+03:00"^^xsd:dateTime;
    dct:creator orcid:0000-0002-8083-6048;
    nt:wasCreatedFromProvenanceTemplate <http://purl.org/np/RANwQa4ICWS5SOjw7gp99nBpXBasapwtZF1fIM3H2gYTM>;
    nt:wasCreatedFromPubinfoTemplate <http://purl.org/np/RAA2MfqdBCzmz9yVWjKLXNbyfBNcwsMmOqcNUxkk1maIM>;
    nt:wasCreatedFromTemplate <http://purl.org/np/RAe785M0p3cxpVXp2dhVdspVyj3YMdDdb0JEQdKPjO96E> .
}


@prefix this: <http://purl.org/np/RAGupRPJQIZvgjzFBtHWFhZJYZeXotk7jrrUZeyDhoKB8> .
@prefix sub: <http://purl.org/np/RAGupRPJQIZvgjzFBtHWFhZJYZeXotk7jrrUZeyDhoKB8#> .
@prefix np: <http://www.nanopub.org/nschema#> .
@prefix dct: <http://purl.org/dc/terms/> .
@prefix nt: <https://w3id.org/np/o/ntemplate/> .
@prefix xsd: <http://www.w3.org/2001/XMLSchema#> .
@prefix orcid: <https://orcid.org/> .
@prefix prov: <http://www.w3.org/ns/prov#> .
@prefix npx: <http://purl.org/nanopub/x/> .

sub:Head {
  this: np:hasAssertion sub:assertion;
    np:hasProvenance sub:provenance;
    np:hasPublicationInfo sub:pubinfo;
    a np:Nanopublication .
}

sub:assertion {
  sub:comment a <https://w3id.org/linkflows/reviews/AgreementComment>, <https://w3id.org/linkflows/reviews/PointAddressedComment>,
      <https://w3id.org/linkflows/reviews/ResponseComment>;
    <https://w3id.org/linkflows/reviews/hasCommentText> "Thank you for your valuable suggestion.";
    <https://w3id.org/linkflows/reviews/isResponseTo> <http://purl.org/np/RA9wYHgRzNVnwFw_JiA5KOxN4T0vuyxT9_VrX-nlmcaIE>;
    <https://w3id.org/linkflows/reviews/refersTo> <http://purl.org/np/RAvOAyEg-J8ynmZNrkCgg5XqGuqRo-dXcGFvgDLxtY6ck> .
}

sub:provenance {
  sub:assertion prov:wasAttributedTo orcid:0000-0002-7114-6459 .
}

sub:pubinfo {
  sub:sig npx:hasAlgorithm "RSA";
    npx:hasPublicKey "MIGfMA0GCSqGSIb3DQEBAQUAA4GNADCBiQKBgQCJlM78d80R+gFMoQB1IG3f7AbqqGOCIv4HmZd1cx1KgEWMUUpPsojFNvx84fC/TltcJ8F8JafnbhDXW2HM2MhdK4yC04ROEV1vIgSzjDicHfiqXvMqdPuMyQp4mmCEY7mUoeEW10mWZqjk+S9TnmiAQbFGcpExP8aosr2aTR7CSQIDAQAB";
    npx:hasSignature "djjxMtvCV7k+mwaBgqlsvB3HM+SjGAeTXdES1K8fHc3qjwthBb0abm/ceDreyPN+9Vt+qqCeBSSgplAFNgKDE858J+oVC1c7+XYAZjyXySRzAmmkBBC3E+DUJvbmzDGzuI23X1CGBQBTrbDcVJLTuNnlw3uZK9lmzsQOCOJz9Ds=";
    npx:hasSignatureTarget this: .
  
  this: dct:created "2021-11-04T10:19:30.326+02:00"^^xsd:dateTime;
    dct:creator orcid:0000-0002-7114-6459;
    nt:wasCreatedFromProvenanceTemplate <http://purl.org/np/RANwQa4ICWS5SOjw7gp99nBpXBasapwtZF1fIM3H2gYTM>;
    nt:wasCreatedFromPubinfoTemplate <http://purl.org/np/RAA2MfqdBCzmz9yVWjKLXNbyfBNcwsMmOqcNUxkk1maIM>;
    nt:wasCreatedFromTemplate <http://purl.org/np/RAe785M0p3cxpVXp2dhVdspVyj3YMdDdb0JEQdKPjO96E> .
}


@prefix this: <http://purl.org/np/RAH8v3PKwnXbMjc1g0FMnRYKylKtiEEKgR-3zrnj2pDS8> .
@prefix sub: <http://purl.org/np/RAH8v3PKwnXbMjc1g0FMnRYKylKtiEEKgR-3zrnj2pDS8#> .
@prefix np: <http://www.nanopub.org/nschema#> .
@prefix dct: <http://purl.org/dc/terms/> .
@prefix nt: <https://w3id.org/np/o/ntemplate/> .
@prefix xsd: <http://www.w3.org/2001/XMLSchema#> .
@prefix orcid: <https://orcid.org/> .
@prefix prov: <http://www.w3.org/ns/prov#> .
@prefix npx: <http://purl.org/nanopub/x/> .

sub:Head {
  this: np:hasAssertion sub:assertion;
    np:hasProvenance sub:provenance;
    np:hasPublicationInfo sub:pubinfo;
    a np:Nanopublication .
}

sub:assertion {
  sub:comment a <https://w3id.org/linkflows/reviews/AgreementComment>, <https://w3id.org/linkflows/reviews/PointAddressedComment>,
      <https://w3id.org/linkflows/reviews/ResponseComment>;
    <https://w3id.org/linkflows/reviews/hasCommentText> "Thank you for your comment.";
    <https://w3id.org/linkflows/reviews/isResponseTo> <http://purl.org/np/RAyepTH--NvwKSlgVQHY6XKK21NtNJKX7tl89q2s05Vr4>;
    <https://w3id.org/linkflows/reviews/refersTo> <http://purl.org/np/RAlKYv_sE8qwiSqsRdcr7KrkU1bsqlqiFmhDPtPBwpLrM> .
}

sub:provenance {
  sub:assertion prov:wasAttributedTo orcid:0000-0002-0191-7211 .
}

sub:pubinfo {
  sub:sig npx:hasAlgorithm "RSA";
    npx:hasPublicKey "MIGfMA0GCSqGSIb3DQEBAQUAA4GNADCBiQKBgQC3cICbOHZ1ecuLOsgovKwUlFRRvNWNgBJxoXCFAYWtU2OK97i/SjoIaxFphg9tkv9WxOjtPqYJ4cuM0E76wxeRZ7VBMHBrBIyCAGTvAfESWVQZCDgulG46VjffEzXuRmqOka/C5Ur6beLijFPMtiWEg6I2Mbj8z9vuHPxReIu4JwIDAQAB";
    npx:hasSignature "ahzLjp0RnCWgKSYCliTXhhXIZKWGq1fmbsOZ2o2NJNx3Syie7P9ZJL5hfiM8tJIuG+jUneMdnvSiew2hjZxALcLcT7LZiqclqoy+kjdehkKdYuka855xD6jiERmO/CMbb/wgFYTmP3N+lRWvbDeNTj3ZHLmxfAhMuy+I0G2gRoQ=";
    npx:hasSignatureTarget this: .
  
  this: dct:created "2021-10-19T17:26:55.212+02:00"^^xsd:dateTime;
    dct:creator orcid:0000-0002-0191-7211;
    nt:wasCreatedFromProvenanceTemplate <http://purl.org/np/RANwQa4ICWS5SOjw7gp99nBpXBasapwtZF1fIM3H2gYTM>;
    nt:wasCreatedFromPubinfoTemplate <http://purl.org/np/RAA2MfqdBCzmz9yVWjKLXNbyfBNcwsMmOqcNUxkk1maIM>;
    nt:wasCreatedFromTemplate <http://purl.org/np/RAe785M0p3cxpVXp2dhVdspVyj3YMdDdb0JEQdKPjO96E> .
}


@prefix this: <http://purl.org/np/RAhaeiRX0Aei9lMiAt1fpTgDxBh1HyNa9T2JdkTKk0RzQ> .
@prefix sub: <http://purl.org/np/RAhaeiRX0Aei9lMiAt1fpTgDxBh1HyNa9T2JdkTKk0RzQ#> .
@prefix np: <http://www.nanopub.org/nschema#> .
@prefix dct: <http://purl.org/dc/terms/> .
@prefix nt: <https://w3id.org/np/o/ntemplate/> .
@prefix xsd: <http://www.w3.org/2001/XMLSchema#> .
@prefix orcid: <https://orcid.org/> .
@prefix prov: <http://www.w3.org/ns/prov#> .
@prefix npx: <http://purl.org/nanopub/x/> .

sub:Head {
  this: np:hasAssertion sub:assertion;
    np:hasProvenance sub:provenance;
    np:hasPublicationInfo sub:pubinfo;
    a np:Nanopublication .
}

sub:assertion {
  sub:comment a <https://w3id.org/linkflows/reviews/AgreementComment>, <https://w3id.org/linkflows/reviews/PointAddressedComment>,
      <https://w3id.org/linkflows/reviews/ResponseComment>;
    <https://w3id.org/linkflows/reviews/hasCommentText> "Thank you.";
    <https://w3id.org/linkflows/reviews/isResponseTo> <http://purl.org/np/RAyq7Qv8FEXDsvSxe6vcsD3ZOfk3Xqile43Wffq1RJwU8>;
    <https://w3id.org/linkflows/reviews/refersTo> <http://purl.org/np/RAjD4-Q2kO_cIUE52rde2uWbV3RtuCR90geXW90il2YX4> .
}

sub:provenance {
  sub:assertion prov:wasAttributedTo orcid:0000-0002-0519-7776 .
}

sub:pubinfo {
  sub:sig npx:hasAlgorithm "RSA";
    npx:hasPublicKey "MIGfMA0GCSqGSIb3DQEBAQUAA4GNADCBiQKBgQCJlM78d80R+gFMoQB1IG3f7AbqqGOCIv4HmZd1cx1KgEWMUUpPsojFNvx84fC/TltcJ8F8JafnbhDXW2HM2MhdK4yC04ROEV1vIgSzjDicHfiqXvMqdPuMyQp4mmCEY7mUoeEW10mWZqjk+S9TnmiAQbFGcpExP8aosr2aTR7CSQIDAQAB";
    npx:hasSignature "h617TNu2i/6LBtF8L62TrxzogZFEmloJ0XY0op36ZwL/ZuxkzaBnSh4dtKWLSp/1F6knKNi+GlKKyh1h2POc8cyt1KNK9N3Kp9/SSpYPK9TpYFxjH3+8gA+USxghkmJmfWe6YjKBVi4Ooj+DjpuggGuLdzS6srGqkurh9sImi9I=";
    npx:hasSignatureTarget this: .
  
  this: dct:created "2021-11-04T10:29:43.987+02:00"^^xsd:dateTime;
    dct:creator orcid:0000-0002-7114-6459;
    nt:wasCreatedFromProvenanceTemplate <http://purl.org/np/RAi6zZAwhaJ23Hzg4lIjlPir6Take3ZQp-lS9skfBEwfQ>;
    nt:wasCreatedFromPubinfoTemplate <http://purl.org/np/RAA2MfqdBCzmz9yVWjKLXNbyfBNcwsMmOqcNUxkk1maIM>;
    nt:wasCreatedFromTemplate <http://purl.org/np/RAe785M0p3cxpVXp2dhVdspVyj3YMdDdb0JEQdKPjO96E> .
}


@prefix this: <http://purl.org/np/RAhOoiILMw1nbwX3H6m6Bz6IjnjKLn9JeP0L_-z9vZPw0> .
@prefix sub: <http://purl.org/np/RAhOoiILMw1nbwX3H6m6Bz6IjnjKLn9JeP0L_-z9vZPw0#> .
@prefix np: <http://www.nanopub.org/nschema#> .
@prefix dct: <http://purl.org/dc/terms/> .
@prefix nt: <https://w3id.org/np/o/ntemplate/> .
@prefix xsd: <http://www.w3.org/2001/XMLSchema#> .
@prefix orcid: <https://orcid.org/> .
@prefix prov: <http://www.w3.org/ns/prov#> .
@prefix npx: <http://purl.org/nanopub/x/> .

sub:Head {
  this: np:hasAssertion sub:assertion;
    np:hasProvenance sub:provenance;
    np:hasPublicationInfo sub:pubinfo;
    a np:Nanopublication .
}

sub:assertion {
  sub:comment a <https://w3id.org/linkflows/reviews/AgreementComment>, <https://w3id.org/linkflows/reviews/PointAddressedComment>,
      <https://w3id.org/linkflows/reviews/ResponseComment>;
    <https://w3id.org/linkflows/reviews/hasCommentText> "no action needed";
    <https://w3id.org/linkflows/reviews/isResponseTo> <http://purl.org/np/RA8loVntlA3Gxd37VWCaimrbYrrnY7rvVmCTIyOW6cOhs>;
    <https://w3id.org/linkflows/reviews/refersTo> <http://purl.org/np/RAtsHwzNs36rGrLnoSbGrPD351Qw033Acoe4zmdXhsYlM> .
}

sub:provenance {
  sub:assertion prov:wasAttributedTo orcid:0000-0003-2432-4125 .
}

sub:pubinfo {
  sub:sig npx:hasAlgorithm "RSA";
    npx:hasPublicKey "MIGfMA0GCSqGSIb3DQEBAQUAA4GNADCBiQKBgQCS1s1OiABv1mrDnFWp9ecwHdQ+UlJn6JCDYXspRsbZgsm2QAiofbnVvf6gfkcjjScd5fq3sW/W8r/o7bdafVSd6xuTG/vHrO9Ax/guPiJ6O/Z57Hk0nQy6c+l71HpaJ2BPPWKOgYiFZ/8eulmuM6BJ8TDKxoBtcqP5QbvN9KYjlQIDAQAB";
    npx:hasSignature "i7GI6acem8fQO6UTohIqV8nGEtWZy3UGL/eSnUh9QGFPuEH/rmmr8jV/ziCj1xtEO62u1cs1vEwaGGMQWv9sJEQC8XSF63kBSlxI+vktNcK5o/ikEla8rbP/JWfYvYY8/wTRlLF5xg3IHXlwiGm4aJxjMLIL2DO8g2G5BjZNGQs=";
    npx:hasSignatureTarget this: .
  
  this: dct:created "2021-10-27T09:51:59.884-07:00"^^xsd:dateTime;
    dct:creator orcid:0000-0003-2432-4125;
    nt:wasCreatedFromProvenanceTemplate <http://purl.org/np/RANwQa4ICWS5SOjw7gp99nBpXBasapwtZF1fIM3H2gYTM>;
    nt:wasCreatedFromPubinfoTemplate <http://purl.org/np/RAA2MfqdBCzmz9yVWjKLXNbyfBNcwsMmOqcNUxkk1maIM>;
    nt:wasCreatedFromTemplate <http://purl.org/np/RAe785M0p3cxpVXp2dhVdspVyj3YMdDdb0JEQdKPjO96E> .
}


@prefix this: <http://purl.org/np/RAjfSw5vjiiUn-k0gd9okIKIKud_vhGRLl6frT0JYWKBU> .
@prefix sub: <http://purl.org/np/RAjfSw5vjiiUn-k0gd9okIKIKud_vhGRLl6frT0JYWKBU#> .
@prefix np: <http://www.nanopub.org/nschema#> .
@prefix dct: <http://purl.org/dc/terms/> .
@prefix nt: <https://w3id.org/np/o/ntemplate/> .
@prefix xsd: <http://www.w3.org/2001/XMLSchema#> .
@prefix orcid: <https://orcid.org/> .
@prefix prov: <http://www.w3.org/ns/prov#> .
@prefix npx: <http://purl.org/nanopub/x/> .

sub:Head {
  this: np:hasAssertion sub:assertion;
    np:hasProvenance sub:provenance;
    np:hasPublicationInfo sub:pubinfo;
    a np:Nanopublication .
}

sub:assertion {
  sub:comment a <https://w3id.org/linkflows/reviews/AgreementComment>, <https://w3id.org/linkflows/reviews/PointAddressedComment>,
      <https://w3id.org/linkflows/reviews/ResponseComment>;
    <https://w3id.org/linkflows/reviews/hasCommentText> "Thank you for the comment.";
    <https://w3id.org/linkflows/reviews/isResponseTo> <http://purl.org/np/RAVFDJ6wFHKZDW3EDZREo9S5tltUwto24N8RiZ15w1_ug>;
    <https://w3id.org/linkflows/reviews/refersTo> <http://purl.org/np/RAvOAyEg-J8ynmZNrkCgg5XqGuqRo-dXcGFvgDLxtY6ck> .
}

sub:provenance {
  sub:assertion prov:wasAttributedTo orcid:0000-0002-0519-7776 .
}

sub:pubinfo {
  sub:sig npx:hasAlgorithm "RSA";
    npx:hasPublicKey "MIGfMA0GCSqGSIb3DQEBAQUAA4GNADCBiQKBgQCJlM78d80R+gFMoQB1IG3f7AbqqGOCIv4HmZd1cx1KgEWMUUpPsojFNvx84fC/TltcJ8F8JafnbhDXW2HM2MhdK4yC04ROEV1vIgSzjDicHfiqXvMqdPuMyQp4mmCEY7mUoeEW10mWZqjk+S9TnmiAQbFGcpExP8aosr2aTR7CSQIDAQAB";
    npx:hasSignature "G8VCK9UxZAndKpSOVFNxH+fDB+MejODiup76y4CsokXTVXtbxr+WOFa/4cuBUMZzvPf62H7458gDeSncFwjG+gdTdd22zDTKrbVlK3J0hL7wdSWdJhZdGWvO84RGvnuANj0dT31vcu4w+w4QLcqYVotaLI0U8BvlrEzDoVULSp0=";
    npx:hasSignatureTarget this: .
  
  this: dct:created "2021-11-04T10:22:00.283+02:00"^^xsd:dateTime;
    dct:creator orcid:0000-0002-7114-6459;
    nt:wasCreatedFromProvenanceTemplate <http://purl.org/np/RAi6zZAwhaJ23Hzg4lIjlPir6Take3ZQp-lS9skfBEwfQ>;
    nt:wasCreatedFromPubinfoTemplate <http://purl.org/np/RAA2MfqdBCzmz9yVWjKLXNbyfBNcwsMmOqcNUxkk1maIM>;
    nt:wasCreatedFromTemplate <http://purl.org/np/RAe785M0p3cxpVXp2dhVdspVyj3YMdDdb0JEQdKPjO96E> .
}


@prefix this: <http://purl.org/np/RAjU4uymXsmeO7_MUvmhmM_qnUQqdSvS1asKhGn0CpU1k> .
@prefix sub: <http://purl.org/np/RAjU4uymXsmeO7_MUvmhmM_qnUQqdSvS1asKhGn0CpU1k#> .
@prefix np: <http://www.nanopub.org/nschema#> .
@prefix dct: <http://purl.org/dc/terms/> .
@prefix nt: <https://w3id.org/np/o/ntemplate/> .
@prefix xsd: <http://www.w3.org/2001/XMLSchema#> .
@prefix orcid: <https://orcid.org/> .
@prefix prov: <http://www.w3.org/ns/prov#> .
@prefix npx: <http://purl.org/nanopub/x/> .

sub:Head {
  this: np:hasAssertion sub:assertion;
    np:hasProvenance sub:provenance;
    np:hasPublicationInfo sub:pubinfo;
    a np:Nanopublication .
}

sub:assertion {
  sub:comment a <https://w3id.org/linkflows/reviews/AgreementComment>, <https://w3id.org/linkflows/reviews/PointAddressedComment>,
      <https://w3id.org/linkflows/reviews/ResponseComment>;
    <https://w3id.org/linkflows/reviews/hasCommentText> "Thank you for the suggestion which was implemented.";
    <https://w3id.org/linkflows/reviews/isResponseTo> <http://purl.org/np/RAtmzgWeJYQVg0R6I_gKJEF8hZC2EIjs6e06t0-ZP2PZU>;
    <https://w3id.org/linkflows/reviews/refersTo> <http://purl.org/np/RAuLZtfsHn3NGe0Md8lLNvYmBseEtW9v1rVUVfJCpJYUE> .
}

sub:provenance {
  sub:assertion prov:wasAttributedTo orcid:0000-0002-0519-7776 .
}

sub:pubinfo {
  sub:sig npx:hasAlgorithm "RSA";
    npx:hasPublicKey "MIGfMA0GCSqGSIb3DQEBAQUAA4GNADCBiQKBgQCJlM78d80R+gFMoQB1IG3f7AbqqGOCIv4HmZd1cx1KgEWMUUpPsojFNvx84fC/TltcJ8F8JafnbhDXW2HM2MhdK4yC04ROEV1vIgSzjDicHfiqXvMqdPuMyQp4mmCEY7mUoeEW10mWZqjk+S9TnmiAQbFGcpExP8aosr2aTR7CSQIDAQAB";
    npx:hasSignature "h2J7Ixx9PZAZgPtPomy/wcA0a5WaXALObNE4XsZxZSrcBavL+0Kx95mZtrSMQ2G9MlMgNieKo4Z1dgnsq7gNP9dwFk7bimNJKZi6AqLtNHqkSQjB3f5w3DXXTR0ZuH44HHq/S4igRoOHG3lnUGoBXWnsH+pON8x2Xxn0vDJ7pnw=";
    npx:hasSignatureTarget this: .
  
  this: dct:created "2021-11-04T10:27:07.342+02:00"^^xsd:dateTime;
    dct:creator orcid:0000-0002-7114-6459;
    nt:wasCreatedFromProvenanceTemplate <http://purl.org/np/RAi6zZAwhaJ23Hzg4lIjlPir6Take3ZQp-lS9skfBEwfQ>;
    nt:wasCreatedFromPubinfoTemplate <http://purl.org/np/RAA2MfqdBCzmz9yVWjKLXNbyfBNcwsMmOqcNUxkk1maIM>;
    nt:wasCreatedFromTemplate <http://purl.org/np/RAe785M0p3cxpVXp2dhVdspVyj3YMdDdb0JEQdKPjO96E> .
}


@prefix this: <http://purl.org/np/RAkz3162Z4w0cRK6uQREUzdU3H6SKjtR7LKA0D-vRDKlw> .
@prefix sub: <http://purl.org/np/RAkz3162Z4w0cRK6uQREUzdU3H6SKjtR7LKA0D-vRDKlw#> .
@prefix np: <http://www.nanopub.org/nschema#> .
@prefix dct: <http://purl.org/dc/terms/> .
@prefix nt: <https://w3id.org/np/o/ntemplate/> .
@prefix xsd: <http://www.w3.org/2001/XMLSchema#> .
@prefix orcid: <https://orcid.org/> .
@prefix prov: <http://www.w3.org/ns/prov#> .
@prefix npx: <http://purl.org/nanopub/x/> .

sub:Head {
  this: np:hasAssertion sub:assertion;
    np:hasProvenance sub:provenance;
    np:hasPublicationInfo sub:pubinfo;
    a np:Nanopublication .
}

sub:assertion {
  sub:comment a <https://w3id.org/linkflows/reviews/AgreementComment>, <https://w3id.org/linkflows/reviews/PointPartiallyAddressedComment>,
      <https://w3id.org/linkflows/reviews/ResponseComment>;
    <https://w3id.org/linkflows/reviews/hasCommentText> "Couldnt find the appropriate subclass for \"regulatory element\"";
    <https://w3id.org/linkflows/reviews/isResponseTo> <http://purl.org/np/RA6TdnIX5ekZdeoyBkgygIA2cJbzeT-w4tHjQYWnw8q_w>;
    <https://w3id.org/linkflows/reviews/refersTo> <http://purl.org/np/RANAxL2OxGmP9VAN6cUi_0KEK0rJb9bPn4l1A5HquXKrI> .
}

sub:provenance {
  sub:assertion prov:wasAttributedTo orcid:0000-0003-2432-4125 .
}

sub:pubinfo {
  sub:sig npx:hasAlgorithm "RSA";
    npx:hasPublicKey "MIGfMA0GCSqGSIb3DQEBAQUAA4GNADCBiQKBgQCS1s1OiABv1mrDnFWp9ecwHdQ+UlJn6JCDYXspRsbZgsm2QAiofbnVvf6gfkcjjScd5fq3sW/W8r/o7bdafVSd6xuTG/vHrO9Ax/guPiJ6O/Z57Hk0nQy6c+l71HpaJ2BPPWKOgYiFZ/8eulmuM6BJ8TDKxoBtcqP5QbvN9KYjlQIDAQAB";
    npx:hasSignature "dlxGAvv/xfdNzbIeuvAixXD04fMxzpGtrV0bs6MwX4Pezsj8iBBWwyZrTQaAweiwVWm8UXwP++WgkcUUKs95elGke8e9ZIzWl0MXLVlcGw0721k9lBFOPB8ri5YS+4Q0wgjZ2qyOJ7GbNjPyyA5zEftVDDkrmO1R/gSThgxC7Yg=";
    npx:hasSignatureTarget this: .
  
  this: dct:created "2021-10-27T10:04:41.866-07:00"^^xsd:dateTime;
    dct:creator orcid:0000-0003-2432-4125;
    nt:wasCreatedFromProvenanceTemplate <http://purl.org/np/RANwQa4ICWS5SOjw7gp99nBpXBasapwtZF1fIM3H2gYTM>;
    nt:wasCreatedFromPubinfoTemplate <http://purl.org/np/RAA2MfqdBCzmz9yVWjKLXNbyfBNcwsMmOqcNUxkk1maIM>;
    nt:wasCreatedFromTemplate <http://purl.org/np/RAe785M0p3cxpVXp2dhVdspVyj3YMdDdb0JEQdKPjO96E> .
}


@prefix this: <http://purl.org/np/RALGIIKvWi-5iWhzWafeDsmUndSVJ8pdf6luPtwSiou8Q> .
@prefix sub: <http://purl.org/np/RALGIIKvWi-5iWhzWafeDsmUndSVJ8pdf6luPtwSiou8Q#> .
@prefix np: <http://www.nanopub.org/nschema#> .
@prefix dct: <http://purl.org/dc/terms/> .
@prefix nt: <https://w3id.org/np/o/ntemplate/> .
@prefix xsd: <http://www.w3.org/2001/XMLSchema#> .
@prefix orcid: <https://orcid.org/> .
@prefix prov: <http://www.w3.org/ns/prov#> .
@prefix npx: <http://purl.org/nanopub/x/> .

sub:Head {
  this: np:hasAssertion sub:assertion;
    np:hasProvenance sub:provenance;
    np:hasPublicationInfo sub:pubinfo;
    a np:Nanopublication .
}

sub:assertion {
  sub:comment a <https://w3id.org/linkflows/reviews/AgreementComment>, <https://w3id.org/linkflows/reviews/PointAddressedComment>,
      <https://w3id.org/linkflows/reviews/ResponseComment>;
    <https://w3id.org/linkflows/reviews/hasCommentText> "Thanks for the positive review on the class definition.";
    <https://w3id.org/linkflows/reviews/isResponseTo> <http://purl.org/np/RAwnHtSSq-vTn3IKdb0YsiBTgcDKF3lzA1r7mgVUt9T20>;
    <https://w3id.org/linkflows/reviews/refersTo> <http://purl.org/np/RA6snbuih8c4A_1jDlDPtYXKBcO5KE5jdoQUtu3V2xPY4> .
}

sub:provenance {
  sub:assertion prov:wasAttributedTo orcid:0000-0002-8083-6048 .
}

sub:pubinfo {
  sub:sig npx:hasAlgorithm "RSA";
    npx:hasPublicKey "MIGfMA0GCSqGSIb3DQEBAQUAA4GNADCBiQKBgQCwi1YMnpV5z/0oMXyFYDKS5cirQQWTMZ/jbglmVY1gl3YAgrkqsQUmgaxA/ho+VV8jsfREIL8PT2czbmCjGjMJoNaKVqJq1GoIUV9+Kj9yXxNySyDAOTDsIM0zdj1BEu5uNbtfzwQPGuhVpgLR05Uk/meCyYLPs3BxC5zRbtulmwIDAQAB";
    npx:hasSignature "LOJBjvOYbUprBnTsE6Wn7OWgkuO7WVbkTnOEa91FPonvts3paDUW35CqP74mb6M3IuMKokMBs+ym4nTe06a4bHfQu/onOiHN2bawPl015uc0SC9Y/kOh/5BCrBmVCQgpEH8d9ko1Kz/srRw3QTOpLejrzmnFV4h9D/2it9AZavk=";
    npx:hasSignatureTarget this: .
  
  this: dct:created "2021-10-28T09:09:12.750+03:00"^^xsd:dateTime;
    dct:creator orcid:0000-0002-8083-6048;
    nt:wasCreatedFromProvenanceTemplate <http://purl.org/np/RANwQa4ICWS5SOjw7gp99nBpXBasapwtZF1fIM3H2gYTM>;
    nt:wasCreatedFromPubinfoTemplate <http://purl.org/np/RAA2MfqdBCzmz9yVWjKLXNbyfBNcwsMmOqcNUxkk1maIM>;
    nt:wasCreatedFromTemplate <http://purl.org/np/RAe785M0p3cxpVXp2dhVdspVyj3YMdDdb0JEQdKPjO96E> .
}


@prefix this: <http://purl.org/np/RAmetIqwEVyFNt6h6CAR9ecEDT6ju4dg2YWIuEs37i7E4> .
@prefix sub: <http://purl.org/np/RAmetIqwEVyFNt6h6CAR9ecEDT6ju4dg2YWIuEs37i7E4#> .
@prefix np: <http://www.nanopub.org/nschema#> .
@prefix dct: <http://purl.org/dc/terms/> .
@prefix nt: <https://w3id.org/np/o/ntemplate/> .
@prefix xsd: <http://www.w3.org/2001/XMLSchema#> .
@prefix orcid: <https://orcid.org/> .
@prefix prov: <http://www.w3.org/ns/prov#> .
@prefix npx: <http://purl.org/nanopub/x/> .

sub:Head {
  this: np:hasAssertion sub:assertion;
    np:hasProvenance sub:provenance;
    np:hasPublicationInfo sub:pubinfo;
    a np:Nanopublication .
}

sub:assertion {
  sub:comment a <https://w3id.org/linkflows/reviews/AgreementComment>, <https://w3id.org/linkflows/reviews/PointAddressedComment>,
      <https://w3id.org/linkflows/reviews/ResponseComment>;
    <https://w3id.org/linkflows/reviews/hasCommentText> "This has been corrected.";
    <https://w3id.org/linkflows/reviews/isResponseTo> <http://purl.org/np/RAFKjvrsg7opJbOj4X07AthG8yBrQqntiqrbruEvFa5As>;
    <https://w3id.org/linkflows/reviews/refersTo> <http://purl.org/np/RAvOAyEg-J8ynmZNrkCgg5XqGuqRo-dXcGFvgDLxtY6ck> .
}

sub:provenance {
  sub:assertion prov:wasAttributedTo orcid:0000-0002-0519-7776 .
}

sub:pubinfo {
  sub:sig npx:hasAlgorithm "RSA";
    npx:hasPublicKey "MIGfMA0GCSqGSIb3DQEBAQUAA4GNADCBiQKBgQCJlM78d80R+gFMoQB1IG3f7AbqqGOCIv4HmZd1cx1KgEWMUUpPsojFNvx84fC/TltcJ8F8JafnbhDXW2HM2MhdK4yC04ROEV1vIgSzjDicHfiqXvMqdPuMyQp4mmCEY7mUoeEW10mWZqjk+S9TnmiAQbFGcpExP8aosr2aTR7CSQIDAQAB";
    npx:hasSignature "Y3KQd5OEb0q/zhirpj/E5IohBoGcsIbXqZq3KFBhef6VDHwzkDkYkopCK2mCxcNCxadTpeWI7ZZizZXbeawrZQEt5KF7hXvPhH+ta45lqrcOdXXk9AQk1chfbDTv1iy0HvffECBMnTv1laVTju3kbGhAuGTQcEPs/LeeCCey66g=";
    npx:hasSignatureTarget this: .
  
  this: dct:created "2021-11-04T10:20:34.923+02:00"^^xsd:dateTime;
    dct:creator orcid:0000-0002-7114-6459;
    nt:wasCreatedFromProvenanceTemplate <http://purl.org/np/RAi6zZAwhaJ23Hzg4lIjlPir6Take3ZQp-lS9skfBEwfQ>;
    nt:wasCreatedFromPubinfoTemplate <http://purl.org/np/RAA2MfqdBCzmz9yVWjKLXNbyfBNcwsMmOqcNUxkk1maIM>;
    nt:wasCreatedFromTemplate <http://purl.org/np/RAe785M0p3cxpVXp2dhVdspVyj3YMdDdb0JEQdKPjO96E> .
}


@prefix this: <http://purl.org/np/RAMpzb1Ec_HZZrVbr4RZAOemRxq80XUb8uZ00pDZ4R0uw> .
@prefix sub: <http://purl.org/np/RAMpzb1Ec_HZZrVbr4RZAOemRxq80XUb8uZ00pDZ4R0uw#> .
@prefix np: <http://www.nanopub.org/nschema#> .
@prefix dct: <http://purl.org/dc/terms/> .
@prefix nt: <https://w3id.org/np/o/ntemplate/> .
@prefix xsd: <http://www.w3.org/2001/XMLSchema#> .
@prefix orcid: <https://orcid.org/> .
@prefix prov: <http://www.w3.org/ns/prov#> .
@prefix npx: <http://purl.org/nanopub/x/> .

sub:Head {
  this: np:hasAssertion sub:assertion;
    np:hasProvenance sub:provenance;
    np:hasPublicationInfo sub:pubinfo;
    a np:Nanopublication .
}

sub:assertion {
  sub:comment a <https://w3id.org/linkflows/reviews/AgreementComment>, <https://w3id.org/linkflows/reviews/PointAddressedComment>,
      <https://w3id.org/linkflows/reviews/ResponseComment>;
    <https://w3id.org/linkflows/reviews/hasCommentText> "This issue has been resolved as indicated.";
    <https://w3id.org/linkflows/reviews/isResponseTo> <http://purl.org/np/RAFJQ8Eq4DgYcm1_xyl8utYvqZC3_UMlPhihpORlMIR4Q>;
    <https://w3id.org/linkflows/reviews/refersTo> <http://purl.org/np/RAXecDWH8gZVp7FZRP1m_Fg6EXH_uoZGhKN9blfN9lrfI> .
}

sub:provenance {
  sub:assertion prov:wasAttributedTo orcid:0000-0002-0830-7029 .
}

sub:pubinfo {
  sub:sig npx:hasAlgorithm "RSA";
    npx:hasPublicKey "MIGfMA0GCSqGSIb3DQEBAQUAA4GNADCBiQKBgQCluZ2msgo7OqPkyRoZMluzpaLX8KRHyDs3J/cZwm6+Vq/CKVIGsGaT7/XH435cE9J8dwCgQ/Jssjlj6oqX+nSI9xXBtMH9ZeyGHFBzK1cUBy/rRSez4EnwbS1sKMBSc4MBCXQ9R3jZ3GpsN0GmIrS1ukKkUBQrREBYpb4w5MbGywIDAQAB";
    npx:hasSignature "CDITbm3Rf/+bE/UIgDoXG9i3qNjTKqtDwX9yCSfrFoDmMfm9rmuxdgcUBz+wa+VqQZFgVcneFmg7sVzLscmiE+IZdZKw1IPfH87UoOybf5TjlBi4hr3c0uihPNXTvY7vLw9OCVmXuHfQpTLbLLROLWAIp7ZoL1xv/EU0kfO572I=";
    npx:hasSignatureTarget this: .
  
  this: dct:created "2021-10-29T09:28:52.292-07:00"^^xsd:dateTime;
    dct:creator orcid:0000-0002-0830-7029;
    nt:wasCreatedFromProvenanceTemplate <http://purl.org/np/RANwQa4ICWS5SOjw7gp99nBpXBasapwtZF1fIM3H2gYTM>;
    nt:wasCreatedFromPubinfoTemplate <http://purl.org/np/RAA2MfqdBCzmz9yVWjKLXNbyfBNcwsMmOqcNUxkk1maIM>;
    nt:wasCreatedFromTemplate <http://purl.org/np/RAe785M0p3cxpVXp2dhVdspVyj3YMdDdb0JEQdKPjO96E> .
}


@prefix this: <http://purl.org/np/RANmHoSCPExJaux1NMHu8bVhZzAducyyR4dTtHJSbv2SE> .
@prefix sub: <http://purl.org/np/RANmHoSCPExJaux1NMHu8bVhZzAducyyR4dTtHJSbv2SE#> .
@prefix np: <http://www.nanopub.org/nschema#> .
@prefix dct: <http://purl.org/dc/terms/> .
@prefix nt: <https://w3id.org/np/o/ntemplate/> .
@prefix xsd: <http://www.w3.org/2001/XMLSchema#> .
@prefix orcid: <https://orcid.org/> .
@prefix prov: <http://www.w3.org/ns/prov#> .
@prefix npx: <http://purl.org/nanopub/x/> .

sub:Head {
  this: np:hasAssertion sub:assertion;
    np:hasProvenance sub:provenance;
    np:hasPublicationInfo sub:pubinfo;
    a np:Nanopublication .
}

sub:assertion {
  sub:comment a <https://w3id.org/linkflows/reviews/AgreementComment>, <https://w3id.org/linkflows/reviews/PointAddressedComment>,
      <https://w3id.org/linkflows/reviews/ResponseComment>;
    <https://w3id.org/linkflows/reviews/hasCommentText> "The relation subClassOf was replaced with skos:related as it matches better the intended meaning. The new class is now related to both - the neocortex and size - classes.";
    <https://w3id.org/linkflows/reviews/isResponseTo> <http://purl.org/np/RAOhIZlqbqMRIgsROJMnSPY8YgmuHZuoBuMuhBnxIViUQ>;
    <https://w3id.org/linkflows/reviews/refersTo> <http://purl.org/np/RAhnnsMWVM8M29NixCJfVDLWzRzwwCPnUD7LI2kxT-FME> .
}

sub:provenance {
  sub:assertion prov:wasAttributedTo orcid:0000-0002-0191-7211 .
}

sub:pubinfo {
  sub:sig npx:hasAlgorithm "RSA";
    npx:hasPublicKey "MIGfMA0GCSqGSIb3DQEBAQUAA4GNADCBiQKBgQC3cICbOHZ1ecuLOsgovKwUlFRRvNWNgBJxoXCFAYWtU2OK97i/SjoIaxFphg9tkv9WxOjtPqYJ4cuM0E76wxeRZ7VBMHBrBIyCAGTvAfESWVQZCDgulG46VjffEzXuRmqOka/C5Ur6beLijFPMtiWEg6I2Mbj8z9vuHPxReIu4JwIDAQAB";
    npx:hasSignature "V1g1QeI1AEYxqaeXEz5o6eRnnyhR+/NMq+/PqTB8k4pQ17O8IhKVGMd8Df03EboOv+Nrfr695nMhniYRd4GMgX+33FAnxVeu8PDIARCSx4unlncucQuROf3rVMAyHxXcqipWP4RwJzQ/dHBasHRdfXnphpMAOKMnpu+LPHK6owc=";
    npx:hasSignatureTarget this: .
  
  this: dct:created "2021-10-19T14:16:43.366+02:00"^^xsd:dateTime;
    dct:creator orcid:0000-0002-0191-7211;
    nt:wasCreatedFromProvenanceTemplate <http://purl.org/np/RANwQa4ICWS5SOjw7gp99nBpXBasapwtZF1fIM3H2gYTM>;
    nt:wasCreatedFromPubinfoTemplate <http://purl.org/np/RAA2MfqdBCzmz9yVWjKLXNbyfBNcwsMmOqcNUxkk1maIM>;
    nt:wasCreatedFromTemplate <http://purl.org/np/RAe785M0p3cxpVXp2dhVdspVyj3YMdDdb0JEQdKPjO96E> .
}


@prefix this: <http://purl.org/np/RAOGswI1P_xI18zJy8BEeqzfJAj9IRrKN_9DkS8asc90g> .
@prefix sub: <http://purl.org/np/RAOGswI1P_xI18zJy8BEeqzfJAj9IRrKN_9DkS8asc90g#> .
@prefix np: <http://www.nanopub.org/nschema#> .
@prefix dct: <http://purl.org/dc/terms/> .
@prefix nt: <https://w3id.org/np/o/ntemplate/> .
@prefix xsd: <http://www.w3.org/2001/XMLSchema#> .
@prefix orcid: <https://orcid.org/> .
@prefix prov: <http://www.w3.org/ns/prov#> .
@prefix npx: <http://purl.org/nanopub/x/> .

sub:Head {
  this: np:hasAssertion sub:assertion;
    np:hasProvenance sub:provenance;
    np:hasPublicationInfo sub:pubinfo;
    a np:Nanopublication .
}

sub:assertion {
  sub:comment a <https://w3id.org/linkflows/reviews/AgreementComment>, <https://w3id.org/linkflows/reviews/PointAddressedComment>,
      <https://w3id.org/linkflows/reviews/ResponseComment>;
    <https://w3id.org/linkflows/reviews/hasCommentText> "Thank you for your suggestion which has been implemented.";
    <https://w3id.org/linkflows/reviews/isResponseTo> <http://purl.org/np/RALzg7HM2Da1ELrA-a7JSuE5Q_Zj-_51RhDcX71-YgQQs>;
    <https://w3id.org/linkflows/reviews/refersTo> <http://purl.org/np/RAuLZtfsHn3NGe0Md8lLNvYmBseEtW9v1rVUVfJCpJYUE> .
}

sub:provenance {
  sub:assertion prov:wasAttributedTo orcid:0000-0002-0519-7776 .
}

sub:pubinfo {
  sub:sig npx:hasAlgorithm "RSA";
    npx:hasPublicKey "MIGfMA0GCSqGSIb3DQEBAQUAA4GNADCBiQKBgQCJlM78d80R+gFMoQB1IG3f7AbqqGOCIv4HmZd1cx1KgEWMUUpPsojFNvx84fC/TltcJ8F8JafnbhDXW2HM2MhdK4yC04ROEV1vIgSzjDicHfiqXvMqdPuMyQp4mmCEY7mUoeEW10mWZqjk+S9TnmiAQbFGcpExP8aosr2aTR7CSQIDAQAB";
    npx:hasSignature "V69svmsYBDH8D/rOqVUJKO5ciw4Zo/U539t8OzXUUbyUwSgDVAZP454fifFIp9quMxeYhN/yYoOvpQAHAEiJk4QaxXJHsO+g16w9LurbV0TRdzG1ItwOjPaYQzRr8o8aIWIZxCe47TNUZaD/N+Ab+J42YF6EKAmJYoWnGLWHPSM=";
    npx:hasSignatureTarget this: .
  
  this: dct:created "2021-11-04T10:25:41.076+02:00"^^xsd:dateTime;
    dct:creator orcid:0000-0002-7114-6459;
    nt:wasCreatedFromProvenanceTemplate <http://purl.org/np/RAi6zZAwhaJ23Hzg4lIjlPir6Take3ZQp-lS9skfBEwfQ>;
    nt:wasCreatedFromPubinfoTemplate <http://purl.org/np/RAA2MfqdBCzmz9yVWjKLXNbyfBNcwsMmOqcNUxkk1maIM>;
    nt:wasCreatedFromTemplate <http://purl.org/np/RAe785M0p3cxpVXp2dhVdspVyj3YMdDdb0JEQdKPjO96E> .
}


@prefix this: <http://purl.org/np/RAoqiduQlZfzvdyESwhFCRyZUNFA5b7kHkjV6tqSHbwrc> .
@prefix sub: <http://purl.org/np/RAoqiduQlZfzvdyESwhFCRyZUNFA5b7kHkjV6tqSHbwrc#> .
@prefix np: <http://www.nanopub.org/nschema#> .
@prefix dct: <http://purl.org/dc/terms/> .
@prefix nt: <https://w3id.org/np/o/ntemplate/> .
@prefix xsd: <http://www.w3.org/2001/XMLSchema#> .
@prefix orcid: <https://orcid.org/> .
@prefix prov: <http://www.w3.org/ns/prov#> .
@prefix npx: <http://purl.org/nanopub/x/> .

sub:Head {
  this: np:hasAssertion sub:assertion;
    np:hasProvenance sub:provenance;
    np:hasPublicationInfo sub:pubinfo;
    a np:Nanopublication .
}

sub:assertion {
  sub:comment a <https://w3id.org/linkflows/reviews/AgreementComment>, <https://w3id.org/linkflows/reviews/PointAddressedComment>,
      <https://w3id.org/linkflows/reviews/ResponseComment>;
    <https://w3id.org/linkflows/reviews/hasCommentText> "Added IRX3 and IRX5 as related classes";
    <https://w3id.org/linkflows/reviews/isResponseTo> <http://purl.org/np/RA8rAx7JShPL3nladCkzTx55J6YJVvpHTpqqwU_Hl3hnI>;
    <https://w3id.org/linkflows/reviews/refersTo> <http://purl.org/np/RAY3LaUoVtBLj9CN36wyyvTIjSMsACErVtEApnA12zjy0> .
}

sub:provenance {
  sub:assertion prov:wasAttributedTo orcid:0000-0003-2432-4125 .
}

sub:pubinfo {
  sub:sig npx:hasAlgorithm "RSA";
    npx:hasPublicKey "MIGfMA0GCSqGSIb3DQEBAQUAA4GNADCBiQKBgQCS1s1OiABv1mrDnFWp9ecwHdQ+UlJn6JCDYXspRsbZgsm2QAiofbnVvf6gfkcjjScd5fq3sW/W8r/o7bdafVSd6xuTG/vHrO9Ax/guPiJ6O/Z57Hk0nQy6c+l71HpaJ2BPPWKOgYiFZ/8eulmuM6BJ8TDKxoBtcqP5QbvN9KYjlQIDAQAB";
    npx:hasSignature "bZYFHZDNxFYq6ALkEV3MYX4tKVCVj5eqa7+GstgtL/K+oV3ltrtkDhsrz5YVSbmveZMeF7qHWaTTJU+XzvP76NsxauOK+pkHJ8IVIWL0V9zk1LrguP3vpuVtFA77w62SL8gwwbzewdE9PVwlIw225cmteZ7n707fnL28qWZw8n8=";
    npx:hasSignatureTarget this: .
  
  this: dct:created "2021-10-27T09:48:17.851-07:00"^^xsd:dateTime;
    dct:creator orcid:0000-0003-2432-4125;
    nt:wasCreatedFromProvenanceTemplate <http://purl.org/np/RANwQa4ICWS5SOjw7gp99nBpXBasapwtZF1fIM3H2gYTM>;
    nt:wasCreatedFromPubinfoTemplate <http://purl.org/np/RAA2MfqdBCzmz9yVWjKLXNbyfBNcwsMmOqcNUxkk1maIM>;
    nt:wasCreatedFromTemplate <http://purl.org/np/RAe785M0p3cxpVXp2dhVdspVyj3YMdDdb0JEQdKPjO96E> .
}


@prefix this: <http://purl.org/np/RAO-_RZJrs22GR-5L7FLJVaBBIUIDCul8zFzQsXddvHBE> .
@prefix sub: <http://purl.org/np/RAO-_RZJrs22GR-5L7FLJVaBBIUIDCul8zFzQsXddvHBE#> .
@prefix np: <http://www.nanopub.org/nschema#> .
@prefix dct: <http://purl.org/dc/terms/> .
@prefix nt: <https://w3id.org/np/o/ntemplate/> .
@prefix xsd: <http://www.w3.org/2001/XMLSchema#> .
@prefix orcid: <https://orcid.org/> .
@prefix prov: <http://www.w3.org/ns/prov#> .
@prefix npx: <http://purl.org/nanopub/x/> .

sub:Head {
  this: np:hasAssertion sub:assertion;
    np:hasProvenance sub:provenance;
    np:hasPublicationInfo sub:pubinfo;
    a np:Nanopublication .
}

sub:assertion {
  sub:comment a <https://w3id.org/linkflows/reviews/AgreementComment>, <https://w3id.org/linkflows/reviews/PointAddressedComment>,
      <https://w3id.org/linkflows/reviews/ResponseComment>;
    <https://w3id.org/linkflows/reviews/hasCommentText> "Thank you for the suggestion.";
    <https://w3id.org/linkflows/reviews/isResponseTo> <http://purl.org/np/RAK0ra75wJV1G5R-H_SnsJIhkA5h1eSfPerBFLbMsykIw>;
    <https://w3id.org/linkflows/reviews/refersTo> <http://purl.org/np/RAvOAyEg-J8ynmZNrkCgg5XqGuqRo-dXcGFvgDLxtY6ck> .
}

sub:provenance {
  sub:assertion prov:wasAttributedTo orcid:0000-0002-0519-7776 .
}

sub:pubinfo {
  sub:sig npx:hasAlgorithm "RSA";
    npx:hasPublicKey "MIGfMA0GCSqGSIb3DQEBAQUAA4GNADCBiQKBgQCJlM78d80R+gFMoQB1IG3f7AbqqGOCIv4HmZd1cx1KgEWMUUpPsojFNvx84fC/TltcJ8F8JafnbhDXW2HM2MhdK4yC04ROEV1vIgSzjDicHfiqXvMqdPuMyQp4mmCEY7mUoeEW10mWZqjk+S9TnmiAQbFGcpExP8aosr2aTR7CSQIDAQAB";
    npx:hasSignature "LaiVhK+tQ3Dmp5wsNLAJt+ODenB8DeXJ/HAAejGjkIhCyffZUrTgl/vadlKvqQ8AKjOnGHomOOovWlrWHW6gp8iQ/jXQ5hSQvbLbKk30Ulvub25vElg8x5t8XQ+at0T9pySnvu0RrLcJhC3fia/TT/7dzP9joe5LKQ3RiQQxtiM=";
    npx:hasSignatureTarget this: .
  
  this: dct:created "2021-11-04T10:21:12.374+02:00"^^xsd:dateTime;
    dct:creator orcid:0000-0002-7114-6459;
    nt:wasCreatedFromProvenanceTemplate <http://purl.org/np/RAi6zZAwhaJ23Hzg4lIjlPir6Take3ZQp-lS9skfBEwfQ>;
    nt:wasCreatedFromPubinfoTemplate <http://purl.org/np/RAA2MfqdBCzmz9yVWjKLXNbyfBNcwsMmOqcNUxkk1maIM>;
    nt:wasCreatedFromTemplate <http://purl.org/np/RAe785M0p3cxpVXp2dhVdspVyj3YMdDdb0JEQdKPjO96E> .
}


@prefix this: <http://purl.org/np/RApJwqSdEJ2NCD9v2G9kOkdRxBzM-Aw1u6MZAoeGAtBAk> .
@prefix sub: <http://purl.org/np/RApJwqSdEJ2NCD9v2G9kOkdRxBzM-Aw1u6MZAoeGAtBAk#> .
@prefix np: <http://www.nanopub.org/nschema#> .
@prefix dct: <http://purl.org/dc/terms/> .
@prefix nt: <https://w3id.org/np/o/ntemplate/> .
@prefix xsd: <http://www.w3.org/2001/XMLSchema#> .
@prefix orcid: <https://orcid.org/> .
@prefix prov: <http://www.w3.org/ns/prov#> .
@prefix npx: <http://purl.org/nanopub/x/> .

sub:Head {
  this: np:hasAssertion sub:assertion;
    np:hasProvenance sub:provenance;
    np:hasPublicationInfo sub:pubinfo;
    a np:Nanopublication .
}

sub:assertion {
  sub:comment a <https://w3id.org/linkflows/reviews/AgreementComment>, <https://w3id.org/linkflows/reviews/PointAddressedComment>,
      <https://w3id.org/linkflows/reviews/ResponseComment>;
    <https://w3id.org/linkflows/reviews/hasCommentText> "no review needed, but was completed anyway";
    <https://w3id.org/linkflows/reviews/isResponseTo> <http://purl.org/np/RAO2sbZc46vpwL0JpuIF-_WDJyUtOhAAMLnFiL6-6zxco>;
    <https://w3id.org/linkflows/reviews/refersTo> <http://purl.org/np/RAY3LaUoVtBLj9CN36wyyvTIjSMsACErVtEApnA12zjy0> .
}

sub:provenance {
  sub:assertion prov:wasAttributedTo orcid:0000-0003-2432-4125 .
}

sub:pubinfo {
  sub:sig npx:hasAlgorithm "RSA";
    npx:hasPublicKey "MIGfMA0GCSqGSIb3DQEBAQUAA4GNADCBiQKBgQCS1s1OiABv1mrDnFWp9ecwHdQ+UlJn6JCDYXspRsbZgsm2QAiofbnVvf6gfkcjjScd5fq3sW/W8r/o7bdafVSd6xuTG/vHrO9Ax/guPiJ6O/Z57Hk0nQy6c+l71HpaJ2BPPWKOgYiFZ/8eulmuM6BJ8TDKxoBtcqP5QbvN9KYjlQIDAQAB";
    npx:hasSignature "FnlPo0eak7v2df85bwttPRbsjCo6FObuQqxnVzQsFGNOPxpUPVOseVRTosUihmepA+pIleHrBZLV3xEbBAQMTPniBUsMG6kyiPsQHGsKXF2DhQ3bc6Q0/1oiJLvzj/Jh+zSS/rHNHpGwiVBGCcnV4BgQsYXo/kAzI1JZZYBk4Is=";
    npx:hasSignatureTarget this: .
  
  this: dct:created "2021-10-27T09:50:12.004-07:00"^^xsd:dateTime;
    dct:creator orcid:0000-0003-2432-4125;
    nt:wasCreatedFromProvenanceTemplate <http://purl.org/np/RANwQa4ICWS5SOjw7gp99nBpXBasapwtZF1fIM3H2gYTM>;
    nt:wasCreatedFromPubinfoTemplate <http://purl.org/np/RAA2MfqdBCzmz9yVWjKLXNbyfBNcwsMmOqcNUxkk1maIM>;
    nt:wasCreatedFromTemplate <http://purl.org/np/RAe785M0p3cxpVXp2dhVdspVyj3YMdDdb0JEQdKPjO96E> .
}


@prefix this: <http://purl.org/np/RAPTktNJpm0JblZpJsn0BUPbHeGV58k6sGQfuJUluyp04> .
@prefix sub: <http://purl.org/np/RAPTktNJpm0JblZpJsn0BUPbHeGV58k6sGQfuJUluyp04#> .
@prefix np: <http://www.nanopub.org/nschema#> .
@prefix dct: <http://purl.org/dc/terms/> .
@prefix nt: <https://w3id.org/np/o/ntemplate/> .
@prefix xsd: <http://www.w3.org/2001/XMLSchema#> .
@prefix orcid: <https://orcid.org/> .
@prefix prov: <http://www.w3.org/ns/prov#> .
@prefix npx: <http://purl.org/nanopub/x/> .

sub:Head {
  this: np:hasAssertion sub:assertion;
    np:hasProvenance sub:provenance;
    np:hasPublicationInfo sub:pubinfo;
    a np:Nanopublication .
}

sub:assertion {
  sub:comment a <https://w3id.org/linkflows/reviews/AgreementComment>, <https://w3id.org/linkflows/reviews/PointAddressedComment>,
      <https://w3id.org/linkflows/reviews/ResponseComment>;
    <https://w3id.org/linkflows/reviews/hasCommentText> "The relation subClassOf was replaced with skos:related as it matches better the intended meaning. The new class is now related to both - the neocortex and size - classes.";
    <https://w3id.org/linkflows/reviews/isResponseTo> <http://purl.org/np/RADPRZhOfgWlmq98SVMPekC0HlfZtphWID6hSulz-hOTM>;
    <https://w3id.org/linkflows/reviews/refersTo> <http://purl.org/np/RAhnnsMWVM8M29NixCJfVDLWzRzwwCPnUD7LI2kxT-FME> .
}

sub:provenance {
  sub:assertion prov:wasAttributedTo orcid:0000-0002-0191-7211 .
}

sub:pubinfo {
  sub:sig npx:hasAlgorithm "RSA";
    npx:hasPublicKey "MIGfMA0GCSqGSIb3DQEBAQUAA4GNADCBiQKBgQC3cICbOHZ1ecuLOsgovKwUlFRRvNWNgBJxoXCFAYWtU2OK97i/SjoIaxFphg9tkv9WxOjtPqYJ4cuM0E76wxeRZ7VBMHBrBIyCAGTvAfESWVQZCDgulG46VjffEzXuRmqOka/C5Ur6beLijFPMtiWEg6I2Mbj8z9vuHPxReIu4JwIDAQAB";
    npx:hasSignature "YuWQaooj0wwaU6zlpfjGfMzGRWenCof1tBGp09Q/yuDmdpmUguIKhF/rrweIXAnuR+h3ksMUQdUcn2ciKoewZfdUfTAfRQwyJZdmS+SO83ZT/wSjEayqzgZCwb+NnE4Jc6p3E9vpfTDEaKfm6Wf3ImDCQaLIR5bg05SCyawfeo0=";
    npx:hasSignatureTarget this: .
  
  this: dct:created "2021-10-19T14:15:50.675+02:00"^^xsd:dateTime;
    dct:creator orcid:0000-0002-0191-7211;
    nt:wasCreatedFromProvenanceTemplate <http://purl.org/np/RANwQa4ICWS5SOjw7gp99nBpXBasapwtZF1fIM3H2gYTM>;
    nt:wasCreatedFromPubinfoTemplate <http://purl.org/np/RAA2MfqdBCzmz9yVWjKLXNbyfBNcwsMmOqcNUxkk1maIM>;
    nt:wasCreatedFromTemplate <http://purl.org/np/RAe785M0p3cxpVXp2dhVdspVyj3YMdDdb0JEQdKPjO96E> .
}


@prefix this: <http://purl.org/np/RAQImRBJTpV_MmzEvzJQjBnMH4gO78ss8mP8UEHXj72BU> .
@prefix sub: <http://purl.org/np/RAQImRBJTpV_MmzEvzJQjBnMH4gO78ss8mP8UEHXj72BU#> .
@prefix np: <http://www.nanopub.org/nschema#> .
@prefix dct: <http://purl.org/dc/terms/> .
@prefix nt: <https://w3id.org/np/o/ntemplate/> .
@prefix xsd: <http://www.w3.org/2001/XMLSchema#> .
@prefix orcid: <https://orcid.org/> .
@prefix prov: <http://www.w3.org/ns/prov#> .
@prefix npx: <http://purl.org/nanopub/x/> .

sub:Head {
  this: np:hasAssertion sub:assertion;
    np:hasProvenance sub:provenance;
    np:hasPublicationInfo sub:pubinfo;
    a np:Nanopublication .
}

sub:assertion {
  sub:comment a <https://w3id.org/linkflows/reviews/AgreementComment>, <https://w3id.org/linkflows/reviews/PointAddressedComment>,
      <https://w3id.org/linkflows/reviews/ResponseComment>;
    <https://w3id.org/linkflows/reviews/hasCommentText> "Right - i see that adherence to the FAIR principles is a more specific form of adherence. the ontologist in me wants to make this a subclass :)";
    <https://w3id.org/linkflows/reviews/isResponseTo> <http://purl.org/np/RARdfiAA2GpayI4fDJs7rMB6NE-1tLvcGiekHP2e-fYmE>;
    <https://w3id.org/linkflows/reviews/refersTo> <http://purl.org/np/RAodU4AmRjfzyjwtJK3luO0iyRJJPUBjkijKWdlMHvack> .
}

sub:provenance {
  sub:assertion prov:wasAttributedTo orcid:0000-0003-4727-9435 .
}

sub:pubinfo {
  sub:sig npx:hasAlgorithm "RSA";
    npx:hasPublicKey "MIGfMA0GCSqGSIb3DQEBAQUAA4GNADCBiQKBgQCTQs+mANCSHWhIW/YPio468UdGNHsPvADpjfaW8um/v2L4AoDIANginfoU65VNbPT5D0ADt1y0uFNne3VEMr9Y+I2HFaz6IKj+LdYMJk6VUf5WJoImRHIX6BZQwcUc22CbTBFYxvqvp3UmmHrCrhLIZjDSyutExK3tOTRoMDjGowIDAQAB";
    npx:hasSignature "bpscYrTOHox9PH+9tKjUTxk30lNJ1IFxQs1ZgqRmL5u6Zfq5j42EkG9Eu7tfaM4B4skxGcmbOFizIt+Rrs2HjgK+myQwe8WGJzmcwwAUKuc8eH3YtUFYuxGsplUA6gSjtnqnsqtJVinTejoYNU1jXX0jsFpqX3jVnETYMMu3JpM=";
    npx:hasSignatureTarget this: .
  
  this: dct:created "2021-10-25T16:25:28.962+02:00"^^xsd:dateTime;
    dct:creator orcid:0000-0003-4727-9435;
    nt:wasCreatedFromProvenanceTemplate <http://purl.org/np/RANwQa4ICWS5SOjw7gp99nBpXBasapwtZF1fIM3H2gYTM>;
    nt:wasCreatedFromPubinfoTemplate <http://purl.org/np/RAA2MfqdBCzmz9yVWjKLXNbyfBNcwsMmOqcNUxkk1maIM>;
    nt:wasCreatedFromTemplate <http://purl.org/np/RAe785M0p3cxpVXp2dhVdspVyj3YMdDdb0JEQdKPjO96E> .
}


@prefix this: <http://purl.org/np/RAtBvXr7_qxO0dwA5Nq2hwWVCG7fJz1oI-dB7ssjzZ570> .
@prefix sub: <http://purl.org/np/RAtBvXr7_qxO0dwA5Nq2hwWVCG7fJz1oI-dB7ssjzZ570#> .
@prefix np: <http://www.nanopub.org/nschema#> .
@prefix dct: <http://purl.org/dc/terms/> .
@prefix nt: <https://w3id.org/np/o/ntemplate/> .
@prefix xsd: <http://www.w3.org/2001/XMLSchema#> .
@prefix orcid: <https://orcid.org/> .
@prefix prov: <http://www.w3.org/ns/prov#> .
@prefix npx: <http://purl.org/nanopub/x/> .

sub:Head {
  this: np:hasAssertion sub:assertion;
    np:hasProvenance sub:provenance;
    np:hasPublicationInfo sub:pubinfo;
    a np:Nanopublication .
}

sub:assertion {
  sub:comment a <https://w3id.org/linkflows/reviews/AgreementComment>, <https://w3id.org/linkflows/reviews/PointAddressedComment>,
      <https://w3id.org/linkflows/reviews/ResponseComment>;
    <https://w3id.org/linkflows/reviews/hasCommentText> "no action needed";
    <https://w3id.org/linkflows/reviews/isResponseTo> <http://purl.org/np/RAW3MEmCUW0QJ0oXJsJjqn2kxv8tPsNfI7_yuo7rSdtCU>;
    <https://w3id.org/linkflows/reviews/refersTo> <http://purl.org/np/RAtsHwzNs36rGrLnoSbGrPD351Qw033Acoe4zmdXhsYlM> .
}

sub:provenance {
  sub:assertion prov:wasAttributedTo orcid:0000-0003-2432-4125 .
}

sub:pubinfo {
  sub:sig npx:hasAlgorithm "RSA";
    npx:hasPublicKey "MIGfMA0GCSqGSIb3DQEBAQUAA4GNADCBiQKBgQCS1s1OiABv1mrDnFWp9ecwHdQ+UlJn6JCDYXspRsbZgsm2QAiofbnVvf6gfkcjjScd5fq3sW/W8r/o7bdafVSd6xuTG/vHrO9Ax/guPiJ6O/Z57Hk0nQy6c+l71HpaJ2BPPWKOgYiFZ/8eulmuM6BJ8TDKxoBtcqP5QbvN9KYjlQIDAQAB";
    npx:hasSignature "j2Um5tnVP8f2Px7w2lr5Vc15CxKJCj4frWb6s6vKdxINsMvaqzoDxFf7Br0BdbuHI5YfsYIlHMrK0RHQkHOqaunvy6pP7M6LiyEGQLuo7nElOmP3vhG7Vn2TkC6607Y2SNOof4Tfd+zSK7ouYE6HAzIsDzjw9ugcXvUlrZ3K2bQ=";
    npx:hasSignatureTarget this: .
  
  this: dct:created "2021-10-27T09:51:36.813-07:00"^^xsd:dateTime;
    dct:creator orcid:0000-0003-2432-4125;
    nt:wasCreatedFromProvenanceTemplate <http://purl.org/np/RANwQa4ICWS5SOjw7gp99nBpXBasapwtZF1fIM3H2gYTM>;
    nt:wasCreatedFromPubinfoTemplate <http://purl.org/np/RAA2MfqdBCzmz9yVWjKLXNbyfBNcwsMmOqcNUxkk1maIM>;
    nt:wasCreatedFromTemplate <http://purl.org/np/RAe785M0p3cxpVXp2dhVdspVyj3YMdDdb0JEQdKPjO96E> .
}


@prefix this: <http://purl.org/np/RATka2stDVfq6OTrm5zocL9eZUPETavRe6XhoVh3_Hx0I> .
@prefix sub: <http://purl.org/np/RATka2stDVfq6OTrm5zocL9eZUPETavRe6XhoVh3_Hx0I#> .
@prefix np: <http://www.nanopub.org/nschema#> .
@prefix dct: <http://purl.org/dc/terms/> .
@prefix nt: <https://w3id.org/np/o/ntemplate/> .
@prefix xsd: <http://www.w3.org/2001/XMLSchema#> .
@prefix orcid: <https://orcid.org/> .
@prefix prov: <http://www.w3.org/ns/prov#> .
@prefix npx: <http://purl.org/nanopub/x/> .

sub:Head {
  this: np:hasAssertion sub:assertion;
    np:hasProvenance sub:provenance;
    np:hasPublicationInfo sub:pubinfo;
    a np:Nanopublication .
}

sub:assertion {
  sub:comment a <https://w3id.org/linkflows/reviews/AgreementComment>, <https://w3id.org/linkflows/reviews/PointAddressedComment>,
      <https://w3id.org/linkflows/reviews/ResponseComment>;
    <https://w3id.org/linkflows/reviews/hasCommentText> "related classes added";
    <https://w3id.org/linkflows/reviews/isResponseTo> <http://purl.org/np/RA6LSiMXEHG5IZyC29dfh8tBptanSlWFx_H6KznPXEXu8>;
    <https://w3id.org/linkflows/reviews/refersTo> <http://purl.org/np/RAxLYvJ1JrRf2JAowYGbGJleQPmqtpXnXsIvse7GmLeT8> .
}

sub:provenance {
  sub:assertion prov:wasAttributedTo orcid:0000-0003-2432-4125 .
}

sub:pubinfo {
  sub:sig npx:hasAlgorithm "RSA";
    npx:hasPublicKey "MIGfMA0GCSqGSIb3DQEBAQUAA4GNADCBiQKBgQCS1s1OiABv1mrDnFWp9ecwHdQ+UlJn6JCDYXspRsbZgsm2QAiofbnVvf6gfkcjjScd5fq3sW/W8r/o7bdafVSd6xuTG/vHrO9Ax/guPiJ6O/Z57Hk0nQy6c+l71HpaJ2BPPWKOgYiFZ/8eulmuM6BJ8TDKxoBtcqP5QbvN9KYjlQIDAQAB";
    npx:hasSignature "MFKwdwubWmc1Tub3TqVJ+eajn7jw06Ug3dn/MTFAPKuBQeM2YoKl7sQ/XMBOUT5GjpSShv1Qmb1BpOEg2951DnqncnaBW7nZO77EGclp5HzaleBnjezjyiGvg1mogaL9R3+TlWBmOHRyMQ3vEAJjzOT0qpSyvj8qr/XpJwu7ZWU=";
    npx:hasSignatureTarget this: .
  
  this: dct:created "2021-10-27T10:05:09.886-07:00"^^xsd:dateTime;
    dct:creator orcid:0000-0003-2432-4125;
    nt:wasCreatedFromProvenanceTemplate <http://purl.org/np/RANwQa4ICWS5SOjw7gp99nBpXBasapwtZF1fIM3H2gYTM>;
    nt:wasCreatedFromPubinfoTemplate <http://purl.org/np/RAA2MfqdBCzmz9yVWjKLXNbyfBNcwsMmOqcNUxkk1maIM>;
    nt:wasCreatedFromTemplate <http://purl.org/np/RAe785M0p3cxpVXp2dhVdspVyj3YMdDdb0JEQdKPjO96E> .
}


@prefix this: <http://purl.org/np/RAVfl0p-An2P-B-98rLtAmhVKafpT8S9W2GnF4IMrXPA8> .
@prefix sub: <http://purl.org/np/RAVfl0p-An2P-B-98rLtAmhVKafpT8S9W2GnF4IMrXPA8#> .
@prefix np: <http://www.nanopub.org/nschema#> .
@prefix dct: <http://purl.org/dc/terms/> .
@prefix nt: <https://w3id.org/np/o/ntemplate/> .
@prefix xsd: <http://www.w3.org/2001/XMLSchema#> .
@prefix orcid: <https://orcid.org/> .
@prefix prov: <http://www.w3.org/ns/prov#> .
@prefix npx: <http://purl.org/nanopub/x/> .

sub:Head {
  this: np:hasAssertion sub:assertion;
    np:hasProvenance sub:provenance;
    np:hasPublicationInfo sub:pubinfo;
    a np:Nanopublication .
}

sub:assertion {
  sub:comment a <https://w3id.org/linkflows/reviews/PartialAgreementComment>, <https://w3id.org/linkflows/reviews/PointAddressedComment>,
      <https://w3id.org/linkflows/reviews/ResponseComment>;
    <https://w3id.org/linkflows/reviews/hasCommentText> "I updated the class description to use skos:related to for glycocalyx";
    <https://w3id.org/linkflows/reviews/isResponseTo> <http://purl.org/np/RAEazJoU_loPjkRX8Q8p1Moe5pVJ5jSbfvcUD5KOeLppY>;
    <https://w3id.org/linkflows/reviews/refersTo> <http://purl.org/np/RACS5sSm45MGbuJrztnPrpdu1AuLiKxDni-6JcKzN5ZtM> .
}

sub:provenance {
  sub:assertion prov:wasAttributedTo orcid:0000-0002-0830-7029 .
}

sub:pubinfo {
  sub:sig npx:hasAlgorithm "RSA";
    npx:hasPublicKey "MIGfMA0GCSqGSIb3DQEBAQUAA4GNADCBiQKBgQCluZ2msgo7OqPkyRoZMluzpaLX8KRHyDs3J/cZwm6+Vq/CKVIGsGaT7/XH435cE9J8dwCgQ/Jssjlj6oqX+nSI9xXBtMH9ZeyGHFBzK1cUBy/rRSez4EnwbS1sKMBSc4MBCXQ9R3jZ3GpsN0GmIrS1ukKkUBQrREBYpb4w5MbGywIDAQAB";
    npx:hasSignature "F0ru24h28h4D1UT0fv2a8liYvHzaLl9pXlpEidtV5c3Bso3B3+PMRDsZxo9v92kj7oRK6E7ZNusVvoWKT8K1UvkhFLeFrabUjhUJ14NJo8desVutRmUY7+Loro12OBJKqWESQlCvYN1yWA9vWV5j2de3MwQwHpx4OFnwTJQZvnI=";
    npx:hasSignatureTarget this: .
  
  this: dct:created "2021-10-28T15:17:27.355-07:00"^^xsd:dateTime;
    dct:creator orcid:0000-0002-0830-7029;
    nt:wasCreatedFromProvenanceTemplate <http://purl.org/np/RANwQa4ICWS5SOjw7gp99nBpXBasapwtZF1fIM3H2gYTM>;
    nt:wasCreatedFromPubinfoTemplate <http://purl.org/np/RAA2MfqdBCzmz9yVWjKLXNbyfBNcwsMmOqcNUxkk1maIM>;
    nt:wasCreatedFromTemplate <http://purl.org/np/RAe785M0p3cxpVXp2dhVdspVyj3YMdDdb0JEQdKPjO96E> .
}


@prefix this: <http://purl.org/np/RAwsSVnefEYwpilUTTMTDgO-3QYYylNBBUdE249_SzYis> .
@prefix sub: <http://purl.org/np/RAwsSVnefEYwpilUTTMTDgO-3QYYylNBBUdE249_SzYis#> .
@prefix np: <http://www.nanopub.org/nschema#> .
@prefix dct: <http://purl.org/dc/terms/> .
@prefix nt: <https://w3id.org/np/o/ntemplate/> .
@prefix xsd: <http://www.w3.org/2001/XMLSchema#> .
@prefix orcid: <https://orcid.org/> .
@prefix prov: <http://www.w3.org/ns/prov#> .
@prefix npx: <http://purl.org/nanopub/x/> .

sub:Head {
  this: np:hasAssertion sub:assertion;
    np:hasProvenance sub:provenance;
    np:hasPublicationInfo sub:pubinfo;
    a np:Nanopublication .
}

sub:assertion {
  sub:comment a <https://w3id.org/linkflows/reviews/AgreementComment>, <https://w3id.org/linkflows/reviews/PointAddressedComment>,
      <https://w3id.org/linkflows/reviews/ResponseComment>;
    <https://w3id.org/linkflows/reviews/hasCommentText> "Thanks for the positive review on the class definition.";
    <https://w3id.org/linkflows/reviews/isResponseTo> <http://purl.org/np/RAXop_iEgb_Up5yNnckKza_rVpbtjnf7cCLlaiiOCgVSE>;
    <https://w3id.org/linkflows/reviews/refersTo> <http://purl.org/np/RAUxfk7XeLxn-2hiX3xWSlE5LXgkNW0MIFBGe2h3Bb3pM> .
}

sub:provenance {
  sub:assertion prov:wasAttributedTo orcid:0000-0001-9079-039X .
}

sub:pubinfo {
  sub:sig npx:hasAlgorithm "RSA";
    npx:hasPublicKey "MIGfMA0GCSqGSIb3DQEBAQUAA4GNADCBiQKBgQCUtUS5tVuMGtBUJ+dpxk0EKcI3xKBG4efTcKjAMHeQj6b+liabAld6kXxQKQIRVQomBKOcvoYJ9oTC4K4AMUPMfQsPSLt1noFxSahw86AXdAh7kWiVZu04Vs0NDuPPUOWwRQjXRf6gYFLQu3gA5o0PkWd7FZ6lrum6lNmi/LFQdwIDAQAB";
    npx:hasSignature "fLp7WQjHzxDJqxd6fUj8Y3xThAC4LMaxB4DHtV+o+oCTtcMfjer8Z112d2iAdCRh6TWakBwJS/4G2SvD4fIZwKFRfp4mDzB/VpzWRrQOzpN2ujBwQCS2wwD+B35onkfXNOuL08SIfsXWOO0s+WFpXpK3JTTqolKGIA3reMx8Rhg=";
    npx:hasSignatureTarget this: .
  
  this: dct:created "2021-10-26T13:30:22.594+02:00"^^xsd:dateTime;
    dct:creator orcid:0000-0001-9079-039X;
    nt:wasCreatedFromProvenanceTemplate <http://purl.org/np/RANwQa4ICWS5SOjw7gp99nBpXBasapwtZF1fIM3H2gYTM>;
    nt:wasCreatedFromPubinfoTemplate <http://purl.org/np/RAA2MfqdBCzmz9yVWjKLXNbyfBNcwsMmOqcNUxkk1maIM>;
    nt:wasCreatedFromTemplate <http://purl.org/np/RAe785M0p3cxpVXp2dhVdspVyj3YMdDdb0JEQdKPjO96E> .
}


@prefix this: <http://purl.org/np/RAxrrwY-FEIMbEiJRhCuq0_PLGsleJBKvw5GIHQysg6xU> .
@prefix sub: <http://purl.org/np/RAxrrwY-FEIMbEiJRhCuq0_PLGsleJBKvw5GIHQysg6xU#> .
@prefix np: <http://www.nanopub.org/nschema#> .
@prefix dct: <http://purl.org/dc/terms/> .
@prefix nt: <https://w3id.org/np/o/ntemplate/> .
@prefix xsd: <http://www.w3.org/2001/XMLSchema#> .
@prefix orcid: <https://orcid.org/> .
@prefix prov: <http://www.w3.org/ns/prov#> .
@prefix npx: <http://purl.org/nanopub/x/> .

sub:Head {
  this: np:hasAssertion sub:assertion;
    np:hasProvenance sub:provenance;
    np:hasPublicationInfo sub:pubinfo;
    a np:Nanopublication .
}

sub:assertion {
  sub:comment a <https://w3id.org/linkflows/reviews/AgreementComment>, <https://w3id.org/linkflows/reviews/PointAddressedComment>,
      <https://w3id.org/linkflows/reviews/ResponseComment>;
    <https://w3id.org/linkflows/reviews/hasCommentText> "I have updated the class to refer to more appropriate wikidata class";
    <https://w3id.org/linkflows/reviews/isResponseTo> <http://purl.org/np/RAaBjwfH3LBV9xMKxq7gqbpRxT83UV1SfTT0jVGc5WOzE>;
    <https://w3id.org/linkflows/reviews/refersTo> <http://purl.org/np/RA9UaQM3wVa9xRAmL9CWEXyhDbcgvHlPoGTw4pnKaHYL8> .
}

sub:provenance {
  sub:assertion prov:wasAttributedTo orcid:0000-0002-0830-7029 .
}

sub:pubinfo {
  sub:sig npx:hasAlgorithm "RSA";
    npx:hasPublicKey "MIGfMA0GCSqGSIb3DQEBAQUAA4GNADCBiQKBgQCluZ2msgo7OqPkyRoZMluzpaLX8KRHyDs3J/cZwm6+Vq/CKVIGsGaT7/XH435cE9J8dwCgQ/Jssjlj6oqX+nSI9xXBtMH9ZeyGHFBzK1cUBy/rRSez4EnwbS1sKMBSc4MBCXQ9R3jZ3GpsN0GmIrS1ukKkUBQrREBYpb4w5MbGywIDAQAB";
    npx:hasSignature "kzksJOSuy3S4ob8MBXxQd+Ys8fuoZW5GGKwXqW7DFHIigMzbkP/PjKs3KPoY6sdu0N88Y4Gz2RzLwGATKLxQ+7lib63X+/NVyv6MiTk18NyrYggS5wDQPNby/pnwDfQyincS8KgKWSoM36CBC+Hx2QQLLyHdwNKKMXsxLJa2Vug=";
    npx:hasSignatureTarget this: .
  
  this: dct:created "2021-10-29T09:36:01.048-07:00"^^xsd:dateTime;
    dct:creator orcid:0000-0002-0830-7029;
    nt:wasCreatedFromProvenanceTemplate <http://purl.org/np/RANwQa4ICWS5SOjw7gp99nBpXBasapwtZF1fIM3H2gYTM>;
    nt:wasCreatedFromPubinfoTemplate <http://purl.org/np/RAA2MfqdBCzmz9yVWjKLXNbyfBNcwsMmOqcNUxkk1maIM>;
    nt:wasCreatedFromTemplate <http://purl.org/np/RAe785M0p3cxpVXp2dhVdspVyj3YMdDdb0JEQdKPjO96E> .
}


@prefix this: <http://purl.org/np/RAyltU3D2Z571K86qce2j1neDLsp6HeDAhWyPmDuNDvEc> .
@prefix sub: <http://purl.org/np/RAyltU3D2Z571K86qce2j1neDLsp6HeDAhWyPmDuNDvEc#> .
@prefix np: <http://www.nanopub.org/nschema#> .
@prefix dct: <http://purl.org/dc/terms/> .
@prefix nt: <https://w3id.org/np/o/ntemplate/> .
@prefix xsd: <http://www.w3.org/2001/XMLSchema#> .
@prefix orcid: <https://orcid.org/> .
@prefix prov: <http://www.w3.org/ns/prov#> .
@prefix npx: <http://purl.org/nanopub/x/> .

sub:Head {
  this: np:hasAssertion sub:assertion;
    np:hasProvenance sub:provenance;
    np:hasPublicationInfo sub:pubinfo;
    a np:Nanopublication .
}

sub:assertion {
  sub:comment a <https://w3id.org/linkflows/reviews/AgreementComment>, <https://w3id.org/linkflows/reviews/PointAddressedComment>,
      <https://w3id.org/linkflows/reviews/ResponseComment>;
    <https://w3id.org/linkflows/reviews/hasCommentText> "updated to reflect ecm binding as a property of the cancer cell";
    <https://w3id.org/linkflows/reviews/isResponseTo> <http://purl.org/np/RAEpaUK6FW1ftnu43ZSMCqxmaXw1YQET9fs8ULFyG-Ado>;
    <https://w3id.org/linkflows/reviews/refersTo> <http://purl.org/np/RAaOAF90U6YxAvnchfj0dRtT5HRz320Pz202aGap-VfuI> .
}

sub:provenance {
  sub:assertion prov:wasAttributedTo orcid:0000-0002-0830-7029 .
}

sub:pubinfo {
  sub:sig npx:hasAlgorithm "RSA";
    npx:hasPublicKey "MIGfMA0GCSqGSIb3DQEBAQUAA4GNADCBiQKBgQCluZ2msgo7OqPkyRoZMluzpaLX8KRHyDs3J/cZwm6+Vq/CKVIGsGaT7/XH435cE9J8dwCgQ/Jssjlj6oqX+nSI9xXBtMH9ZeyGHFBzK1cUBy/rRSez4EnwbS1sKMBSc4MBCXQ9R3jZ3GpsN0GmIrS1ukKkUBQrREBYpb4w5MbGywIDAQAB";
    npx:hasSignature "orUq+qCWRZoboaFUIBYr3Ri6TKLPejZ7sNNf/2oHES8MWOjffu5ThiQ12tDJt0pL5NEm+HdZ8SHFMexIH2LMSJQ5dyZ52aMgvhaGRyby3VTofAQpSGa/l2JOmS4Rs3x1wr1kDsVt97y06YmiaMXCyyk34MYTI65EVXUUCL9iUYs=";
    npx:hasSignatureTarget this: .
  
  this: dct:created "2021-11-12T09:22:44.878-08:00"^^xsd:dateTime;
    dct:creator orcid:0000-0002-0830-7029;
    nt:wasCreatedFromProvenanceTemplate <http://purl.org/np/RANwQa4ICWS5SOjw7gp99nBpXBasapwtZF1fIM3H2gYTM>;
    nt:wasCreatedFromPubinfoTemplate <http://purl.org/np/RAA2MfqdBCzmz9yVWjKLXNbyfBNcwsMmOqcNUxkk1maIM>;
    nt:wasCreatedFromTemplate <http://purl.org/np/RAe785M0p3cxpVXp2dhVdspVyj3YMdDdb0JEQdKPjO96E> .
}
