# Supplementary material for: Nanopublication-based semantic publishing and reviewing: a field study with formalization papers
Source: PeerJ Comput Sci. 2023 Feb 21;9:e1159. doi: 10.7717/peerj-cs.1159 (PMC10280262; doi:10.7717/peerj-cs.1159)
Supplement: Supplemental Information 1 — This repository contains data and code (SPARQL queries and scripting) to extract the published formalization articles (in the form of nanopublications) from the nanopublication decentralized network. It also contains the scripts made for the automatic visualization of these nanopublications in the form of a graph and a script to create the index for these nanopublications.These formalization articles will be published in the IOS Press journal Data Science, in a special issue with formalization articles in late March 2022. See https://github.com/LaraHack/fpsi_analytics [file peerj-cs-09-1159-s001.zip › fpsi_analytics-main/nanopubs/classdefs.trig]

@prefix this: <http://purl.org/np/RA5Txa3acYP9_MUWEw7s7wenDTB1QXNMB7UehJW-2E-_8> .
@prefix sub: <http://purl.org/np/RA5Txa3acYP9_MUWEw7s7wenDTB1QXNMB7UehJW-2E-_8#> .
@prefix np: <http://www.nanopub.org/nschema#> .
@prefix dct: <http://purl.org/dc/terms/> .
@prefix nt: <https://w3id.org/np/o/ntemplate/> .
@prefix npx: <http://purl.org/nanopub/x/> .
@prefix xsd: <http://www.w3.org/2001/XMLSchema#> .
@prefix rdfs: <http://www.w3.org/2000/01/rdf-schema#> .
@prefix orcid: <https://orcid.org/> .
@prefix prov: <http://www.w3.org/ns/prov#> .

sub:Head {
  this: np:hasAssertion sub:assertion;
    np:hasProvenance sub:provenance;
    np:hasPublicationInfo sub:pubinfo;
    a np:Nanopublication .
}

sub:assertion {
  sub:license-with-non-commercial-clause a <http://www.w3.org/2002/07/owl#Class>;
    rdfs:label "license with a non-commercial clause";
    rdfs:subClassOf <http://www.wikidata.org/entity/Q79719>;
    <http://www.w3.org/2004/02/skos/core#definition> "a type of license which contain a clause which prohibits use for commercial purposes";
    <http://www.w3.org/2004/02/skos/core#relatedMatch> <http://www.wikidata.org/entity/Q65071627> .
}

sub:provenance {
  sub:assertion prov:wasAttributedTo orcid:0000-0002-8083-6048 .
}

sub:pubinfo {
  sub:sig npx:hasAlgorithm "RSA";
    npx:hasPublicKey "MIGfMA0GCSqGSIb3DQEBAQUAA4GNADCBiQKBgQCwi1YMnpV5z/0oMXyFYDKS5cirQQWTMZ/jbglmVY1gl3YAgrkqsQUmgaxA/ho+VV8jsfREIL8PT2czbmCjGjMJoNaKVqJq1GoIUV9+Kj9yXxNySyDAOTDsIM0zdj1BEu5uNbtfzwQPGuhVpgLR05Uk/meCyYLPs3BxC5zRbtulmwIDAQAB";
    npx:hasSignature "lv9gGKSM989WhbvU+7dDcM+xIFW6jJnN0Lc91RN3tagMFc4utpd3/DBLQg8eDWPL+H9zfUa7SQ0grqCKggz86CyRJYctYHP/baTyhgemrPO3gyDTob5CqKpNm6hJ3xhC8ud3KH1LyzM+9UZW29OKeIe+zBx0rSs4PgS4z+cURsg=";
    npx:hasSignatureTarget this: .
  
  this: dct:created "2021-10-28T10:20:26.973+03:00"^^xsd:dateTime;
    dct:creator orcid:0000-0002-8083-6048;
    npx:introduces sub:license-with-non-commercial-clause;
    npx:supersedes <http://purl.org/np/RAlLxbLmjwDt_cTFqr44HHD0xfGJJbhuYLJn0GeGGa3lI>;
    nt:wasCreatedFromProvenanceTemplate <http://purl.org/np/RANwQa4ICWS5SOjw7gp99nBpXBasapwtZF1fIM3H2gYTM>;
    nt:wasCreatedFromPubinfoTemplate <http://purl.org/np/RAA2MfqdBCzmz9yVWjKLXNbyfBNcwsMmOqcNUxkk1maIM>,
      <http://purl.org/np/RAjpBMlw3owYhJUBo3DtsuDlXsNAJ8cnGeWAutDVjuAuI>;
    nt:wasCreatedFromTemplate <http://purl.org/np/RAdpgRpigXtt8iPV9uOPf3wIT3qzOI8Sg2Q72CNV8g-Yo> .
}


@prefix this: <http://purl.org/np/RA6snbuih8c4A_1jDlDPtYXKBcO5KE5jdoQUtu3V2xPY4> .
@prefix sub: <http://purl.org/np/RA6snbuih8c4A_1jDlDPtYXKBcO5KE5jdoQUtu3V2xPY4#> .
@prefix np: <http://www.nanopub.org/nschema#> .
@prefix dct: <http://purl.org/dc/terms/> .
@prefix nt: <https://w3id.org/np/o/ntemplate/> .
@prefix npx: <http://purl.org/nanopub/x/> .
@prefix xsd: <http://www.w3.org/2001/XMLSchema#> .
@prefix rdfs: <http://www.w3.org/2000/01/rdf-schema#> .
@prefix orcid: <https://orcid.org/> .
@prefix prov: <http://www.w3.org/ns/prov#> .

sub:Head {
  this: np:hasAssertion sub:assertion;
    np:hasProvenance sub:provenance;
    np:hasPublicationInfo sub:pubinfo;
    a np:Nanopublication .
}

sub:assertion {
  sub:biodiversity-data-reuse a <http://www.w3.org/2002/07/owl#Class>;
    rdfs:label "biodiversity data reuse";
    rdfs:subClassOf <http://www.wikidata.org/entity/Q58023280>;
    <http://www.w3.org/2004/02/skos/core#definition> "using again biodiversity data generated by you or somebody else";
    <http://www.w3.org/2004/02/skos/core#relatedMatch> <http://www.wikidata.org/entity/Q28946370> .
}

sub:provenance {
  sub:assertion prov:wasAttributedTo orcid:0000-0002-8083-6048 .
}

sub:pubinfo {
  sub:sig npx:hasAlgorithm "RSA";
    npx:hasPublicKey "MIGfMA0GCSqGSIb3DQEBAQUAA4GNADCBiQKBgQCwi1YMnpV5z/0oMXyFYDKS5cirQQWTMZ/jbglmVY1gl3YAgrkqsQUmgaxA/ho+VV8jsfREIL8PT2czbmCjGjMJoNaKVqJq1GoIUV9+Kj9yXxNySyDAOTDsIM0zdj1BEu5uNbtfzwQPGuhVpgLR05Uk/meCyYLPs3BxC5zRbtulmwIDAQAB";
    npx:hasSignature "kLXbq/gW7Y8uWZxce4igTlCO+cGmpY5xcwT6O75DN9FePubDPcUVnxksDIjC7/coPLSnZ/XgXS4b3jf/OW1+OTAoHXwX14JoGKUmPc6bpeSVkFb01KkmHrpCMmHkcvCCdF4x9ZWhCc8pJHEZIrbwI3gHCZBQm9hUgqyTmiaCsYs=";
    npx:hasSignatureTarget this: .
  
  this: dct:created "2021-07-07T11:40:01.520+03:00"^^xsd:dateTime;
    dct:creator orcid:0000-0002-8083-6048;
    npx:introduces sub:biodiversity-data-reuse;
    nt:wasCreatedFromProvenanceTemplate <http://purl.org/np/RANwQa4ICWS5SOjw7gp99nBpXBasapwtZF1fIM3H2gYTM>;
    nt:wasCreatedFromPubinfoTemplate <http://purl.org/np/RAA2MfqdBCzmz9yVWjKLXNbyfBNcwsMmOqcNUxkk1maIM>;
    nt:wasCreatedFromTemplate <http://purl.org/np/RAdpgRpigXtt8iPV9uOPf3wIT3qzOI8Sg2Q72CNV8g-Yo> .
}


@prefix this: <http://purl.org/np/RA9pwySo43TIfbvPuhK4ZuisvMsDvZ6TeR5N6MNKft8Nw> .
@prefix sub: <http://purl.org/np/RA9pwySo43TIfbvPuhK4ZuisvMsDvZ6TeR5N6MNKft8Nw#> .
@prefix np: <http://www.nanopub.org/nschema#> .
@prefix dct: <http://purl.org/dc/terms/> .
@prefix nt: <https://w3id.org/np/o/ntemplate/> .
@prefix npx: <http://purl.org/nanopub/x/> .
@prefix xsd: <http://www.w3.org/2001/XMLSchema#> .
@prefix rdfs: <http://www.w3.org/2000/01/rdf-schema#> .
@prefix orcid: <https://orcid.org/> .
@prefix prov: <http://www.w3.org/ns/prov#> .

sub:Head {
  this: np:hasAssertion sub:assertion;
    np:hasProvenance sub:provenance;
    np:hasPublicationInfo sub:pubinfo;
    a np:Nanopublication .
}

sub:assertion {
  sub:patient_undergoing_PCI a <http://www.w3.org/2002/07/owl#Class>;
    rdfs:label "patient undergoing PCI";
    rdfs:subClassOf <http://www.wikidata.org/entity/Q181600>;
    <http://www.w3.org/2004/02/skos/core#definition> "patient undergoing percutaneous coronary intervention";
    <http://www.w3.org/2004/02/skos/core#relatedMatch> <http://www.wikidata.org/entity/Q2008344> .
}

sub:provenance {
  sub:assertion prov:wasAttributedTo orcid:0000-0002-0519-7776 .
}

sub:pubinfo {
  sub:sig npx:hasAlgorithm "RSA";
    npx:hasPublicKey "MIGfMA0GCSqGSIb3DQEBAQUAA4GNADCBiQKBgQCJlM78d80R+gFMoQB1IG3f7AbqqGOCIv4HmZd1cx1KgEWMUUpPsojFNvx84fC/TltcJ8F8JafnbhDXW2HM2MhdK4yC04ROEV1vIgSzjDicHfiqXvMqdPuMyQp4mmCEY7mUoeEW10mWZqjk+S9TnmiAQbFGcpExP8aosr2aTR7CSQIDAQAB";
    npx:hasSignature "Iv6wAp5BYaY+1tBEBIcPls8rQjacsBZifWaNxBQkJaoYJs5/ejUrEiMXVwul4D+4baebbEm8rkT6vp336uDcencmlDiZzHZGL1ioFQTG1Bc//XZYWBkO/jcGRB3HNolScLz1Fo/dWaB94+qrW9MSTi6eVmIY9YqjH+3mGY6HJRk=";
    npx:hasSignatureTarget this: .
  
  this: dct:created "2021-11-04T10:24:46.053+02:00"^^xsd:dateTime;
    dct:creator orcid:0000-0002-0519-7776, orcid:0000-0002-7114-6459;
    npx:introduces sub:patient_undergoing_PCI;
    npx:supersedes <http://purl.org/np/RAuLZtfsHn3NGe0Md8lLNvYmBseEtW9v1rVUVfJCpJYUE>;
    <https://w3id.org/linkflows/reviews/isUpdateOf> <http://purl.org/np/RAuLZtfsHn3NGe0Md8lLNvYmBseEtW9v1rVUVfJCpJYUE>;
    nt:wasCreatedFromProvenanceTemplate <http://purl.org/np/RAi6zZAwhaJ23Hzg4lIjlPir6Take3ZQp-lS9skfBEwfQ>;
    nt:wasCreatedFromPubinfoTemplate <http://purl.org/np/RA2vCBXZf-icEcVRGhulJXugTGxpsV5yVr9yqCI1bQh4A>,
      <http://purl.org/np/RAA2MfqdBCzmz9yVWjKLXNbyfBNcwsMmOqcNUxkk1maIM>, <http://purl.org/np/RAOGu9Lh0BD4tbIRB9RG6RGRA_ObDh75NTbIqaWgxxs8M>,
      <http://purl.org/np/RAjpBMlw3owYhJUBo3DtsuDlXsNAJ8cnGeWAutDVjuAuI>;
    nt:wasCreatedFromTemplate <http://purl.org/np/RAdpgRpigXtt8iPV9uOPf3wIT3qzOI8Sg2Q72CNV8g-Yo> .
}


@prefix this: <http://purl.org/np/RA9UaQM3wVa9xRAmL9CWEXyhDbcgvHlPoGTw4pnKaHYL8> .
@prefix sub: <http://purl.org/np/RA9UaQM3wVa9xRAmL9CWEXyhDbcgvHlPoGTw4pnKaHYL8#> .
@prefix np: <http://www.nanopub.org/nschema#> .
@prefix dct: <http://purl.org/dc/terms/> .
@prefix nt: <https://w3id.org/np/o/ntemplate/> .
@prefix npx: <http://purl.org/nanopub/x/> .
@prefix xsd: <http://www.w3.org/2001/XMLSchema#> .
@prefix rdfs: <http://www.w3.org/2000/01/rdf-schema#> .
@prefix orcid: <https://orcid.org/> .
@prefix prov: <http://www.w3.org/ns/prov#> .

sub:Head {
  this: np:hasAssertion sub:assertion;
    np:hasProvenance sub:provenance;
    np:hasPublicationInfo sub:pubinfo;
    a np:Nanopublication .
}

sub:assertion {
  sub:integrin-clustering a <http://www.w3.org/2002/07/owl#Class>;
    rdfs:label "integrin clustering";
    rdfs:subClassOf <http://www.wikidata.org/entity/Q14633861>;
    <http://www.w3.org/2004/02/skos/core#definition> "clustering of integrin proteins at a focal adhesion";
    <http://www.w3.org/2004/02/skos/core#relatedMatch> <http://www.wikidata.org/entity/Q28142010> .
}

sub:provenance {
  sub:assertion prov:wasAttributedTo orcid:0000-0002-0830-7029 .
}

sub:pubinfo {
  sub:sig npx:hasAlgorithm "RSA";
    npx:hasPublicKey "MIGfMA0GCSqGSIb3DQEBAQUAA4GNADCBiQKBgQCluZ2msgo7OqPkyRoZMluzpaLX8KRHyDs3J/cZwm6+Vq/CKVIGsGaT7/XH435cE9J8dwCgQ/Jssjlj6oqX+nSI9xXBtMH9ZeyGHFBzK1cUBy/rRSez4EnwbS1sKMBSc4MBCXQ9R3jZ3GpsN0GmIrS1ukKkUBQrREBYpb4w5MbGywIDAQAB";
    npx:hasSignature "ZkNaYy872uw3iDG3IwsJaw+uFvQFOaVNGejJGiEOSr1PF0buTPbkuDT+qgfNecZJgcudFqDmp5cAuPS+pod6P2G97teD6X1zl7uD2ZpdpvBk/aD7jq2vqcCthdi2x91e19Uumg+wtnwjSQh5GsWOwYSLOHs/QjLVitOQ9d/YiQE=";
    npx:hasSignatureTarget this: .
  
  this: dct:created "2021-06-18T10:10:55.067-07:00"^^xsd:dateTime;
    dct:creator orcid:0000-0002-0830-7029;
    npx:introduces sub:integrin-clustering;
    nt:wasCreatedFromProvenanceTemplate <http://purl.org/np/RANwQa4ICWS5SOjw7gp99nBpXBasapwtZF1fIM3H2gYTM>;
    nt:wasCreatedFromPubinfoTemplate <http://purl.org/np/RAA2MfqdBCzmz9yVWjKLXNbyfBNcwsMmOqcNUxkk1maIM>;
    nt:wasCreatedFromTemplate <http://purl.org/np/RAdpgRpigXtt8iPV9uOPf3wIT3qzOI8Sg2Q72CNV8g-Yo> .
}


@prefix this: <http://purl.org/np/RAaEkIiJLmBJP5kK3JdYjseCRqwutYbdnI8Q3VbzrK9VA> .
@prefix sub: <http://purl.org/np/RAaEkIiJLmBJP5kK3JdYjseCRqwutYbdnI8Q3VbzrK9VA#> .
@prefix np: <http://www.nanopub.org/nschema#> .
@prefix dct: <http://purl.org/dc/terms/> .
@prefix nt: <https://w3id.org/np/o/ntemplate/> .
@prefix npx: <http://purl.org/nanopub/x/> .
@prefix xsd: <http://www.w3.org/2001/XMLSchema#> .
@prefix rdfs: <http://www.w3.org/2000/01/rdf-schema#> .
@prefix orcid: <https://orcid.org/> .
@prefix prov: <http://www.w3.org/ns/prov#> .

sub:Head {
  this: np:hasAssertion sub:assertion;
    np:hasProvenance sub:provenance;
    np:hasPublicationInfo sub:pubinfo;
    a np:Nanopublication .
}

sub:assertion {
  sub:triple-in-openbiodiv-knowledge-graph a <http://www.w3.org/2002/07/owl#Class>;
    rdfs:label "Triple in OpenBiodiv knowledge graph";
    <http://www.w3.org/2004/02/skos/core#definition> "A semantic triple in the OpenBiodiv knowledge graph";
    <http://www.w3.org/2004/02/skos/core#relatedMatch> <http://purl.org/np/RAY2Gg01ffDVLprAakuMqpizAjksasRtTal_UsCf94LL8#openbiodiv-knowledge-graph> .
}

sub:provenance {
  sub:assertion prov:wasAttributedTo orcid:0000-0002-8083-6048 .
}

sub:pubinfo {
  sub:sig npx:hasAlgorithm "RSA";
    npx:hasPublicKey "MIGfMA0GCSqGSIb3DQEBAQUAA4GNADCBiQKBgQCwi1YMnpV5z/0oMXyFYDKS5cirQQWTMZ/jbglmVY1gl3YAgrkqsQUmgaxA/ho+VV8jsfREIL8PT2czbmCjGjMJoNaKVqJq1GoIUV9+Kj9yXxNySyDAOTDsIM0zdj1BEu5uNbtfzwQPGuhVpgLR05Uk/meCyYLPs3BxC5zRbtulmwIDAQAB";
    npx:hasSignature "dPpPA1yEeyfIBRllzfX4pmiOoCUzGAxPLEf8+1/1CWBAecvBCtqsS+rUAWUnHEqHytgrvWlxZhEmw7oC3ilPPIl3Pkb8NwiJ1BcRgLOPbe2R5+1ws75TDzmaZKjUoHoMbB4oBIfT78o4YcULeUOiZww19rVWvddCv/JlXc2nSk8=";
    npx:hasSignatureTarget this: .
  
  this: dct:created "2021-11-30T22:09:26.986+02:00"^^xsd:dateTime;
    dct:creator orcid:0000-0002-8083-6048;
    npx:introduces sub:triple-in-openbiodiv-knowledge-graph;
    nt:wasCreatedFromProvenanceTemplate <http://purl.org/np/RANwQa4ICWS5SOjw7gp99nBpXBasapwtZF1fIM3H2gYTM>;
    nt:wasCreatedFromPubinfoTemplate <http://purl.org/np/RAA2MfqdBCzmz9yVWjKLXNbyfBNcwsMmOqcNUxkk1maIM>;
    nt:wasCreatedFromTemplate <http://purl.org/np/RAdpgRpigXtt8iPV9uOPf3wIT3qzOI8Sg2Q72CNV8g-Yo> .
}


@prefix this: <http://purl.org/np/RAaOAF90U6YxAvnchfj0dRtT5HRz320Pz202aGap-VfuI> .
@prefix sub: <http://purl.org/np/RAaOAF90U6YxAvnchfj0dRtT5HRz320Pz202aGap-VfuI#> .
@prefix np: <http://www.nanopub.org/nschema#> .
@prefix dct: <http://purl.org/dc/terms/> .
@prefix nt: <https://w3id.org/np/o/ntemplate/> .
@prefix npx: <http://purl.org/nanopub/x/> .
@prefix xsd: <http://www.w3.org/2001/XMLSchema#> .
@prefix rdfs: <http://www.w3.org/2000/01/rdf-schema#> .
@prefix orcid: <https://orcid.org/> .
@prefix prov: <http://www.w3.org/ns/prov#> .

sub:Head {
  this: np:hasAssertion sub:assertion;
    np:hasProvenance sub:provenance;
    np:hasPublicationInfo sub:pubinfo;
    a np:Nanopublication .
}

sub:assertion {
  sub:ecm-bound-cancer-cell a <http://www.w3.org/2002/07/owl#Class>;
    rdfs:label "cancer cell engaged in extracellular matrix";
    rdfs:subClassOf <http://www.wikidata.org/entity/Q4118072>;
    <http://www.w3.org/2004/02/skos/core#definition> "cancer cell engaged in extracellular matrix";
    <http://www.w3.org/2004/02/skos/core#relatedMatch> <http://www.wikidata.org/entity/Q193825> .
}

sub:provenance {
  sub:assertion prov:wasAttributedTo orcid:0000-0002-0830-7029 .
}

sub:pubinfo {
  sub:sig npx:hasAlgorithm "RSA";
    npx:hasPublicKey "MIGfMA0GCSqGSIb3DQEBAQUAA4GNADCBiQKBgQCluZ2msgo7OqPkyRoZMluzpaLX8KRHyDs3J/cZwm6+Vq/CKVIGsGaT7/XH435cE9J8dwCgQ/Jssjlj6oqX+nSI9xXBtMH9ZeyGHFBzK1cUBy/rRSez4EnwbS1sKMBSc4MBCXQ9R3jZ3GpsN0GmIrS1ukKkUBQrREBYpb4w5MbGywIDAQAB";
    npx:hasSignature "J5J3Blgx/OmReiNFC8+4TzqHm34UUmKcQKRhq7SVPq5H0rLE0fqyX4RfZfA0oQg5dfD7vnbVttaGsUQZs1Iw1dU4r/CYko2IXUQiptdcY28cR76t/4coiBcFCZpqy3GPTKwIj7uR/aJIUj4UDzA6LCmsWju0hT1bp5NDmNhT+8E=";
    npx:hasSignatureTarget this: .
  
  this: dct:created "2021-11-12T09:21:35.816-08:00"^^xsd:dateTime;
    dct:creator orcid:0000-0002-0830-7029;
    npx:introduces sub:ecm-bound-cancer-cell;
    npx:supersedes <http://purl.org/np/RAXecDWH8gZVp7FZRP1m_Fg6EXH_uoZGhKN9blfN9lrfI>;
    <https://w3id.org/linkflows/reviews/isUpdateOf> <http://purl.org/np/RAXecDWH8gZVp7FZRP1m_Fg6EXH_uoZGhKN9blfN9lrfI>;
    nt:wasCreatedFromProvenanceTemplate <http://purl.org/np/RANwQa4ICWS5SOjw7gp99nBpXBasapwtZF1fIM3H2gYTM>;
    nt:wasCreatedFromPubinfoTemplate <http://purl.org/np/RAA2MfqdBCzmz9yVWjKLXNbyfBNcwsMmOqcNUxkk1maIM>,
      <http://purl.org/np/RAOGu9Lh0BD4tbIRB9RG6RGRA_ObDh75NTbIqaWgxxs8M>, <http://purl.org/np/RAjpBMlw3owYhJUBo3DtsuDlXsNAJ8cnGeWAutDVjuAuI>;
    nt:wasCreatedFromTemplate <http://purl.org/np/RAdpgRpigXtt8iPV9uOPf3wIT3qzOI8Sg2Q72CNV8g-Yo> .
}


@prefix this: <http://purl.org/np/RAcPa1aO8kAt8QYwjQoJq-PIzYvo0jCzYrAiOX_XOyk1w> .
@prefix sub: <http://purl.org/np/RAcPa1aO8kAt8QYwjQoJq-PIzYvo0jCzYrAiOX_XOyk1w#> .
@prefix np: <http://www.nanopub.org/nschema#> .
@prefix dct: <http://purl.org/dc/terms/> .
@prefix nt: <https://w3id.org/np/o/ntemplate/> .
@prefix npx: <http://purl.org/nanopub/x/> .
@prefix xsd: <http://www.w3.org/2001/XMLSchema#> .
@prefix rdfs: <http://www.w3.org/2000/01/rdf-schema#> .
@prefix orcid: <https://orcid.org/> .
@prefix prov: <http://www.w3.org/ns/prov#> .

sub:Head {
  this: np:hasAssertion sub:assertion;
    np:hasProvenance sub:provenance;
    np:hasPublicationInfo sub:pubinfo;
    a np:Nanopublication .
}

sub:assertion {
  sub:usage-of-linked-data-scopes dct:description "Usage of the Linked Data Scopes ontology in a research project";
    a <http://www.w3.org/2002/07/owl#Class>, <http://www.w3.org/2002/07/owl#Restriction>;
    rdfs:label "Usage of the Linked Data Scopes ontology";
    <http://www.w3.org/2002/07/owl#onProperty> <http://wikidata.org/prop/direct/P2283>;
    <http://www.w3.org/2002/07/owl#someValuesFrom> <https://w3id.org/datascope/> .
}

sub:provenance {
  sub:assertion prov:wasAttributedTo orcid:0000-0001-9079-039X .
}

sub:pubinfo {
  sub:sig npx:hasAlgorithm "RSA";
    npx:hasPublicKey "MIGfMA0GCSqGSIb3DQEBAQUAA4GNADCBiQKBgQCUtUS5tVuMGtBUJ+dpxk0EKcI3xKBG4efTcKjAMHeQj6b+liabAld6kXxQKQIRVQomBKOcvoYJ9oTC4K4AMUPMfQsPSLt1noFxSahw86AXdAh7kWiVZu04Vs0NDuPPUOWwRQjXRf6gYFLQu3gA5o0PkWd7FZ6lrum6lNmi/LFQdwIDAQAB";
    npx:hasSignature "CrXMFJLR+Q5CY5wK6uM5TWBFMfb+S3RR77LhqkIUcjwml9ARVAixA6iAyRqUAo/Of3vpJdzPzjoGbieJGYLhbPfn3bVC70Zwzwv1S/+g8jtrNmshNR1ZBsQ/D5zkLHjEdXx52VP+Sqmg4YTQsm7oOTtKu9jZfJo33MS9sogr8B4=";
    npx:hasSignatureTarget this: .
  
  this: dct:created "2021-11-19T09:23:19.603+01:00"^^xsd:dateTime;
    dct:creator orcid:0000-0001-9079-039X;
    npx:introduces sub:usage-of-linked-data-scopes;
    npx:supersedes <http://purl.org/np/RAUxfk7XeLxn-2hiX3xWSlE5LXgkNW0MIFBGe2h3Bb3pM>;
    nt:wasCreatedFromProvenanceTemplate <http://purl.org/np/RANwQa4ICWS5SOjw7gp99nBpXBasapwtZF1fIM3H2gYTM>;
    nt:wasCreatedFromPubinfoTemplate <http://purl.org/np/RAA2MfqdBCzmz9yVWjKLXNbyfBNcwsMmOqcNUxkk1maIM>,
      <http://purl.org/np/RAjpBMlw3owYhJUBo3DtsuDlXsNAJ8cnGeWAutDVjuAuI>;
    nt:wasCreatedFromTemplate <http://purl.org/np/RAX7opQ5Tv_uIMSyQNujbJFJO4JLa-xuTUitQlw2aQ1eU> .
}


@prefix this: <http://purl.org/np/RACS5sSm45MGbuJrztnPrpdu1AuLiKxDni-6JcKzN5ZtM> .
@prefix sub: <http://purl.org/np/RACS5sSm45MGbuJrztnPrpdu1AuLiKxDni-6JcKzN5ZtM#> .
@prefix np: <http://www.nanopub.org/nschema#> .
@prefix dct: <http://purl.org/dc/terms/> .
@prefix nt: <https://w3id.org/np/o/ntemplate/> .
@prefix npx: <http://purl.org/nanopub/x/> .
@prefix xsd: <http://www.w3.org/2001/XMLSchema#> .
@prefix rdfs: <http://www.w3.org/2000/01/rdf-schema#> .
@prefix orcid: <https://orcid.org/> .
@prefix prov: <http://www.w3.org/ns/prov#> .

sub:Head {
  this: np:hasAssertion sub:assertion;
    np:hasProvenance sub:provenance;
    np:hasPublicationInfo sub:pubinfo;
    a np:Nanopublication .
}

sub:assertion {
  sub:glycocalyx-bulk a <http://www.w3.org/2002/07/owl#Class>;
    rdfs:label "glycocalyx bulk";
    rdfs:subClassOf <http://www.wikidata.org/entity/Q898356>;
    <http://www.w3.org/2004/02/skos/core#definition> "Relating to size, density, or bulk of the glycocalyx";
    <http://www.w3.org/2004/02/skos/core#relatedMatch> sub:bulk .
}

sub:provenance {
  sub:assertion prov:wasAttributedTo orcid:0000-0002-0830-7029 .
}

sub:pubinfo {
  sub:sig npx:hasAlgorithm "RSA";
    npx:hasPublicKey "MIGfMA0GCSqGSIb3DQEBAQUAA4GNADCBiQKBgQCluZ2msgo7OqPkyRoZMluzpaLX8KRHyDs3J/cZwm6+Vq/CKVIGsGaT7/XH435cE9J8dwCgQ/Jssjlj6oqX+nSI9xXBtMH9ZeyGHFBzK1cUBy/rRSez4EnwbS1sKMBSc4MBCXQ9R3jZ3GpsN0GmIrS1ukKkUBQrREBYpb4w5MbGywIDAQAB";
    npx:hasSignature "A/aOcyrlSjaEZRcOEkozM/opceAiAkqRTzOcIq9izUMIF6c5WmhydZHPjOQasBQd2hFkgYopJ7AXJjp4TFW7T+QIrAMVDmHHBv3InGUBAxB91S/VXpBMoQqPaZiDpPPaPD5E1v64Pgi0lfiqxLESQy9aVccZ5tniw3r9PM3NESE=";
    npx:hasSignatureTarget this: .
  
  this: dct:created "2021-06-18T10:17:06.434-07:00"^^xsd:dateTime;
    dct:creator orcid:0000-0002-0830-7029;
    npx:introduces sub:glycocalyx-bulk;
    nt:wasCreatedFromProvenanceTemplate <http://purl.org/np/RANwQa4ICWS5SOjw7gp99nBpXBasapwtZF1fIM3H2gYTM>;
    nt:wasCreatedFromPubinfoTemplate <http://purl.org/np/RAA2MfqdBCzmz9yVWjKLXNbyfBNcwsMmOqcNUxkk1maIM>;
    nt:wasCreatedFromTemplate <http://purl.org/np/RAdpgRpigXtt8iPV9uOPf3wIT3qzOI8Sg2Q72CNV8g-Yo> .
}


@prefix this: <http://purl.org/np/RAEpHUXRKtaLE3Z24sgIUdaxwTBsK2bjshyq9yF00145Y> .
@prefix sub: <http://purl.org/np/RAEpHUXRKtaLE3Z24sgIUdaxwTBsK2bjshyq9yF00145Y#> .
@prefix np: <http://www.nanopub.org/nschema#> .
@prefix dct: <http://purl.org/dc/terms/> .
@prefix nt: <https://w3id.org/np/o/ntemplate/> .
@prefix npx: <http://purl.org/nanopub/x/> .
@prefix xsd: <http://www.w3.org/2001/XMLSchema#> .
@prefix rdfs: <http://www.w3.org/2000/01/rdf-schema#> .
@prefix orcid: <https://orcid.org/> .
@prefix prov: <http://www.w3.org/ns/prov#> .

sub:Head {
  this: np:hasAssertion sub:assertion;
    np:hasProvenance sub:provenance;
    np:hasPublicationInfo sub:pubinfo;
    a np:Nanopublication .
}

sub:assertion {
  sub:semantic-triples-extracted-from-biodiversity-literature a <http://www.w3.org/2002/07/owl#Class>;
    rdfs:label "semantic triple extracted from biodiversity literature";
    rdfs:subClassOf <http://www.wikidata.org/entity/Q3539534>;
    <http://www.w3.org/2004/02/skos/core#definition> "semantic triple generated after information was extracted from biodiversity literature";
    <http://www.w3.org/2004/02/skos/core#relatedMatch> <http://purl.org/np/RAMZHs5RfS70gZEtxxJjQtvsXZ03BBINhDPowhiqQ5WnU#semantic-triples-generated-from-XML-files> .
}

sub:provenance {
  sub:assertion prov:wasAttributedTo orcid:0000-0002-8083-6048 .
}

sub:pubinfo {
  sub:sig npx:hasAlgorithm "RSA";
    npx:hasPublicKey "MIGfMA0GCSqGSIb3DQEBAQUAA4GNADCBiQKBgQCwi1YMnpV5z/0oMXyFYDKS5cirQQWTMZ/jbglmVY1gl3YAgrkqsQUmgaxA/ho+VV8jsfREIL8PT2czbmCjGjMJoNaKVqJq1GoIUV9+Kj9yXxNySyDAOTDsIM0zdj1BEu5uNbtfzwQPGuhVpgLR05Uk/meCyYLPs3BxC5zRbtulmwIDAQAB";
    npx:hasSignature "MAKvDuDjhzerLDcmY46TxIDqqtyyUtkGAfkKhR107rtMwn7BwyIRLijiyIGjrjzQDeOkMQhPw0N8TlDXuMfp1N6C0QuSY6nbWnvMDM6tFVgxD3n7AHjPutj5N9RumjNlPzYffkzGyIA9BryrgzjAc6dEBn3VTJI1phJi7toCGjk=";
    npx:hasSignatureTarget this: .
  
  this: dct:created "2021-07-07T10:58:43.199+03:00"^^xsd:dateTime;
    dct:creator orcid:0000-0002-8083-6048;
    npx:introduces sub:semantic-triples-extracted-from-biodiversity-literature;
    nt:wasCreatedFromProvenanceTemplate <http://purl.org/np/RANwQa4ICWS5SOjw7gp99nBpXBasapwtZF1fIM3H2gYTM>;
    nt:wasCreatedFromPubinfoTemplate <http://purl.org/np/RAA2MfqdBCzmz9yVWjKLXNbyfBNcwsMmOqcNUxkk1maIM>;
    nt:wasCreatedFromTemplate <http://purl.org/np/RAdpgRpigXtt8iPV9uOPf3wIT3qzOI8Sg2Q72CNV8g-Yo> .
}


@prefix this: <http://purl.org/np/RAFH8AVn-wnTcSGxvPZ1Uiy_AtOhINlynnAxxiCdcTVWU> .
@prefix sub: <http://purl.org/np/RAFH8AVn-wnTcSGxvPZ1Uiy_AtOhINlynnAxxiCdcTVWU#> .
@prefix np: <http://www.nanopub.org/nschema#> .
@prefix dct: <http://purl.org/dc/terms/> .
@prefix nt: <https://w3id.org/np/o/ntemplate/> .
@prefix npx: <http://purl.org/nanopub/x/> .
@prefix xsd: <http://www.w3.org/2001/XMLSchema#> .
@prefix rdfs: <http://www.w3.org/2000/01/rdf-schema#> .
@prefix orcid: <https://orcid.org/> .
@prefix prov: <http://www.w3.org/ns/prov#> .

sub:Head {
  this: np:hasAssertion sub:assertion;
    np:hasProvenance sub:provenance;
    np:hasPublicationInfo sub:pubinfo;
    a np:Nanopublication .
}

sub:assertion {
  sub:integrin-clustering a <http://www.w3.org/2002/07/owl#Class>;
    rdfs:label "integrin clustering";
    rdfs:subClassOf <http://www.wikidata.org/entity/Q14633861>;
    <http://www.w3.org/2004/02/skos/core#definition> "clustering of integrin proteins at a focal adhesion";
    <http://www.w3.org/2004/02/skos/core#relatedMatch> <http://www.wikidata.org/entity/Q904514> .
}

sub:provenance {
  sub:assertion prov:wasAttributedTo orcid:0000-0002-0830-7029 .
}

sub:pubinfo {
  sub:sig npx:hasAlgorithm "RSA";
    npx:hasPublicKey "MIGfMA0GCSqGSIb3DQEBAQUAA4GNADCBiQKBgQCluZ2msgo7OqPkyRoZMluzpaLX8KRHyDs3J/cZwm6+Vq/CKVIGsGaT7/XH435cE9J8dwCgQ/Jssjlj6oqX+nSI9xXBtMH9ZeyGHFBzK1cUBy/rRSez4EnwbS1sKMBSc4MBCXQ9R3jZ3GpsN0GmIrS1ukKkUBQrREBYpb4w5MbGywIDAQAB";
    npx:hasSignature "Bw052zD4Sd8+EkXb26m8oz03UEYZVfzKsvkEbf3j/zJeQJ/2PsYF94kN6QBs0mKoSeHJJQxOMOer6WCcTbYmltvLgG2zQYEFC3wkhRMTx5eEVjEMAXx4S57/Ur2a5yh+HzyqELJ1jG+2JIUQdHKO8F0F0VUqB2tyEf/ZhjMFz10=";
    npx:hasSignatureTarget this: .
  
  this: dct:created "2021-11-12T09:17:34.478-08:00"^^xsd:dateTime;
    dct:creator orcid:0000-0002-0830-7029;
    npx:introduces sub:integrin-clustering;
    npx:supersedes <http://purl.org/np/RA9UaQM3wVa9xRAmL9CWEXyhDbcgvHlPoGTw4pnKaHYL8>;
    <https://w3id.org/linkflows/reviews/isUpdateOf> <http://purl.org/np/RA9UaQM3wVa9xRAmL9CWEXyhDbcgvHlPoGTw4pnKaHYL8>;
    nt:wasCreatedFromProvenanceTemplate <http://purl.org/np/RANwQa4ICWS5SOjw7gp99nBpXBasapwtZF1fIM3H2gYTM>;
    nt:wasCreatedFromPubinfoTemplate <http://purl.org/np/RAA2MfqdBCzmz9yVWjKLXNbyfBNcwsMmOqcNUxkk1maIM>,
      <http://purl.org/np/RAOGu9Lh0BD4tbIRB9RG6RGRA_ObDh75NTbIqaWgxxs8M>, <http://purl.org/np/RAjpBMlw3owYhJUBo3DtsuDlXsNAJ8cnGeWAutDVjuAuI>;
    nt:wasCreatedFromTemplate <http://purl.org/np/RAdpgRpigXtt8iPV9uOPf3wIT3qzOI8Sg2Q72CNV8g-Yo> .
}


@prefix this: <http://purl.org/np/RAFQovt9yQD7nZ2tdZ9_Uhpb7CsfT3k64pK7dh63xd-50> .
@prefix sub: <http://purl.org/np/RAFQovt9yQD7nZ2tdZ9_Uhpb7CsfT3k64pK7dh63xd-50#> .
@prefix np: <http://www.nanopub.org/nschema#> .
@prefix dct: <http://purl.org/dc/terms/> .
@prefix nt: <https://w3id.org/np/o/ntemplate/> .
@prefix npx: <http://purl.org/nanopub/x/> .
@prefix xsd: <http://www.w3.org/2001/XMLSchema#> .
@prefix rdfs: <http://www.w3.org/2000/01/rdf-schema#> .
@prefix orcid: <https://orcid.org/> .
@prefix prov: <http://www.w3.org/ns/prov#> .

sub:Head {
  this: np:hasAssertion sub:assertion;
    np:hasProvenance sub:provenance;
    np:hasPublicationInfo sub:pubinfo;
    a np:Nanopublication .
}

sub:assertion {
  sub:automatedDiscovery a <http://www.w3.org/2002/07/owl#Class>;
    rdfs:label "Automated Discovery";
    rdfs:subClassOf <http://www.wikidata.org/entity/Q12772819>;
    <http://www.w3.org/2004/02/skos/core#definition> "Everything that is discoverable through automation";
    <http://www.w3.org/2004/02/skos/core#relatedMatch> <http://www.wikidata.org/entity/Q184199> .
}

sub:provenance {
  sub:assertion prov:wasAttributedTo orcid:0000-0003-4727-9435 .
}

sub:pubinfo {
  sub:sig npx:hasAlgorithm "RSA";
    npx:hasPublicKey "MIGfMA0GCSqGSIb3DQEBAQUAA4GNADCBiQKBgQCTQs+mANCSHWhIW/YPio468UdGNHsPvADpjfaW8um/v2L4AoDIANginfoU65VNbPT5D0ADt1y0uFNne3VEMr9Y+I2HFaz6IKj+LdYMJk6VUf5WJoImRHIX6BZQwcUc22CbTBFYxvqvp3UmmHrCrhLIZjDSyutExK3tOTRoMDjGowIDAQAB";
    npx:hasSignature "hji2+/D20zQjL8dUsjumjW760vBuClRwU4luJQL8PvMjaenF0hFWf/1qRIqqVLjJ9/unF5nVM2kWKi8frsruGqZdGzy3/8gKnuH6D1RROX3Z1lVqEJJQ8a5gG18ZpArQ7JNRUFYnCDsfFgEaGlFM8HNw4ECttpJUvDlYlnuPxKU=";
    npx:hasSignatureTarget this: .
  
  this: dct:created "2021-06-25T16:45:52.256+02:00"^^xsd:dateTime;
    dct:creator orcid:0000-0003-4727-9435;
    npx:introduces sub:automatedDiscovery;
    nt:wasCreatedFromProvenanceTemplate <http://purl.org/np/RANwQa4ICWS5SOjw7gp99nBpXBasapwtZF1fIM3H2gYTM>;
    nt:wasCreatedFromPubinfoTemplate <http://purl.org/np/RAA2MfqdBCzmz9yVWjKLXNbyfBNcwsMmOqcNUxkk1maIM>;
    nt:wasCreatedFromTemplate <http://purl.org/np/RAdpgRpigXtt8iPV9uOPf3wIT3qzOI8Sg2Q72CNV8g-Yo> .
}


@prefix this: <http://purl.org/np/RAhnnsMWVM8M29NixCJfVDLWzRzwwCPnUD7LI2kxT-FME> .
@prefix sub: <http://purl.org/np/RAhnnsMWVM8M29NixCJfVDLWzRzwwCPnUD7LI2kxT-FME#> .
@prefix np: <http://www.nanopub.org/nschema#> .
@prefix dct: <http://purl.org/dc/terms/> .
@prefix nt: <https://w3id.org/np/o/ntemplate/> .
@prefix npx: <http://purl.org/nanopub/x/> .
@prefix xsd: <http://www.w3.org/2001/XMLSchema#> .
@prefix rdfs: <http://www.w3.org/2000/01/rdf-schema#> .
@prefix orcid: <https://orcid.org/> .
@prefix prov: <http://www.w3.org/ns/prov#> .

sub:Head {
  this: np:hasAssertion sub:assertion;
    np:hasProvenance sub:provenance;
    np:hasPublicationInfo sub:pubinfo;
    a np:Nanopublication .
}

sub:assertion {
  sub:relative-neocortex-size a <http://www.w3.org/2002/07/owl#Class>;
    rdfs:label "Relative size of the neocortex";
    <http://www.w3.org/2004/02/skos/core#definition> "This class signifies the weight or volume of a part of the brain called neocortex.";
    <http://www.w3.org/2004/02/skos/core#relatedMatch> <http://www.wikidata.org/entity/Q322481>,
      <http://www.wikidata.org/entity/Q726562> .
}

sub:provenance {
  sub:assertion prov:wasAttributedTo orcid:0000-0002-0191-7211 .
}

sub:pubinfo {
  sub:sig npx:hasAlgorithm "RSA";
    npx:hasPublicKey "MIGfMA0GCSqGSIb3DQEBAQUAA4GNADCBiQKBgQC3cICbOHZ1ecuLOsgovKwUlFRRvNWNgBJxoXCFAYWtU2OK97i/SjoIaxFphg9tkv9WxOjtPqYJ4cuM0E76wxeRZ7VBMHBrBIyCAGTvAfESWVQZCDgulG46VjffEzXuRmqOka/C5Ur6beLijFPMtiWEg6I2Mbj8z9vuHPxReIu4JwIDAQAB";
    npx:hasSignature "NMWYJ3I459BEnN7NgKELsfNucMayG4MXMMjOrZm0h+g/5Mbu8vbLVhkSi5C9N+SGc67qW6YtdndVxrMS7qpWfzUTv+FzVOgydGqs30VKUC5F0TNBzvTnTNvT9Bq61oQ5cNIxUHef6/Mqte2auchZPLgY8yap3ImLEaNTWwdQpTM=";
    npx:hasSignatureTarget this: .
  
  this: dct:created "2021-10-19T14:07:44.194+02:00"^^xsd:dateTime;
    dct:creator orcid:0000-0002-0191-7211;
    npx:introduces sub:relative-neocortex-size;
    npx:supersedes <http://purl.org/np/RAIwMZ0StXU9DCY1WGoJMwD2NAc30mijCb0FML8TXIB0Y>;
    <https://w3id.org/linkflows/reviews/isUpdateOf> <http://purl.org/np/RAIwMZ0StXU9DCY1WGoJMwD2NAc30mijCb0FML8TXIB0Y>;
    nt:wasCreatedFromProvenanceTemplate <http://purl.org/np/RANwQa4ICWS5SOjw7gp99nBpXBasapwtZF1fIM3H2gYTM>;
    nt:wasCreatedFromPubinfoTemplate <http://purl.org/np/RAA2MfqdBCzmz9yVWjKLXNbyfBNcwsMmOqcNUxkk1maIM>,
      <http://purl.org/np/RAOGu9Lh0BD4tbIRB9RG6RGRA_ObDh75NTbIqaWgxxs8M>, <http://purl.org/np/RAjpBMlw3owYhJUBo3DtsuDlXsNAJ8cnGeWAutDVjuAuI>;
    nt:wasCreatedFromTemplate <http://purl.org/np/RAdpgRpigXtt8iPV9uOPf3wIT3qzOI8Sg2Q72CNV8g-Yo> .
}


@prefix this: <http://purl.org/np/RAIwMZ0StXU9DCY1WGoJMwD2NAc30mijCb0FML8TXIB0Y> .
@prefix sub: <http://purl.org/np/RAIwMZ0StXU9DCY1WGoJMwD2NAc30mijCb0FML8TXIB0Y#> .
@prefix np: <http://www.nanopub.org/nschema#> .
@prefix dct: <http://purl.org/dc/terms/> .
@prefix nt: <https://w3id.org/np/o/ntemplate/> .
@prefix npx: <http://purl.org/nanopub/x/> .
@prefix xsd: <http://www.w3.org/2001/XMLSchema#> .
@prefix rdfs: <http://www.w3.org/2000/01/rdf-schema#> .
@prefix orcid: <https://orcid.org/> .
@prefix prov: <http://www.w3.org/ns/prov#> .

sub:Head {
  this: np:hasAssertion sub:assertion;
    np:hasProvenance sub:provenance;
    np:hasPublicationInfo sub:pubinfo;
    a np:Nanopublication .
}

sub:assertion {
  sub:relative-neocortex-size a <http://www.w3.org/2002/07/owl#Class>;
    rdfs:label "Relative size of the neocortex";
    rdfs:subClassOf <http://www.wikidata.org/entity/Q322481>;
    <http://www.w3.org/2004/02/skos/core#definition> "This class signifies the weight or volume of a part of the brain called neocortex." .
}

sub:provenance {
  sub:assertion prov:wasAttributedTo orcid:0000-0002-0191-7211 .
}

sub:pubinfo {
  sub:sig npx:hasAlgorithm "RSA";
    npx:hasPublicKey "MIGfMA0GCSqGSIb3DQEBAQUAA4GNADCBiQKBgQC3cICbOHZ1ecuLOsgovKwUlFRRvNWNgBJxoXCFAYWtU2OK97i/SjoIaxFphg9tkv9WxOjtPqYJ4cuM0E76wxeRZ7VBMHBrBIyCAGTvAfESWVQZCDgulG46VjffEzXuRmqOka/C5Ur6beLijFPMtiWEg6I2Mbj8z9vuHPxReIu4JwIDAQAB";
    npx:hasSignature "MkSFORQpph42QZd6uuImPpVYFjtUeEnKrzxYnD7HnssamdSAKshE/K8DmTh73MiptZq/GZkuYczL+NR/KDChReCPQ5TS+DLxBNMCEe4DidCX6lTQ6e9jzk/ypndv1akOjNrrKZB4tT4K4vcl6UVP5P3osYbFpQvrqFzaMsexcOc=";
    npx:hasSignatureTarget this: .
  
  this: dct:created "2021-06-22T09:47:02.824Z"^^xsd:dateTime;
    dct:creator orcid:0000-0002-0191-7211;
    npx:introduces sub:relative-neocortex-size;
    nt:wasCreatedFromProvenanceTemplate <http://purl.org/np/RANwQa4ICWS5SOjw7gp99nBpXBasapwtZF1fIM3H2gYTM>;
    nt:wasCreatedFromPubinfoTemplate <http://purl.org/np/RAA2MfqdBCzmz9yVWjKLXNbyfBNcwsMmOqcNUxkk1maIM>;
    nt:wasCreatedFromTemplate <http://purl.org/np/RAdpgRpigXtt8iPV9uOPf3wIT3qzOI8Sg2Q72CNV8g-Yo> .
}


@prefix this: <http://purl.org/np/RAjD4-Q2kO_cIUE52rde2uWbV3RtuCR90geXW90il2YX4> .
@prefix sub: <http://purl.org/np/RAjD4-Q2kO_cIUE52rde2uWbV3RtuCR90geXW90il2YX4#> .
@prefix np: <http://www.nanopub.org/nschema#> .
@prefix dct: <http://purl.org/dc/terms/> .
@prefix nt: <https://w3id.org/np/o/ntemplate/> .
@prefix npx: <http://purl.org/nanopub/x/> .
@prefix xsd: <http://www.w3.org/2001/XMLSchema#> .
@prefix rdfs: <http://www.w3.org/2000/01/rdf-schema#> .
@prefix orcid: <https://orcid.org/> .
@prefix prov: <http://www.w3.org/ns/prov#> .

sub:Head {
  this: np:hasAssertion sub:assertion;
    np:hasProvenance sub:provenance;
    np:hasPublicationInfo sub:pubinfo;
    a np:Nanopublication .
}

sub:assertion {
  sub:cost-effective_treatment a <http://www.w3.org/2002/07/owl#Class>;
    rdfs:label "cost-effective treatment";
    rdfs:subClassOf <http://www.wikidata.org/entity/Q179661>;
    <http://www.w3.org/2004/02/skos/core#definition> "cost-effective treatment" .
}

sub:provenance {
  sub:assertion prov:wasAttributedTo orcid:0000-0002-0519-7776 .
}

sub:pubinfo {
  sub:sig npx:hasAlgorithm "RSA";
    npx:hasPublicKey "MIGfMA0GCSqGSIb3DQEBAQUAA4GNADCBiQKBgQC0XO//lG7w8A+eB1KT87c5XqhAGx6AHQB1sw58GsNCfmUM9DCZaylHZyPnsp/DcgP2Rm9AVwU0TFiUcHqFZUp7t9L1CfoscpgTSVHaWoclKpPTwsjooCmB1W0KbTDOufErW/jIHD7cvM8TH5TFMogMtBHLomSgM3JIv/4G9M0E8QIDAQAB";
    npx:hasSignature "adPRd42LnYCGcx4Kccv6qnbH/ymVCCbfMF5GCOmgtq81TDjIxVZCYns86vdt296vPNeGzDuxGsPqe/bp+SdwsJsa/GQBat///pZ8ivVegrww2pnIVOUulkrgvAHFc5Na20gb5cbjxW18Y/WzbaGbrNexzL+vif1y++whrqr3tkA=";
    npx:hasSignatureTarget this: .
  
  this: dct:created "2021-07-05T13:43:50.777+03:00"^^xsd:dateTime;
    dct:creator orcid:0000-0002-0519-7776;
    npx:introduces sub:cost-effective_treatment;
    nt:wasCreatedFromProvenanceTemplate <http://purl.org/np/RANwQa4ICWS5SOjw7gp99nBpXBasapwtZF1fIM3H2gYTM>;
    nt:wasCreatedFromPubinfoTemplate <http://purl.org/np/RAA2MfqdBCzmz9yVWjKLXNbyfBNcwsMmOqcNUxkk1maIM>;
    nt:wasCreatedFromTemplate <http://purl.org/np/RAdpgRpigXtt8iPV9uOPf3wIT3qzOI8Sg2Q72CNV8g-Yo> .
}


@prefix this: <http://purl.org/np/RA-jkb7qPNTSOe_EXltW_rlQWQ9x3_Y1KOzW6J_bbPz4U> .
@prefix sub: <http://purl.org/np/RA-jkb7qPNTSOe_EXltW_rlQWQ9x3_Y1KOzW6J_bbPz4U#> .
@prefix np: <http://www.nanopub.org/nschema#> .
@prefix dct: <http://purl.org/dc/terms/> .
@prefix nt: <https://w3id.org/np/o/ntemplate/> .
@prefix npx: <http://purl.org/nanopub/x/> .
@prefix xsd: <http://www.w3.org/2001/XMLSchema#> .
@prefix rdfs: <http://www.w3.org/2000/01/rdf-schema#> .
@prefix orcid: <https://orcid.org/> .
@prefix prov: <http://www.w3.org/ns/prov#> .

sub:Head {
  this: np:hasAssertion sub:assertion;
    np:hasProvenance sub:provenance;
    np:hasPublicationInfo sub:pubinfo;
    a np:Nanopublication .
}

sub:assertion {
  sub:glycocalyx-bulk a <http://www.w3.org/2002/07/owl#Class>;
    rdfs:label "glycocalyx bulk";
    <http://www.w3.org/2004/02/skos/core#definition> "Relating to size, density, or bulk of the glycocalyx";
    <http://www.w3.org/2004/02/skos/core#relatedMatch> <http://www.wikidata.org/entity/Q898356> .
}

sub:provenance {
  sub:assertion prov:wasAttributedTo orcid:0000-0002-0830-7029 .
}

sub:pubinfo {
  sub:sig npx:hasAlgorithm "RSA";
    npx:hasPublicKey "MIGfMA0GCSqGSIb3DQEBAQUAA4GNADCBiQKBgQCluZ2msgo7OqPkyRoZMluzpaLX8KRHyDs3J/cZwm6+Vq/CKVIGsGaT7/XH435cE9J8dwCgQ/Jssjlj6oqX+nSI9xXBtMH9ZeyGHFBzK1cUBy/rRSez4EnwbS1sKMBSc4MBCXQ9R3jZ3GpsN0GmIrS1ukKkUBQrREBYpb4w5MbGywIDAQAB";
    npx:hasSignature "WlbAvo5qWbVaY31i3E/uayLdSkt0IFbe2m+P7z0CEaoghb+sTAehmDjw9pmd2bzPQFblGdIwBr5yhGHXGorM4v3bkV2nIiRecOwhvtu9hM2pIUtS8QwD6kggHsO1WxzT4Wqs3GmS63PgN3cxZjEs0BuTWUhiXbd2V6gkLUPvaK8=";
    npx:hasSignatureTarget this: .
  
  this: dct:created "2021-11-12T09:27:02.246-08:00"^^xsd:dateTime;
    dct:creator orcid:0000-0002-0830-7029;
    npx:introduces sub:glycocalyx-bulk;
    npx:supersedes <http://purl.org/np/RACS5sSm45MGbuJrztnPrpdu1AuLiKxDni-6JcKzN5ZtM>;
    <https://w3id.org/linkflows/reviews/isUpdateOf> <http://purl.org/np/RACS5sSm45MGbuJrztnPrpdu1AuLiKxDni-6JcKzN5ZtM>;
    nt:wasCreatedFromProvenanceTemplate <http://purl.org/np/RANwQa4ICWS5SOjw7gp99nBpXBasapwtZF1fIM3H2gYTM>;
    nt:wasCreatedFromPubinfoTemplate <http://purl.org/np/RAA2MfqdBCzmz9yVWjKLXNbyfBNcwsMmOqcNUxkk1maIM>,
      <http://purl.org/np/RAOGu9Lh0BD4tbIRB9RG6RGRA_ObDh75NTbIqaWgxxs8M>, <http://purl.org/np/RAjpBMlw3owYhJUBo3DtsuDlXsNAJ8cnGeWAutDVjuAuI>;
    nt:wasCreatedFromTemplate <http://purl.org/np/RAdpgRpigXtt8iPV9uOPf3wIT3qzOI8Sg2Q72CNV8g-Yo> .
}


@prefix this: <http://purl.org/np/RAkCjYmMU3obIrC4IpwUw84JW1ymd312yz0N0g-R9yes0> .
@prefix sub: <http://purl.org/np/RAkCjYmMU3obIrC4IpwUw84JW1ymd312yz0N0g-R9yes0#> .
@prefix np: <http://www.nanopub.org/nschema#> .
@prefix dct: <http://purl.org/dc/terms/> .
@prefix nt: <https://w3id.org/np/o/ntemplate/> .
@prefix npx: <http://purl.org/nanopub/x/> .
@prefix xsd: <http://www.w3.org/2001/XMLSchema#> .
@prefix rdfs: <http://www.w3.org/2000/01/rdf-schema#> .
@prefix orcid: <https://orcid.org/> .
@prefix prov: <http://www.w3.org/ns/prov#> .

sub:Head {
  this: np:hasAssertion sub:assertion;
    np:hasProvenance sub:provenance;
    np:hasPublicationInfo sub:pubinfo;
    a np:Nanopublication .
}

sub:assertion {
  sub:digital-humanities-research a <http://www.w3.org/2002/07/owl#Class>;
    rdfs:label "Digital Humanities Research";
    rdfs:subClassOf <http://www.wikidata.org/entity/Q42240>;
    <http://www.w3.org/2004/02/skos/core#definition> "systematic study undertaken to increase knowledge in the field of Digital Humanities";
    <http://www.w3.org/2004/02/skos/core#relatedMatch> <http://www.wikidata.org/entity/Q1026962> .
}

sub:provenance {
  sub:assertion prov:wasAttributedTo orcid:0000-0001-9079-039X .
}

sub:pubinfo {
  sub:sig npx:hasAlgorithm "RSA";
    npx:hasPublicKey "MIGfMA0GCSqGSIb3DQEBAQUAA4GNADCBiQKBgQCUtUS5tVuMGtBUJ+dpxk0EKcI3xKBG4efTcKjAMHeQj6b+liabAld6kXxQKQIRVQomBKOcvoYJ9oTC4K4AMUPMfQsPSLt1noFxSahw86AXdAh7kWiVZu04Vs0NDuPPUOWwRQjXRf6gYFLQu3gA5o0PkWd7FZ6lrum6lNmi/LFQdwIDAQAB";
    npx:hasSignature "iXaNMYj4CT3YA+x8F4yuNplPhG8xjxeAAep0/7CYZS2LQlD2ovNJMvJCSxqLp6qhraPpSo9hnWeS/zLL1TwMfT4W0KtjQnET8mqI2kpqC9XYllcch2jr2sVPgiL7YgR9mir9CzEXHRchU8m6QH52twnsfQWtN3uLo+rOl2hMmJs=";
    npx:hasSignatureTarget this: .
  
  this: dct:created "2021-10-26T14:11:45.332+02:00"^^xsd:dateTime;
    dct:creator orcid:0000-0001-9079-039X;
    npx:introduces sub:digital-humanities-research;
    nt:wasCreatedFromProvenanceTemplate <http://purl.org/np/RANwQa4ICWS5SOjw7gp99nBpXBasapwtZF1fIM3H2gYTM>;
    nt:wasCreatedFromPubinfoTemplate <http://purl.org/np/RAA2MfqdBCzmz9yVWjKLXNbyfBNcwsMmOqcNUxkk1maIM>;
    nt:wasCreatedFromTemplate <http://purl.org/np/RAdpgRpigXtt8iPV9uOPf3wIT3qzOI8Sg2Q72CNV8g-Yo> .
}


@prefix this: <http://purl.org/np/RAlfRfPak2jsyyVy4knjOmxQSYtociP8Cc0O7gemMtqQY> .
@prefix sub: <http://purl.org/np/RAlfRfPak2jsyyVy4knjOmxQSYtociP8Cc0O7gemMtqQY#> .
@prefix np: <http://www.nanopub.org/nschema#> .
@prefix dct: <http://purl.org/dc/terms/> .
@prefix nt: <https://w3id.org/np/o/ntemplate/> .
@prefix npx: <http://purl.org/nanopub/x/> .
@prefix xsd: <http://www.w3.org/2001/XMLSchema#> .
@prefix rdfs: <http://www.w3.org/2000/01/rdf-schema#> .
@prefix orcid: <https://orcid.org/> .
@prefix prov: <http://www.w3.org/ns/prov#> .

sub:Head {
  this: np:hasAssertion sub:assertion;
    np:hasProvenance sub:provenance;
    np:hasPublicationInfo sub:pubinfo;
    a np:Nanopublication .
}

sub:assertion {
  sub:cost-effective_treatment a <http://www.w3.org/2002/07/owl#Class>;
    rdfs:label "cost-effective treatment";
    rdfs:subClassOf <http://www.wikidata.org/entity/Q179661>;
    <http://www.w3.org/2004/02/skos/core#definition> "cost-effective treatment";
    <http://www.w3.org/2004/02/skos/core#relatedMatch> <http://www.wikidata.org/entity/Q1754768> .
}

sub:provenance {
  sub:assertion prov:wasAttributedTo orcid:0000-0002-0519-7776 .
}

sub:pubinfo {
  sub:sig npx:hasAlgorithm "RSA";
    npx:hasPublicKey "MIGfMA0GCSqGSIb3DQEBAQUAA4GNADCBiQKBgQCJlM78d80R+gFMoQB1IG3f7AbqqGOCIv4HmZd1cx1KgEWMUUpPsojFNvx84fC/TltcJ8F8JafnbhDXW2HM2MhdK4yC04ROEV1vIgSzjDicHfiqXvMqdPuMyQp4mmCEY7mUoeEW10mWZqjk+S9TnmiAQbFGcpExP8aosr2aTR7CSQIDAQAB";
    npx:hasSignature "f+XJLoVxSGhXnuQYxbgd+cAl1jMEdNppqO11jalPaJlnUREFKwRB5A9mhsvEuV1TWGzHfzi1wEL8FiguHgg7YUTJlbA1pb8qA98/MFkWtXeYzIjwOgmuFUrSIBQF0cEVX5OV8D3nzwwa+Y2glBes11pIkSRgAH4b3KMy8+PbNBg=";
    npx:hasSignatureTarget this: .
  
  this: dct:created "2021-11-04T10:28:39.058+02:00"^^xsd:dateTime;
    dct:creator orcid:0000-0002-0519-7776, orcid:0000-0002-7114-6459;
    npx:introduces sub:cost-effective_treatment;
    npx:supersedes <http://purl.org/np/RAjD4-Q2kO_cIUE52rde2uWbV3RtuCR90geXW90il2YX4>;
    <https://w3id.org/linkflows/reviews/isUpdateOf> <http://purl.org/np/RAjD4-Q2kO_cIUE52rde2uWbV3RtuCR90geXW90il2YX4>;
    nt:wasCreatedFromProvenanceTemplate <http://purl.org/np/RAi6zZAwhaJ23Hzg4lIjlPir6Take3ZQp-lS9skfBEwfQ>;
    nt:wasCreatedFromPubinfoTemplate <http://purl.org/np/RA2vCBXZf-icEcVRGhulJXugTGxpsV5yVr9yqCI1bQh4A>,
      <http://purl.org/np/RAA2MfqdBCzmz9yVWjKLXNbyfBNcwsMmOqcNUxkk1maIM>, <http://purl.org/np/RAOGu9Lh0BD4tbIRB9RG6RGRA_ObDh75NTbIqaWgxxs8M>,
      <http://purl.org/np/RAjpBMlw3owYhJUBo3DtsuDlXsNAJ8cnGeWAutDVjuAuI>;
    nt:wasCreatedFromTemplate <http://purl.org/np/RAdpgRpigXtt8iPV9uOPf3wIT3qzOI8Sg2Q72CNV8g-Yo> .
}


@prefix this: <http://purl.org/np/RAlKYv_sE8qwiSqsRdcr7KrkU1bsqlqiFmhDPtPBwpLrM> .
@prefix sub: <http://purl.org/np/RAlKYv_sE8qwiSqsRdcr7KrkU1bsqlqiFmhDPtPBwpLrM#> .
@prefix np: <http://www.nanopub.org/nschema#> .
@prefix dct: <http://purl.org/dc/terms/> .
@prefix nt: <https://w3id.org/np/o/ntemplate/> .
@prefix npx: <http://purl.org/nanopub/x/> .
@prefix xsd: <http://www.w3.org/2001/XMLSchema#> .
@prefix rdfs: <http://www.w3.org/2000/01/rdf-schema#> .
@prefix orcid: <https://orcid.org/> .
@prefix prov: <http://www.w3.org/ns/prov#> .

sub:Head {
  this: np:hasAssertion sub:assertion;
    np:hasProvenance sub:provenance;
    np:hasPublicationInfo sub:pubinfo;
    a np:Nanopublication .
}

sub:assertion {
  sub:social-group-size a <http://www.w3.org/2002/07/owl#Class>;
    rdfs:label "Social group size";
    rdfs:subClassOf <https://www.wikidata.org/wiki/Q874405>;
    <http://www.w3.org/2004/02/skos/core#definition> "Social group size is the size of a group of humans that a person socially interacts with (on a regular basis)." .
}

sub:provenance {
  sub:assertion prov:wasAttributedTo orcid:0000-0002-0191-7211 .
}

sub:pubinfo {
  sub:sig npx:hasAlgorithm "RSA";
    npx:hasPublicKey "MIGfMA0GCSqGSIb3DQEBAQUAA4GNADCBiQKBgQC3cICbOHZ1ecuLOsgovKwUlFRRvNWNgBJxoXCFAYWtU2OK97i/SjoIaxFphg9tkv9WxOjtPqYJ4cuM0E76wxeRZ7VBMHBrBIyCAGTvAfESWVQZCDgulG46VjffEzXuRmqOka/C5Ur6beLijFPMtiWEg6I2Mbj8z9vuHPxReIu4JwIDAQAB";
    npx:hasSignature "WBZ10x+hSX0zXoXQAGBkM89SWDOnViMI8NoLH8w1GsjOWSjT/pasNugo6CEDZkWb5ZyHsXSSzG7JDCldnhVQkH64Nuok6C3QvV9+EUVMZaDHByMhObzJ3Pld8pYNHWtW1wNve4xkb91Mzq5zYfBw+Y4ufB5Kqi39zH1dr6XRZRo=";
    npx:hasSignatureTarget this: .
  
  this: dct:created "2021-06-22T09:49:42.152Z"^^xsd:dateTime;
    dct:creator orcid:0000-0002-0191-7211;
    npx:introduces sub:social-group-size;
    nt:wasCreatedFromProvenanceTemplate <http://purl.org/np/RANwQa4ICWS5SOjw7gp99nBpXBasapwtZF1fIM3H2gYTM>;
    nt:wasCreatedFromPubinfoTemplate <http://purl.org/np/RAA2MfqdBCzmz9yVWjKLXNbyfBNcwsMmOqcNUxkk1maIM>;
    nt:wasCreatedFromTemplate <http://purl.org/np/RAdpgRpigXtt8iPV9uOPf3wIT3qzOI8Sg2Q72CNV8g-Yo> .
}


@prefix this: <http://purl.org/np/RAlm6vh2zpFLg189qrDYPtppkL790Pqaw-q2KUhyfJtRY> .
@prefix sub: <http://purl.org/np/RAlm6vh2zpFLg189qrDYPtppkL790Pqaw-q2KUhyfJtRY#> .
@prefix np: <http://www.nanopub.org/nschema#> .
@prefix dct: <http://purl.org/dc/terms/> .
@prefix nt: <https://w3id.org/np/o/ntemplate/> .
@prefix npx: <http://purl.org/nanopub/x/> .
@prefix xsd: <http://www.w3.org/2001/XMLSchema#> .
@prefix rdfs: <http://www.w3.org/2000/01/rdf-schema#> .
@prefix orcid: <https://orcid.org/> .
@prefix prov: <http://www.w3.org/ns/prov#> .

sub:Head {
  this: np:hasAssertion sub:assertion;
    np:hasProvenance sub:provenance;
    np:hasPublicationInfo sub:pubinfo;
    a np:Nanopublication .
}

sub:assertion {
  sub:release-of-openbiodiv-knowledge-graph a <http://www.w3.org/2002/07/owl#Class>;
    rdfs:label "A release of the OpenBiodiv knowledge graph";
    rdfs:subClassOf <http://www.wikidata.org/entity/Q20631656>;
    <http://www.w3.org/2004/02/skos/core#definition> "A release of the OpenBiodiv knowledge graph stored in a GraphDB repository at http://graph.openbiodiv.net/";
    <http://www.w3.org/2004/02/skos/core#relatedMatch> <http://purl.org/np/RAY2Gg01ffDVLprAakuMqpizAjksasRtTal_UsCf94LL8#openbiodiv-knowledge-graph> .
}

sub:provenance {
  sub:assertion prov:wasAttributedTo orcid:0000-0002-8083-6048 .
}

sub:pubinfo {
  sub:sig npx:hasAlgorithm "RSA";
    npx:hasPublicKey "MIGfMA0GCSqGSIb3DQEBAQUAA4GNADCBiQKBgQCwi1YMnpV5z/0oMXyFYDKS5cirQQWTMZ/jbglmVY1gl3YAgrkqsQUmgaxA/ho+VV8jsfREIL8PT2czbmCjGjMJoNaKVqJq1GoIUV9+Kj9yXxNySyDAOTDsIM0zdj1BEu5uNbtfzwQPGuhVpgLR05Uk/meCyYLPs3BxC5zRbtulmwIDAQAB";
    npx:hasSignature "FXDBQ2xJ6NWoC7ai62Yd02KL1I45X1XQxAN1skRMXtENVvO0ZdzjKOjU8TBOyw23h1prP/Ei/k+BT2JgOVHS+LyJXoW0ncHMg9a9AFrhB/BX+S6SMLVCEh0h8uzD7GbnBv6Vet2ajQ7nWCSb4ZkTJa0iByrFU/bpQMBZ4JKvkRs=";
    npx:hasSignatureTarget this: .
  
  this: dct:created "2021-11-30T22:05:24.772+02:00"^^xsd:dateTime;
    dct:creator orcid:0000-0002-8083-6048;
    npx:introduces sub:release-of-openbiodiv-knowledge-graph;
    npx:supersedes <http://purl.org/np/RAySzPQKOPqboKwpMIeTtYhCwmLZTdlmKhiMM9W_fmZKw>;
    nt:wasCreatedFromProvenanceTemplate <http://purl.org/np/RANwQa4ICWS5SOjw7gp99nBpXBasapwtZF1fIM3H2gYTM>;
    nt:wasCreatedFromPubinfoTemplate <http://purl.org/np/RAA2MfqdBCzmz9yVWjKLXNbyfBNcwsMmOqcNUxkk1maIM>,
      <http://purl.org/np/RAjpBMlw3owYhJUBo3DtsuDlXsNAJ8cnGeWAutDVjuAuI>;
    nt:wasCreatedFromTemplate <http://purl.org/np/RAdpgRpigXtt8iPV9uOPf3wIT3qzOI8Sg2Q72CNV8g-Yo> .
}


@prefix this: <http://purl.org/np/RANAxL2OxGmP9VAN6cUi_0KEK0rJb9bPn4l1A5HquXKrI> .
@prefix sub: <http://purl.org/np/RANAxL2OxGmP9VAN6cUi_0KEK0rJb9bPn4l1A5HquXKrI#> .
@prefix np: <http://www.nanopub.org/nschema#> .
@prefix dct: <http://purl.org/dc/terms/> .
@prefix nt: <https://w3id.org/np/o/ntemplate/> .
@prefix npx: <http://purl.org/nanopub/x/> .
@prefix xsd: <http://www.w3.org/2001/XMLSchema#> .
@prefix rdfs: <http://www.w3.org/2000/01/rdf-schema#> .
@prefix orcid: <https://orcid.org/> .
@prefix prov: <http://www.w3.org/ns/prov#> .

sub:Head {
  this: np:hasAssertion sub:assertion;
    np:hasProvenance sub:provenance;
    np:hasPublicationInfo sub:pubinfo;
    a np:Nanopublication .
}

sub:assertion {
  sub:regulatory-element-within-the-first-intron-of-FTO a <http://www.w3.org/2002/07/owl#Class>;
    rdfs:label "regulatory element within the first intron of FTO";
    <http://www.w3.org/2004/02/skos/core#definition> "a regulatory element present within the first intron of the human gene FTO" .
}

sub:provenance {
  sub:assertion prov:wasAttributedTo orcid:0000-0003-2432-4125 .
}

sub:pubinfo {
  sub:sig npx:hasAlgorithm "RSA";
    npx:hasPublicKey "MIGfMA0GCSqGSIb3DQEBAQUAA4GNADCBiQKBgQCS1s1OiABv1mrDnFWp9ecwHdQ+UlJn6JCDYXspRsbZgsm2QAiofbnVvf6gfkcjjScd5fq3sW/W8r/o7bdafVSd6xuTG/vHrO9Ax/guPiJ6O/Z57Hk0nQy6c+l71HpaJ2BPPWKOgYiFZ/8eulmuM6BJ8TDKxoBtcqP5QbvN9KYjlQIDAQAB";
    npx:hasSignature "NxGBUtGk2Yeu0UpIdQsaRRiq48XBVEysMQ+LKlH5sy1KxYUthoCspr1k4nld/Xwjdi2zT+3R8drsVeHYa0yve/MKqk31qirglr/H8vkdJAxsgteyDr2F2g1ZdqLt4ZtjzRdLhYMNXR/GPQFLR+ebKfr5Me4zz1CpBbp/l2s2218=";
    npx:hasSignatureTarget this: .
  
  this: dct:created "2021-06-21T15:59:19.234-07:00"^^xsd:dateTime;
    dct:creator orcid:0000-0003-2432-4125;
    npx:introduces sub:regulatory-element-within-the-first-intron-of-FTO;
    nt:wasCreatedFromProvenanceTemplate <http://purl.org/np/RANwQa4ICWS5SOjw7gp99nBpXBasapwtZF1fIM3H2gYTM>;
    nt:wasCreatedFromPubinfoTemplate <http://purl.org/np/RAA2MfqdBCzmz9yVWjKLXNbyfBNcwsMmOqcNUxkk1maIM>;
    nt:wasCreatedFromTemplate <http://purl.org/np/RAdpgRpigXtt8iPV9uOPf3wIT3qzOI8Sg2Q72CNV8g-Yo> .
}


@prefix this: <http://purl.org/np/RANjcIDg1VkGWDSqxkFyVn__2UEbR-V7y8lqtV4rxcLJk> .
@prefix sub: <http://purl.org/np/RANjcIDg1VkGWDSqxkFyVn__2UEbR-V7y8lqtV4rxcLJk#> .
@prefix np: <http://www.nanopub.org/nschema#> .
@prefix dct: <http://purl.org/dc/terms/> .
@prefix nt: <https://w3id.org/np/o/ntemplate/> .
@prefix npx: <http://purl.org/nanopub/x/> .
@prefix xsd: <http://www.w3.org/2001/XMLSchema#> .
@prefix rdfs: <http://www.w3.org/2000/01/rdf-schema#> .
@prefix orcid: <https://orcid.org/> .
@prefix prov: <http://www.w3.org/ns/prov#> .

sub:Head {
  this: np:hasAssertion sub:assertion;
    np:hasProvenance sub:provenance;
    np:hasPublicationInfo sub:pubinfo;
    a np:Nanopublication .
}

sub:assertion {
  sub:expression-of-genes-IRX3-and-IRX5 a <http://www.w3.org/2002/07/owl#Class>;
    rdfs:label "expression of genes IRX3 AND IRX5";
    rdfs:subClassOf <http://www.wikidata.org/entity/Q26972>;
    <http://www.w3.org/2004/02/skos/core#definition> "Expression of the human genes IRX3 and IRX5";
    <http://www.w3.org/2004/02/skos/core#relatedMatch> <http://www.wikidata.org/entity/Q18035174>,
      <http://www.wikidata.org/entity/Q18046058> .
}

sub:provenance {
  sub:assertion prov:wasAttributedTo orcid:0000-0003-2432-4125 .
}

sub:pubinfo {
  sub:sig npx:hasAlgorithm "RSA";
    npx:hasPublicKey "MIGfMA0GCSqGSIb3DQEBAQUAA4GNADCBiQKBgQCS1s1OiABv1mrDnFWp9ecwHdQ+UlJn6JCDYXspRsbZgsm2QAiofbnVvf6gfkcjjScd5fq3sW/W8r/o7bdafVSd6xuTG/vHrO9Ax/guPiJ6O/Z57Hk0nQy6c+l71HpaJ2BPPWKOgYiFZ/8eulmuM6BJ8TDKxoBtcqP5QbvN9KYjlQIDAQAB";
    npx:hasSignature "UCOrI2QZKBgqHXulVFPSE3LUe0zG8GNGrezBDn3wf/2q5y61yBkNJXwB+2ITQ6mUaqDh9M7lzLv1UJHxsFyxyF1SwsJtqj5q5JVNk+Rdp5XujWD0Q3K8llHXCazb6VuLvuQZ3+kexYzv4ZGBrKC1Qsn7qnjZNZ6ITIys+efAzks=";
    npx:hasSignatureTarget this: .
  
  this: dct:created "2021-10-27T09:44:08.870-07:00"^^xsd:dateTime;
    dct:creator orcid:0000-0003-2432-4125;
    npx:introduces sub:expression-of-genes-IRX3-and-IRX5;
    npx:supersedes <http://purl.org/np/RAY3LaUoVtBLj9CN36wyyvTIjSMsACErVtEApnA12zjy0>;
    <https://w3id.org/linkflows/reviews/isUpdateOf> <http://purl.org/np/RAY3LaUoVtBLj9CN36wyyvTIjSMsACErVtEApnA12zjy0>;
    nt:wasCreatedFromProvenanceTemplate <http://purl.org/np/RANwQa4ICWS5SOjw7gp99nBpXBasapwtZF1fIM3H2gYTM>;
    nt:wasCreatedFromPubinfoTemplate <http://purl.org/np/RAA2MfqdBCzmz9yVWjKLXNbyfBNcwsMmOqcNUxkk1maIM>,
      <http://purl.org/np/RAOGu9Lh0BD4tbIRB9RG6RGRA_ObDh75NTbIqaWgxxs8M>, <http://purl.org/np/RAjpBMlw3owYhJUBo3DtsuDlXsNAJ8cnGeWAutDVjuAuI>;
    nt:wasCreatedFromTemplate <http://purl.org/np/RAdpgRpigXtt8iPV9uOPf3wIT3qzOI8Sg2Q72CNV8g-Yo> .
}


@prefix this: <http://purl.org/np/RAodU4AmRjfzyjwtJK3luO0iyRJJPUBjkijKWdlMHvack> .
@prefix sub: <http://purl.org/np/RAodU4AmRjfzyjwtJK3luO0iyRJJPUBjkijKWdlMHvack#> .
@prefix np: <http://www.nanopub.org/nschema#> .
@prefix dct: <http://purl.org/dc/terms/> .
@prefix nt: <https://w3id.org/np/o/ntemplate/> .
@prefix npx: <http://purl.org/nanopub/x/> .
@prefix xsd: <http://www.w3.org/2001/XMLSchema#> .
@prefix rdfs: <http://www.w3.org/2000/01/rdf-schema#> .
@prefix orcid: <https://orcid.org/> .
@prefix prov: <http://www.w3.org/ns/prov#> .

sub:Head {
  this: np:hasAssertion sub:assertion;
    np:hasProvenance sub:provenance;
    np:hasPublicationInfo sub:pubinfo;
    a np:Nanopublication .
}

sub:assertion {
  sub:adherenceToTheFAIRGuidingPrinciples a <http://www.w3.org/2002/07/owl#Class>;
    rdfs:label "adherence to the FAIR Guiding Principles";
    rdfs:subClassOf <http://www.wikidata.org/entity/Q85315455>;
    <http://www.w3.org/2004/02/skos/core#definition> "everything that adheres to the FAIR Guiding Principles";
    <http://www.w3.org/2004/02/skos/core#relatedMatch> <http://www.wikidata.org/entity/Q29032644> .
}

sub:provenance {
  sub:assertion prov:wasAttributedTo orcid:0000-0003-4727-9435 .
}

sub:pubinfo {
  sub:sig npx:hasAlgorithm "RSA";
    npx:hasPublicKey "MIGfMA0GCSqGSIb3DQEBAQUAA4GNADCBiQKBgQCTQs+mANCSHWhIW/YPio468UdGNHsPvADpjfaW8um/v2L4AoDIANginfoU65VNbPT5D0ADt1y0uFNne3VEMr9Y+I2HFaz6IKj+LdYMJk6VUf5WJoImRHIX6BZQwcUc22CbTBFYxvqvp3UmmHrCrhLIZjDSyutExK3tOTRoMDjGowIDAQAB";
    npx:hasSignature "FU2AFDaNFi5T1Fg9rVBkFRUGzO1XkE+kB6avmaGd2vxwc+1qHRQ39yVXfLs4lEZll9QURYWVcAT9ogv+rs/ZMkyboGgEHPSFzogtUPykLqimfEh+XK2TMvcPP71W3GRJqjmo/ZJ/7CGocR022MkmYf0IeyzPWRTrAdD41IXDvfs=";
    npx:hasSignatureTarget this: .
  
  this: dct:created "2021-06-25T16:31:54.801+02:00"^^xsd:dateTime;
    dct:creator orcid:0000-0003-4727-9435;
    npx:introduces sub:adherenceToTheFAIRGuidingPrinciples;
    nt:wasCreatedFromProvenanceTemplate <http://purl.org/np/RANwQa4ICWS5SOjw7gp99nBpXBasapwtZF1fIM3H2gYTM>;
    nt:wasCreatedFromPubinfoTemplate <http://purl.org/np/RAA2MfqdBCzmz9yVWjKLXNbyfBNcwsMmOqcNUxkk1maIM>;
    nt:wasCreatedFromTemplate <http://purl.org/np/RAdpgRpigXtt8iPV9uOPf3wIT3qzOI8Sg2Q72CNV8g-Yo> .
}


@prefix this: <http://purl.org/np/RAOxICL4ULhzr5mxC9cyzStCBtpoETQGin6Vr-Ns7JNtA> .
@prefix sub: <http://purl.org/np/RAOxICL4ULhzr5mxC9cyzStCBtpoETQGin6Vr-Ns7JNtA#> .
@prefix np: <http://www.nanopub.org/nschema#> .
@prefix dct: <http://purl.org/dc/terms/> .
@prefix nt: <https://w3id.org/np/o/ntemplate/> .
@prefix npx: <http://purl.org/nanopub/x/> .
@prefix xsd: <http://www.w3.org/2001/XMLSchema#> .
@prefix rdfs: <http://www.w3.org/2000/01/rdf-schema#> .
@prefix orcid: <https://orcid.org/> .
@prefix prov: <http://www.w3.org/ns/prov#> .

sub:Head {
  this: np:hasAssertion sub:assertion;
    np:hasProvenance sub:provenance;
    np:hasPublicationInfo sub:pubinfo;
    a np:Nanopublication .
}

sub:assertion {
  sub:pharmacogenomics_guided_clopidogrel_therapy a <http://www.w3.org/2002/07/owl#Class>;
    rdfs:label "pharmacogenomics guided clopidogrel therapy";
    rdfs:subClassOf <http://www.wikidata.org/entity/Q179661>;
    <http://www.w3.org/2004/02/skos/core#definition> "A clopidogrel therapy assisted by pharmacogenomics.";
    <http://www.w3.org/2004/02/skos/core#relatedMatch> <http://www.wikidata.org/entity/Q1152227>,
      <http://www.wikidata.org/entity/Q410237> .
}

sub:provenance {
  sub:assertion prov:wasAttributedTo orcid:0000-0002-0519-7776 .
}

sub:pubinfo {
  sub:sig npx:hasAlgorithm "RSA";
    npx:hasPublicKey "MIGfMA0GCSqGSIb3DQEBAQUAA4GNADCBiQKBgQCJlM78d80R+gFMoQB1IG3f7AbqqGOCIv4HmZd1cx1KgEWMUUpPsojFNvx84fC/TltcJ8F8JafnbhDXW2HM2MhdK4yC04ROEV1vIgSzjDicHfiqXvMqdPuMyQp4mmCEY7mUoeEW10mWZqjk+S9TnmiAQbFGcpExP8aosr2aTR7CSQIDAQAB";
    npx:hasSignature "QNIcAE5wfsq1p8Z7J+KLQOwA1pbm5/VZFeRJe6JKkIB6TvXTdlO2OKOTDYMPZys15bU9yibaKOA/7YRQnaf6oTbgOmaT1mV5+zffRjl5SG+z+4A1R7HLIfr2G2x9Z4kz55rQL+AQbvYgkDXiVMSsbdJdraQ5t/SBCJcEHOh2xuQ=";
    npx:hasSignatureTarget this: .
  
  this: dct:created "2021-11-04T11:02:34.246+02:00"^^xsd:dateTime;
    dct:creator orcid:0000-0002-0519-7776, orcid:0000-0002-7114-6459;
    npx:introduces sub:pharmacogenomics_guided_clopidogrel_therapy;
    npx:supersedes <http://purl.org/np/RA4BJq9pLse6z1BRbZIOgARyf1zOY9Qw33ix3lsHcazOE>;
    <https://w3id.org/linkflows/reviews/isUpdateOf> <http://purl.org/np/RAvOAyEg-J8ynmZNrkCgg5XqGuqRo-dXcGFvgDLxtY6ck>;
    nt:wasCreatedFromProvenanceTemplate <http://purl.org/np/RAi6zZAwhaJ23Hzg4lIjlPir6Take3ZQp-lS9skfBEwfQ>;
    nt:wasCreatedFromPubinfoTemplate <http://purl.org/np/RA2vCBXZf-icEcVRGhulJXugTGxpsV5yVr9yqCI1bQh4A>,
      <http://purl.org/np/RAA2MfqdBCzmz9yVWjKLXNbyfBNcwsMmOqcNUxkk1maIM>, <http://purl.org/np/RAjpBMlw3owYhJUBo3DtsuDlXsNAJ8cnGeWAutDVjuAuI>;
    nt:wasCreatedFromTemplate <http://purl.org/np/RAdpgRpigXtt8iPV9uOPf3wIT3qzOI8Sg2Q72CNV8g-Yo> .
}


@prefix this: <http://purl.org/np/RAPVWYH0x-xyDa9PfBcGUFly3m1FNEO43KG9s0uH-y6yo> .
@prefix sub: <http://purl.org/np/RAPVWYH0x-xyDa9PfBcGUFly3m1FNEO43KG9s0uH-y6yo#> .
@prefix np: <http://www.nanopub.org/nschema#> .
@prefix dct: <http://purl.org/dc/terms/> .
@prefix nt: <https://w3id.org/np/o/ntemplate/> .
@prefix npx: <http://purl.org/nanopub/x/> .
@prefix xsd: <http://www.w3.org/2001/XMLSchema#> .
@prefix rdfs: <http://www.w3.org/2000/01/rdf-schema#> .
@prefix orcid: <https://orcid.org/> .
@prefix prov: <http://www.w3.org/ns/prov#> .

sub:Head {
  this: np:hasAssertion sub:assertion;
    np:hasProvenance sub:provenance;
    np:hasPublicationInfo sub:pubinfo;
    a np:Nanopublication .
}

sub:assertion {
  sub:STX1B-mutation a <http://www.w3.org/2002/07/owl#Class>;
    rdfs:label "STX1B mutation";
    rdfs:subClassOf <http://www.wikidata.org/entity/Q42918>;
    <http://www.w3.org/2004/02/skos/core#definition> "mutation in STX1B";
    <http://www.w3.org/2004/02/skos/core#relatedMatch> <http://www.wikidata.org/entity/Q18048867> .
}

sub:provenance {
  sub:assertion prov:wasAttributedTo orcid:0000-0001-6501-0806 .
}

sub:pubinfo {
  sub:sig npx:hasAlgorithm "RSA";
    npx:hasPublicKey "MIGfMA0GCSqGSIb3DQEBAQUAA4GNADCBiQKBgQCY36SLWPLee0SZGM108+7dyjGzKFYg9t09XuL3js13jO3CDzqAZygcrwbJsbLQMRHYvWf0Mkly1ePLgdb43NqEbXiDHC4o49nHjhi2bSWeRDJ4jFicvhpL1Sjv5N0oFU3wTA8KGN+rYvQ10xhZXcjuuiCMb6yInj6wJ2S+wI14fwIDAQAB";
    npx:hasSignature "EVu/+D116w+WZYRCxa5Q4AgDxW7pGuClv6tHouXYSGTCgGu9nZo2pjEqDBmiUyWY8iYyr4FMxGJz2E0bwMU9Ui5svH0EBZPiJQHT6tvfrSRYOP7txHN/LMaxn+IWRp4Ed1kN9/q5J+BUnnD7x6UghL2s/VlnpSWjVq/EJocnDbU=";
    npx:hasSignatureTarget this: .
  
  this: dct:created "2021-06-21T14:08:44.937+02:00"^^xsd:dateTime;
    dct:creator orcid:0000-0001-6501-0806;
    npx:introduces sub:STX1B-mutation;
    nt:wasCreatedFromProvenanceTemplate <http://purl.org/np/RANwQa4ICWS5SOjw7gp99nBpXBasapwtZF1fIM3H2gYTM>;
    nt:wasCreatedFromPubinfoTemplate <http://purl.org/np/RAA2MfqdBCzmz9yVWjKLXNbyfBNcwsMmOqcNUxkk1maIM>;
    nt:wasCreatedFromTemplate <http://purl.org/np/RAdpgRpigXtt8iPV9uOPf3wIT3qzOI8Sg2Q72CNV8g-Yo> .
}


@prefix this: <http://purl.org/np/RAtsHwzNs36rGrLnoSbGrPD351Qw033Acoe4zmdXhsYlM> .
@prefix sub: <http://purl.org/np/RAtsHwzNs36rGrLnoSbGrPD351Qw033Acoe4zmdXhsYlM#> .
@prefix np: <http://www.nanopub.org/nschema#> .
@prefix dct: <http://purl.org/dc/terms/> .
@prefix nt: <https://w3id.org/np/o/ntemplate/> .
@prefix npx: <http://purl.org/nanopub/x/> .
@prefix xsd: <http://www.w3.org/2001/XMLSchema#> .
@prefix rdfs: <http://www.w3.org/2000/01/rdf-schema#> .
@prefix orcid: <https://orcid.org/> .
@prefix prov: <http://www.w3.org/ns/prov#> .

sub:Head {
  this: np:hasAssertion sub:assertion;
    np:hasProvenance sub:provenance;
    np:hasPublicationInfo sub:pubinfo;
    a np:Nanopublication .
}

sub:assertion {
  sub:early-human-adipogenesis a <http://www.w3.org/2002/07/owl#Class>;
    rdfs:label "early human adipogenesis";
    rdfs:subClassOf <http://www.wikidata.org/entity/Q2824461>;
    <http://www.w3.org/2004/02/skos/core#definition> "early human adipogenesis" .
}

sub:provenance {
  sub:assertion prov:wasAttributedTo orcid:0000-0003-2432-4125 .
}

sub:pubinfo {
  sub:sig npx:hasAlgorithm "RSA";
    npx:hasPublicKey "MIGfMA0GCSqGSIb3DQEBAQUAA4GNADCBiQKBgQCS1s1OiABv1mrDnFWp9ecwHdQ+UlJn6JCDYXspRsbZgsm2QAiofbnVvf6gfkcjjScd5fq3sW/W8r/o7bdafVSd6xuTG/vHrO9Ax/guPiJ6O/Z57Hk0nQy6c+l71HpaJ2BPPWKOgYiFZ/8eulmuM6BJ8TDKxoBtcqP5QbvN9KYjlQIDAQAB";
    npx:hasSignature "eiaG+BcxT16aKpKUpVosKrOxB6PON3szX55WGjEnlAwV87u5mA4huRHXOoDdC/4XgPvT40woR34zhB+VQvLJoizmk6rTPEVReNSG8vdxq3Wdbj6W4qJszBlmxb+XFw2Awdj/4IzNIzK1/at9WQvIE5rV8tkYIvSnmLfWTxKvL/A=";
    npx:hasSignatureTarget this: .
  
  this: dct:created "2021-06-21T16:44:19.998-07:00"^^xsd:dateTime;
    dct:creator orcid:0000-0003-2432-4125;
    npx:introduces sub:early-human-adipogenesis;
    nt:wasCreatedFromProvenanceTemplate <http://purl.org/np/RANwQa4ICWS5SOjw7gp99nBpXBasapwtZF1fIM3H2gYTM>;
    nt:wasCreatedFromPubinfoTemplate <http://purl.org/np/RAA2MfqdBCzmz9yVWjKLXNbyfBNcwsMmOqcNUxkk1maIM>;
    nt:wasCreatedFromTemplate <http://purl.org/np/RAdpgRpigXtt8iPV9uOPf3wIT3qzOI8Sg2Q72CNV8g-Yo> .
}


@prefix this: <http://purl.org/np/RAuLZtfsHn3NGe0Md8lLNvYmBseEtW9v1rVUVfJCpJYUE> .
@prefix sub: <http://purl.org/np/RAuLZtfsHn3NGe0Md8lLNvYmBseEtW9v1rVUVfJCpJYUE#> .
@prefix np: <http://www.nanopub.org/nschema#> .
@prefix dct: <http://purl.org/dc/terms/> .
@prefix nt: <https://w3id.org/np/o/ntemplate/> .
@prefix npx: <http://purl.org/nanopub/x/> .
@prefix xsd: <http://www.w3.org/2001/XMLSchema#> .
@prefix rdfs: <http://www.w3.org/2000/01/rdf-schema#> .
@prefix orcid: <https://orcid.org/> .
@prefix prov: <http://www.w3.org/ns/prov#> .

sub:Head {
  this: np:hasAssertion sub:assertion;
    np:hasProvenance sub:provenance;
    np:hasPublicationInfo sub:pubinfo;
    a np:Nanopublication .
}

sub:assertion {
  sub:patient_undergoing_PCI a <http://www.w3.org/2002/07/owl#Class>;
    rdfs:label "patient undergoing PCI";
    rdfs:subClassOf <http://www.wikidata.org/entity/Q181600>;
    <http://www.w3.org/2004/02/skos/core#definition> "patient undergoing percutaneous coronary intervention" .
}

sub:provenance {
  sub:assertion prov:wasAttributedTo orcid:0000-0002-0519-7776 .
}

sub:pubinfo {
  sub:sig npx:hasAlgorithm "RSA";
    npx:hasPublicKey "MIGfMA0GCSqGSIb3DQEBAQUAA4GNADCBiQKBgQC0XO//lG7w8A+eB1KT87c5XqhAGx6AHQB1sw58GsNCfmUM9DCZaylHZyPnsp/DcgP2Rm9AVwU0TFiUcHqFZUp7t9L1CfoscpgTSVHaWoclKpPTwsjooCmB1W0KbTDOufErW/jIHD7cvM8TH5TFMogMtBHLomSgM3JIv/4G9M0E8QIDAQAB";
    npx:hasSignature "M4djO3Cv8wZWSR0X279142Cd+ODE1nUXXr/AaXZjKi+ts47Vybif3b1kP04A32iGPpJb+izASNX0rHy/0NjLie4yvgbfleJNEz0pY3/7xOWxe9ZdDd1SuKzcCvmOxGJd/Z94YaQIGuNxjT2ROPegO2o3epjwlknlkTZaSD+KyK4=";
    npx:hasSignatureTarget this: .
  
  this: dct:created "2021-07-05T13:41:14.735+03:00"^^xsd:dateTime;
    dct:creator orcid:0000-0002-0519-7776;
    npx:introduces sub:patient_undergoing_PCI;
    nt:wasCreatedFromProvenanceTemplate <http://purl.org/np/RANwQa4ICWS5SOjw7gp99nBpXBasapwtZF1fIM3H2gYTM>;
    nt:wasCreatedFromPubinfoTemplate <http://purl.org/np/RAA2MfqdBCzmz9yVWjKLXNbyfBNcwsMmOqcNUxkk1maIM>;
    nt:wasCreatedFromTemplate <http://purl.org/np/RAdpgRpigXtt8iPV9uOPf3wIT3qzOI8Sg2Q72CNV8g-Yo> .
}


@prefix this: <http://purl.org/np/RA_uqYtoBEELzYKz7H3Yqp9L_sHdU-kgL8R5EqmBsTVzE> .
@prefix sub: <http://purl.org/np/RA_uqYtoBEELzYKz7H3Yqp9L_sHdU-kgL8R5EqmBsTVzE#> .
@prefix np: <http://www.nanopub.org/nschema#> .
@prefix dct: <http://purl.org/dc/terms/> .
@prefix nt: <https://w3id.org/np/o/ntemplate/> .
@prefix npx: <http://purl.org/nanopub/x/> .
@prefix xsd: <http://www.w3.org/2001/XMLSchema#> .
@prefix rdfs: <http://www.w3.org/2000/01/rdf-schema#> .
@prefix orcid: <https://orcid.org/> .
@prefix prov: <http://www.w3.org/ns/prov#> .

sub:Head {
  this: np:hasAssertion sub:assertion;
    np:hasProvenance sub:provenance;
    np:hasPublicationInfo sub:pubinfo;
    a np:Nanopublication .
}

sub:assertion {
  sub:STX1B-mutation a <http://www.w3.org/2002/07/owl#Class>;
    rdfs:label "STX1B mutation";
    rdfs:subClassOf <http://www.wikidata.org/entity/Q42918>;
    <http://www.w3.org/2004/02/skos/core#definition> "mutation in STX1B";
    <http://www.w3.org/2004/02/skos/core#relatedMatch> <http://www.wikidata.org/entity/Q18048867> .
}

sub:provenance {
  sub:assertion prov:wasAttributedTo orcid:0000-0001-6501-0806 .
}

sub:pubinfo {
  sub:sig npx:hasAlgorithm "RSA";
    npx:hasPublicKey "MIGfMA0GCSqGSIb3DQEBAQUAA4GNADCBiQKBgQCY36SLWPLee0SZGM108+7dyjGzKFYg9t09XuL3js13jO3CDzqAZygcrwbJsbLQMRHYvWf0Mkly1ePLgdb43NqEbXiDHC4o49nHjhi2bSWeRDJ4jFicvhpL1Sjv5N0oFU3wTA8KGN+rYvQ10xhZXcjuuiCMb6yInj6wJ2S+wI14fwIDAQAB";
    npx:hasSignature "dHs/mh4uX31nfABbnq45PR08OSx5MXVfJe9lHmp35hxOdXtTCwFkKBHITEpVQZZW9+7R2aAVrfHzUqSAPnAcpkqxySiszTt+ag300BYcTKA4WfeD39g/KWkzEcASNO2C7olX5mRGXrKDAvInhL1J30kc6TVD/5XqbevvwHnMEto=";
    npx:hasSignatureTarget this: .
  
  this: dct:created "2021-10-29T10:27:08.730+02:00"^^xsd:dateTime;
    dct:creator orcid:0000-0001-6501-0806;
    npx:introduces sub:STX1B-mutation;
    npx:supersedes <http://purl.org/np/RAPVWYH0x-xyDa9PfBcGUFly3m1FNEO43KG9s0uH-y6yo>;
    <https://w3id.org/linkflows/reviews/isUpdateOf> <http://purl.org/np/RAPVWYH0x-xyDa9PfBcGUFly3m1FNEO43KG9s0uH-y6yo>;
    nt:wasCreatedFromProvenanceTemplate <http://purl.org/np/RANwQa4ICWS5SOjw7gp99nBpXBasapwtZF1fIM3H2gYTM>;
    nt:wasCreatedFromPubinfoTemplate <http://purl.org/np/RAA2MfqdBCzmz9yVWjKLXNbyfBNcwsMmOqcNUxkk1maIM>,
      <http://purl.org/np/RAOGu9Lh0BD4tbIRB9RG6RGRA_ObDh75NTbIqaWgxxs8M>, <http://purl.org/np/RAjpBMlw3owYhJUBo3DtsuDlXsNAJ8cnGeWAutDVjuAuI>;
    nt:wasCreatedFromTemplate <http://purl.org/np/RAdpgRpigXtt8iPV9uOPf3wIT3qzOI8Sg2Q72CNV8g-Yo> .
}


@prefix this: <http://purl.org/np/RAUxfk7XeLxn-2hiX3xWSlE5LXgkNW0MIFBGe2h3Bb3pM> .
@prefix sub: <http://purl.org/np/RAUxfk7XeLxn-2hiX3xWSlE5LXgkNW0MIFBGe2h3Bb3pM#> .
@prefix np: <http://www.nanopub.org/nschema#> .
@prefix dct: <http://purl.org/dc/terms/> .
@prefix nt: <https://w3id.org/np/o/ntemplate/> .
@prefix npx: <http://purl.org/nanopub/x/> .
@prefix xsd: <http://www.w3.org/2001/XMLSchema#> .
@prefix rdfs: <http://www.w3.org/2000/01/rdf-schema#> .
@prefix orcid: <https://orcid.org/> .
@prefix prov: <http://www.w3.org/ns/prov#> .

sub:Head {
  this: np:hasAssertion sub:assertion;
    np:hasProvenance sub:provenance;
    np:hasPublicationInfo sub:pubinfo;
    a np:Nanopublication .
}

sub:assertion {
  sub:usage-of-linked-data-scopes dct:description "Usage of the Linked Data Scopes ontology in a research project";
    a <http://www.w3.org/2002/07/owl#Restriction>;
    rdfs:label "Usage of the Linked Data Scopes ontology";
    <http://www.w3.org/2002/07/owl#onProperty> <http://www.wikidata.org/prop/direct/P366>;
    <http://www.w3.org/2002/07/owl#someValuesFrom> <https://w3id.org/datascope/> .
}

sub:provenance {
  sub:assertion prov:wasAttributedTo orcid:0000-0001-9079-039X .
}

sub:pubinfo {
  sub:sig npx:hasAlgorithm "RSA";
    npx:hasPublicKey "MIGfMA0GCSqGSIb3DQEBAQUAA4GNADCBiQKBgQCUtUS5tVuMGtBUJ+dpxk0EKcI3xKBG4efTcKjAMHeQj6b+liabAld6kXxQKQIRVQomBKOcvoYJ9oTC4K4AMUPMfQsPSLt1noFxSahw86AXdAh7kWiVZu04Vs0NDuPPUOWwRQjXRf6gYFLQu3gA5o0PkWd7FZ6lrum6lNmi/LFQdwIDAQAB";
    npx:hasSignature "e+yuVhcqr8CjmqeNxnHAmWEbJNkhYEKYFI1Veg+z0DZv2r7olqQd14Ykl31ikUBPx105Y+2KodKmqcPmfjxKh12wVKxAiNAr/u4jainWCWCj389SWMUb8Qqu8TifhseaEJxFa7Wd+XQYJ7Aoc3v6P8nrjNwNdfoYDAQDdkh2beY=";
    npx:hasSignatureTarget this: .
  
  this: dct:created "2021-06-23T17:01:20.149+02:00"^^xsd:dateTime;
    dct:creator orcid:0000-0001-9079-039X;
    npx:introduces sub:usage-of-linked-data-scopes;
    nt:wasCreatedFromProvenanceTemplate <http://purl.org/np/RANwQa4ICWS5SOjw7gp99nBpXBasapwtZF1fIM3H2gYTM>;
    nt:wasCreatedFromPubinfoTemplate <http://purl.org/np/RAA2MfqdBCzmz9yVWjKLXNbyfBNcwsMmOqcNUxkk1maIM>;
    nt:wasCreatedFromTemplate <http://purl.org/np/RAlkD6LPR7ZECKbTvIUeQShK4jN1ukSp3QXsnfNd6GVbY> .
}


@prefix this: <http://purl.org/np/RAvOAyEg-J8ynmZNrkCgg5XqGuqRo-dXcGFvgDLxtY6ck> .
@prefix sub: <http://purl.org/np/RAvOAyEg-J8ynmZNrkCgg5XqGuqRo-dXcGFvgDLxtY6ck#> .
@prefix np: <http://www.nanopub.org/nschema#> .
@prefix dct: <http://purl.org/dc/terms/> .
@prefix nt: <https://w3id.org/np/o/ntemplate/> .
@prefix npx: <http://purl.org/nanopub/x/> .
@prefix xsd: <http://www.w3.org/2001/XMLSchema#> .
@prefix rdfs: <http://www.w3.org/2000/01/rdf-schema#> .
@prefix orcid: <https://orcid.org/> .
@prefix prov: <http://www.w3.org/ns/prov#> .

sub:Head {
  this: np:hasAssertion sub:assertion;
    np:hasProvenance sub:provenance;
    np:hasPublicationInfo sub:pubinfo;
    a np:Nanopublication .
}

sub:assertion {
  sub:pharmacogenomics_guided_clopidogrel_therapy a <http://www.w3.org/2002/07/owl#Class>;
    rdfs:label "pharmacogenomics guided clopidogrel therapy";
    rdfs:subClassOf <http://www.wikidata.org/entity/Q1152227>;
    <http://www.w3.org/2004/02/skos/core#definition> "pharmacogenomics guided clopidogrel therapy" .
}

sub:provenance {
  sub:assertion prov:wasAttributedTo orcid:0000-0002-0519-7776 .
}

sub:pubinfo {
  sub:sig npx:hasAlgorithm "RSA";
    npx:hasPublicKey "MIGfMA0GCSqGSIb3DQEBAQUAA4GNADCBiQKBgQC0XO//lG7w8A+eB1KT87c5XqhAGx6AHQB1sw58GsNCfmUM9DCZaylHZyPnsp/DcgP2Rm9AVwU0TFiUcHqFZUp7t9L1CfoscpgTSVHaWoclKpPTwsjooCmB1W0KbTDOufErW/jIHD7cvM8TH5TFMogMtBHLomSgM3JIv/4G9M0E8QIDAQAB";
    npx:hasSignature "RUqh8Mtuvpfd1PMviodeMsVyfr4ohncA8a2ajyHbUmpyh868JpBiWpRwEixgYcDqMYnhQYzfadMjlT/fGG+0VB1CHfZtUyWh30+TaclLPRAR+KlNnR8yYPRcP5oMOgVEP6wfwtch6fbTbxcRjyVcK+XRx2AkTaKdtct1W4cKdis=";
    npx:hasSignatureTarget this: .
  
  this: dct:created "2021-07-05T13:42:56.881+03:00"^^xsd:dateTime;
    dct:creator orcid:0000-0002-0519-7776;
    npx:introduces sub:pharmacogenomics_guided_clopidogrel_therapy;
    nt:wasCreatedFromProvenanceTemplate <http://purl.org/np/RANwQa4ICWS5SOjw7gp99nBpXBasapwtZF1fIM3H2gYTM>;
    nt:wasCreatedFromPubinfoTemplate <http://purl.org/np/RAA2MfqdBCzmz9yVWjKLXNbyfBNcwsMmOqcNUxkk1maIM>;
    nt:wasCreatedFromTemplate <http://purl.org/np/RAdpgRpigXtt8iPV9uOPf3wIT3qzOI8Sg2Q72CNV8g-Yo> .
}


@prefix this: <http://purl.org/np/RAXecDWH8gZVp7FZRP1m_Fg6EXH_uoZGhKN9blfN9lrfI> .
@prefix sub: <http://purl.org/np/RAXecDWH8gZVp7FZRP1m_Fg6EXH_uoZGhKN9blfN9lrfI#> .
@prefix np: <http://www.nanopub.org/nschema#> .
@prefix dct: <http://purl.org/dc/terms/> .
@prefix rdf: <http://www.w3.org/1999/02/22-rdf-syntax-ns#> .
@prefix nt: <https://w3id.org/np/o/ntemplate/> .
@prefix npx: <http://purl.org/nanopub/x/> .
@prefix xsd: <http://www.w3.org/2001/XMLSchema#> .
@prefix rdfs: <http://www.w3.org/2000/01/rdf-schema#> .
@prefix orcid: <https://orcid.org/> .
@prefix prov: <http://www.w3.org/ns/prov#> .

sub:Head {
  this: np:hasAssertion sub:assertion;
    np:hasProvenance sub:provenance;
    np:hasPublicationInfo sub:pubinfo;
    a np:Nanopublication .
}

sub:assertion {
  sub:ecm-bound-cancer-cell a <http://www.w3.org/2002/07/owl#Class>;
    rdfs:label "cancer cell engaged in extracellular matrix";
    <http://www.w3.org/2002/07/owl#intersectionOf> sub:list .
  
  sub:list rdf:first <http://www.wikidata.org/entity/Q193825>;
    rdf:rest sub:list-rest .
  
  sub:list-rest rdf:first <http://www.wikidata.org/entity/Q4118072>;
    rdf:rest rdf:nil .
}

sub:provenance {
  sub:assertion prov:wasAttributedTo orcid:0000-0002-0830-7029 .
}

sub:pubinfo {
  sub:sig npx:hasAlgorithm "RSA";
    npx:hasPublicKey "MIGfMA0GCSqGSIb3DQEBAQUAA4GNADCBiQKBgQCluZ2msgo7OqPkyRoZMluzpaLX8KRHyDs3J/cZwm6+Vq/CKVIGsGaT7/XH435cE9J8dwCgQ/Jssjlj6oqX+nSI9xXBtMH9ZeyGHFBzK1cUBy/rRSez4EnwbS1sKMBSc4MBCXQ9R3jZ3GpsN0GmIrS1ukKkUBQrREBYpb4w5MbGywIDAQAB";
    npx:hasSignature "lWXOsxATp2V7bkMnwuQ+mLfS1FoPFXOAyFXKb8mVPOlDesBrWAHDoLhMI6r2p+nLDpAXUvstN9WOT1pj26G8aKetCvUDQndiVHObwQxTxcshgPvkA24gQhbCP1HpvgKr2f1OSalBYl3QwLfJhvhM5SuL2TT9ik5WZxMLY17SJUI=";
    npx:hasSignatureTarget this: .
  
  this: dct:created "2021-06-18T10:06:01.329-07:00"^^xsd:dateTime;
    dct:creator orcid:0000-0002-0830-7029;
    npx:introduces sub:ecm-bound-cancer-cell;
    nt:wasCreatedFromProvenanceTemplate <http://purl.org/np/RANwQa4ICWS5SOjw7gp99nBpXBasapwtZF1fIM3H2gYTM>;
    nt:wasCreatedFromPubinfoTemplate <http://purl.org/np/RAA2MfqdBCzmz9yVWjKLXNbyfBNcwsMmOqcNUxkk1maIM>;
    nt:wasCreatedFromTemplate <http://purl.org/np/RAZlth08j_0ptL0YVxH_eM4fC9PrEfJJBdHF7cqeh8wj0> .
}


@prefix this: <http://purl.org/np/RAY2Gg01ffDVLprAakuMqpizAjksasRtTal_UsCf94LL8> .
@prefix sub: <http://purl.org/np/RAY2Gg01ffDVLprAakuMqpizAjksasRtTal_UsCf94LL8#> .
@prefix np: <http://www.nanopub.org/nschema#> .
@prefix dct: <http://purl.org/dc/terms/> .
@prefix nt: <https://w3id.org/np/o/ntemplate/> .
@prefix npx: <http://purl.org/nanopub/x/> .
@prefix xsd: <http://www.w3.org/2001/XMLSchema#> .
@prefix rdfs: <http://www.w3.org/2000/01/rdf-schema#> .
@prefix orcid: <https://orcid.org/> .
@prefix prov: <http://www.w3.org/ns/prov#> .

sub:Head {
  this: np:hasAssertion sub:assertion;
    np:hasProvenance sub:provenance;
    np:hasPublicationInfo sub:pubinfo;
    a np:Nanopublication .
}

sub:assertion {
  sub:openbiodiv-knowledge-graph a <http://www.w3.org/2002/07/owl#Class>;
    rdfs:label "OpenBiodiv knowledge graph";
    rdfs:subClassOf <http://www.wikidata.org/entity/Q33002955>;
    <http://www.w3.org/2004/02/skos/core#definition> "a knowledge graph containing statements extracted from biodiversity literature" .
}

sub:provenance {
  sub:assertion prov:wasAttributedTo orcid:0000-0002-8083-6048 .
}

sub:pubinfo {
  sub:sig npx:hasAlgorithm "RSA";
    npx:hasPublicKey "MIGfMA0GCSqGSIb3DQEBAQUAA4GNADCBiQKBgQCwi1YMnpV5z/0oMXyFYDKS5cirQQWTMZ/jbglmVY1gl3YAgrkqsQUmgaxA/ho+VV8jsfREIL8PT2czbmCjGjMJoNaKVqJq1GoIUV9+Kj9yXxNySyDAOTDsIM0zdj1BEu5uNbtfzwQPGuhVpgLR05Uk/meCyYLPs3BxC5zRbtulmwIDAQAB";
    npx:hasSignature "WDSCKwvQnBIPTel8btfovXycebML+Pg+GVVREG15t1f5BTDrldaJGO8FN3K7rsCHp3Sel25pJyV3aySvg/lcEUFMHi46Xtxtyu1isZF7FQ0BVHM7zx+nacgxm4UW8lQMG0e9l9OUypkyQtVHphyXzgcE8L6qK+PonrSFp5twfy0=";
    npx:hasSignatureTarget this: .
  
  this: dct:created "2021-07-07T09:30:53.628+03:00"^^xsd:dateTime;
    dct:creator orcid:0000-0002-8083-6048;
    npx:introduces sub:openbiodiv-knowledge-graph;
    nt:wasCreatedFromProvenanceTemplate <http://purl.org/np/RANwQa4ICWS5SOjw7gp99nBpXBasapwtZF1fIM3H2gYTM>;
    nt:wasCreatedFromPubinfoTemplate <http://purl.org/np/RAA2MfqdBCzmz9yVWjKLXNbyfBNcwsMmOqcNUxkk1maIM>;
    nt:wasCreatedFromTemplate <http://purl.org/np/RAdpgRpigXtt8iPV9uOPf3wIT3qzOI8Sg2Q72CNV8g-Yo> .
}


@prefix this: <http://purl.org/np/RAY3LaUoVtBLj9CN36wyyvTIjSMsACErVtEApnA12zjy0> .
@prefix sub: <http://purl.org/np/RAY3LaUoVtBLj9CN36wyyvTIjSMsACErVtEApnA12zjy0#> .
@prefix np: <http://www.nanopub.org/nschema#> .
@prefix dct: <http://purl.org/dc/terms/> .
@prefix nt: <https://w3id.org/np/o/ntemplate/> .
@prefix npx: <http://purl.org/nanopub/x/> .
@prefix xsd: <http://www.w3.org/2001/XMLSchema#> .
@prefix rdfs: <http://www.w3.org/2000/01/rdf-schema#> .
@prefix orcid: <https://orcid.org/> .
@prefix prov: <http://www.w3.org/ns/prov#> .

sub:Head {
  this: np:hasAssertion sub:assertion;
    np:hasProvenance sub:provenance;
    np:hasPublicationInfo sub:pubinfo;
    a np:Nanopublication .
}

sub:assertion {
  sub:expression-of-genes-IRX3-AND-IRX5 a <http://www.w3.org/2002/07/owl#Class>;
    rdfs:label "expression of genes IRX3 AND IRX5";
    rdfs:subClassOf <http://www.wikidata.org/entity/Q26972>;
    <http://www.w3.org/2004/02/skos/core#definition> "Expression of the human genes IRX3 and IRX5" .
}

sub:provenance {
  sub:assertion prov:wasAttributedTo orcid:0000-0003-2432-4125 .
}

sub:pubinfo {
  sub:sig npx:hasAlgorithm "RSA";
    npx:hasPublicKey "MIGfMA0GCSqGSIb3DQEBAQUAA4GNADCBiQKBgQCS1s1OiABv1mrDnFWp9ecwHdQ+UlJn6JCDYXspRsbZgsm2QAiofbnVvf6gfkcjjScd5fq3sW/W8r/o7bdafVSd6xuTG/vHrO9Ax/guPiJ6O/Z57Hk0nQy6c+l71HpaJ2BPPWKOgYiFZ/8eulmuM6BJ8TDKxoBtcqP5QbvN9KYjlQIDAQAB";
    npx:hasSignature "ABlAmHYmfAvPgtR+jgB+rlNkqUGcAjROi4Wq+PniRf4MfFQ4MzJkIF5G+EdcbLSYpzm01TelPQQ/XT2WTSMtJcuqw0e3e3RJETVLm1k8tgtEd4/BTjQ7EUu+6ywDubbbrJaMroazbT5kAtOWCZkIJVZO36HRd8Kk7d8Omc4Q90Q=";
    npx:hasSignatureTarget this: .
  
  this: dct:created "2021-06-21T16:38:57.598-07:00"^^xsd:dateTime;
    dct:creator orcid:0000-0003-2432-4125;
    npx:introduces sub:expression-of-genes-IRX3-AND-IRX5;
    nt:wasCreatedFromProvenanceTemplate <http://purl.org/np/RANwQa4ICWS5SOjw7gp99nBpXBasapwtZF1fIM3H2gYTM>;
    nt:wasCreatedFromPubinfoTemplate <http://purl.org/np/RAA2MfqdBCzmz9yVWjKLXNbyfBNcwsMmOqcNUxkk1maIM>;
    nt:wasCreatedFromTemplate <http://purl.org/np/RAdpgRpigXtt8iPV9uOPf3wIT3qzOI8Sg2Q72CNV8g-Yo> .
}


@prefix this: <http://purl.org/np/RAYXLV7qwfx03AGH7k5ZP6zeMj_vx2kj88z5UQ5OX3C90> .
@prefix sub: <http://purl.org/np/RAYXLV7qwfx03AGH7k5ZP6zeMj_vx2kj88z5UQ5OX3C90#> .
@prefix np: <http://www.nanopub.org/nschema#> .
@prefix dct: <http://purl.org/dc/terms/> .
@prefix nt: <https://w3id.org/np/o/ntemplate/> .
@prefix npx: <http://purl.org/nanopub/x/> .
@prefix xsd: <http://www.w3.org/2001/XMLSchema#> .
@prefix rdfs: <http://www.w3.org/2000/01/rdf-schema#> .
@prefix orcid: <https://orcid.org/> .
@prefix prov: <http://www.w3.org/ns/prov#> .

sub:Head {
  this: np:hasAssertion sub:assertion;
    np:hasProvenance sub:provenance;
    np:hasPublicationInfo sub:pubinfo;
    a np:Nanopublication .
}

sub:assertion {
  sub:Dysfunction_of_ERAD_pathway a <http://www.w3.org/2002/07/owl#Class>;
    rdfs:label "Dysfunction of ERAD pathway";
    rdfs:subClassOf <http://www.wikidata.org/entity/Q21101062>;
    <http://www.w3.org/2004/02/skos/core#definition> "Dysfunction of ERAD pathway" .
}

sub:provenance {
  sub:assertion prov:wasAttributedTo orcid:0000-0003-0169-8159 .
}

sub:pubinfo {
  sub:sig npx:hasAlgorithm "RSA";
    npx:hasPublicKey "MIGfMA0GCSqGSIb3DQEBAQUAA4GNADCBiQKBgQDOWrvo3T4o7/c9+al6pWVu3tb32/oqIpuNK/bZlFUgR6bnQRBl+7ub5H++34CVFU1pWEQb4RXsx39Q0fM1UPvJbZbXDYAsCEPzn0mzN+YAYdSZKAEyjM2cf4cqjQLwKBabOluVKfKetxTaKB/Jr/9U770dEc2LR3lOMFcbALPSXwIDAQAB";
    npx:hasSignature "c7y+kScx8w6fTTdYV3E63DbJlVw/50y+jSSRfD93wkagh815rjOalJBPx32P8SyPHuoNFmj8wBtxQxXWYrhylfs4BzOwDL/NKgwM6iG8XZOBmsRJ1i7bUVC1XdYHFZgWil/1QjygLSMcbETztar82nU2cJtX5XVzH97f9bMntO4=";
    npx:hasSignatureTarget this: .
  
  this: dct:created "2021-12-08T16:43:02.471+01:00"^^xsd:dateTime;
    dct:creator orcid:0000-0003-0169-8159;
    npx:introduces sub:Dysfunction_of_ERAD_pathway;
    nt:wasCreatedFromProvenanceTemplate <http://purl.org/np/RANwQa4ICWS5SOjw7gp99nBpXBasapwtZF1fIM3H2gYTM>;
    nt:wasCreatedFromPubinfoTemplate <http://purl.org/np/RAA2MfqdBCzmz9yVWjKLXNbyfBNcwsMmOqcNUxkk1maIM>;
    nt:wasCreatedFromTemplate <http://purl.org/np/RAdpgRpigXtt8iPV9uOPf3wIT3qzOI8Sg2Q72CNV8g-Yo> .
}


@prefix this: <http://purl.org/np/RAZVLqlkbwiX40n0GNxcxJany2Cw3oxMCrNuZtjBClryU> .
@prefix sub: <http://purl.org/np/RAZVLqlkbwiX40n0GNxcxJany2Cw3oxMCrNuZtjBClryU#> .
@prefix np: <http://www.nanopub.org/nschema#> .
@prefix dct: <http://purl.org/dc/terms/> .
@prefix nt: <https://w3id.org/np/o/ntemplate/> .
@prefix npx: <http://purl.org/nanopub/x/> .
@prefix xsd: <http://www.w3.org/2001/XMLSchema#> .
@prefix rdfs: <http://www.w3.org/2000/01/rdf-schema#> .
@prefix orcid: <https://orcid.org/> .
@prefix prov: <http://www.w3.org/ns/prov#> .

sub:Head {
  this: np:hasAssertion sub:assertion;
    np:hasProvenance sub:provenance;
    np:hasPublicationInfo sub:pubinfo;
    a np:Nanopublication .
}

sub:assertion {
  sub:Dysfunction_of_ERAD_pathway a <http://www.w3.org/2002/07/owl#Class>;
    rdfs:label "Dysfunction of ERAD pathway";
    <http://www.w3.org/2004/02/skos/core#definition> "Dysfunction of ERAD pathway";
    <http://www.w3.org/2004/02/skos/core#relatedMatch> <http://www.wikidata.org/entity/Q21101062> .
}

sub:provenance {
  sub:assertion prov:wasAttributedTo orcid:0000-0003-0169-8159 .
}

sub:pubinfo {
  sub:sig npx:hasAlgorithm "RSA";
    npx:hasPublicKey "MIGfMA0GCSqGSIb3DQEBAQUAA4GNADCBiQKBgQDOWrvo3T4o7/c9+al6pWVu3tb32/oqIpuNK/bZlFUgR6bnQRBl+7ub5H++34CVFU1pWEQb4RXsx39Q0fM1UPvJbZbXDYAsCEPzn0mzN+YAYdSZKAEyjM2cf4cqjQLwKBabOluVKfKetxTaKB/Jr/9U770dEc2LR3lOMFcbALPSXwIDAQAB";
    npx:hasSignature "lHpXoxwEiDwRt0Snb8FuYf1erV7wZgddH0orZakfvel/t2mfo2YjppvSes+/zHlMjU2FxYbUIV7KaitPVbbx1skOGyhbn0mLAB6xNKwy+iA7TjX2NazJVWpHq4EPVXJYsjU3x80TjAWJce6sPbU9gtgHsRGC6fFFGp0rDq70ZP4=";
    npx:hasSignatureTarget this: .
  
  this: dct:created "2021-12-17T10:19:45.788+01:00"^^xsd:dateTime;
    dct:creator orcid:0000-0003-0169-8159;
    npx:introduces sub:Dysfunction_of_ERAD_pathway;
    npx:supersedes <http://purl.org/np/RAYXLV7qwfx03AGH7k5ZP6zeMj_vx2kj88z5UQ5OX3C90>;
    nt:wasCreatedFromProvenanceTemplate <http://purl.org/np/RANwQa4ICWS5SOjw7gp99nBpXBasapwtZF1fIM3H2gYTM>;
    nt:wasCreatedFromPubinfoTemplate <http://purl.org/np/RAA2MfqdBCzmz9yVWjKLXNbyfBNcwsMmOqcNUxkk1maIM>,
      <http://purl.org/np/RAjpBMlw3owYhJUBo3DtsuDlXsNAJ8cnGeWAutDVjuAuI>;
    nt:wasCreatedFromTemplate <http://purl.org/np/RAdpgRpigXtt8iPV9uOPf3wIT3qzOI8Sg2Q72CNV8g-Yo> .
}
