# Supplementary material for: Nanopublication-based semantic publishing and reviewing: a field study with formalization papers
Source: PeerJ Comput Sci. 2023 Feb 21;9:e1159. doi: 10.7717/peerj-cs.1159 (PMC10280262; doi:10.7717/peerj-cs.1159)
Supplement: Supplemental Information 1 — This repository contains data and code (SPARQL queries and scripting) to extract the published formalization articles (in the form of nanopublications) from the nanopublication decentralized network. It also contains the scripts made for the automatic visualization of these nanopublications in the form of a graph and a script to create the index for these nanopublications.These formalization articles will be published in the IOS Press journal Data Science, in a special issue with formalization articles in late March 2022. See https://github.com/LaraHack/fpsi_analytics [file peerj-cs-09-1159-s001.zip › fpsi_analytics-main/nanopubs/decision.trig]

@prefix this: <http://purl.org/np/RA2-eahziacyavza3T31DfPDeQJabPiSUR-nA9IAs2rJY> .
@prefix sub: <http://purl.org/np/RA2-eahziacyavza3T31DfPDeQJabPiSUR-nA9IAs2rJY#> .
@prefix np: <http://www.nanopub.org/nschema#> .
@prefix dct: <http://purl.org/dc/terms/> .
@prefix nt: <https://w3id.org/np/o/ntemplate/> .
@prefix xsd: <http://www.w3.org/2001/XMLSchema#> .
@prefix orcid: <https://orcid.org/> .
@prefix prov: <http://www.w3.org/ns/prov#> .
@prefix npx: <http://purl.org/nanopub/x/> .

sub:Head {
  this: np:hasAssertion sub:assertion;
    np:hasProvenance sub:provenance;
    np:hasPublicationInfo sub:pubinfo;
    a np:Nanopublication .
}

sub:assertion {
  <http://purl.org/np/RAmG2bXxwkIzARk4Mda-lqZU0RVnkpX7hUHBIPcdLHQUU> dct:description
      "All review comments were addressed and the formalization looks good.";
    <http://purl.org/spar/pso/withStatus> <http://purl.org/spar/pso/accepted-for-publication>;
    <http://purl.org/vocab/frbr/core#partOf> <https://w3id.org/linkflows/formalization-papers/DataScienceSpecialIssue> .
}

sub:provenance {
  sub:assertion prov:wasAttributedTo orcid:0000-0002-1267-0234, orcid:0000-0002-7114-6459 .
}

sub:pubinfo {
  sub:sig npx:hasAlgorithm "RSA";
    npx:hasPublicKey "MIGfMA0GCSqGSIb3DQEBAQUAA4GNADCBiQKBgQCJlM78d80R+gFMoQB1IG3f7AbqqGOCIv4HmZd1cx1KgEWMUUpPsojFNvx84fC/TltcJ8F8JafnbhDXW2HM2MhdK4yC04ROEV1vIgSzjDicHfiqXvMqdPuMyQp4mmCEY7mUoeEW10mWZqjk+S9TnmiAQbFGcpExP8aosr2aTR7CSQIDAQAB";
    npx:hasSignature "NcXenXCOO/hkLl0YQzU/hiiHfBskNsrkwluxfMMkphUaxWx6rMG2BmZjgUfwuwST1NJEVvbUfoKog65CEdpa1ZFuUuWY5d+/kL/sYrQsM5yXLA2nSl8bYwOyjmDRgvaS2UoQ+pNGXEG5asiM1kPsoGQ6PO3slZ5WImIyGdqd+rw=";
    npx:hasSignatureTarget this: .
  
  this: dct:created "2021-11-12T16:53:34.576+02:00"^^xsd:dateTime;
    dct:creator orcid:0000-0002-7114-6459;
    nt:wasCreatedFromProvenanceTemplate <http://purl.org/np/RAi6zZAwhaJ23Hzg4lIjlPir6Take3ZQp-lS9skfBEwfQ>;
    nt:wasCreatedFromPubinfoTemplate <http://purl.org/np/RAA2MfqdBCzmz9yVWjKLXNbyfBNcwsMmOqcNUxkk1maIM>;
    nt:wasCreatedFromTemplate <http://purl.org/np/RAbN8-_C536GLgIoayNw86zS5ntCEgtFJn_uTgxmMdyeY> .
}


@prefix this: <http://purl.org/np/RA8BLtUFY9NoS6sQdDptZ-_77GnW11EqY0PCBzmp-uQys> .
@prefix sub: <http://purl.org/np/RA8BLtUFY9NoS6sQdDptZ-_77GnW11EqY0PCBzmp-uQys#> .
@prefix np: <http://www.nanopub.org/nschema#> .
@prefix dct: <http://purl.org/dc/terms/> .
@prefix nt: <https://w3id.org/np/o/ntemplate/> .
@prefix xsd: <http://www.w3.org/2001/XMLSchema#> .
@prefix orcid: <https://orcid.org/> .
@prefix prov: <http://www.w3.org/ns/prov#> .
@prefix npx: <http://purl.org/nanopub/x/> .

sub:Head {
  this: np:hasAssertion sub:assertion;
    np:hasProvenance sub:provenance;
    np:hasPublicationInfo sub:pubinfo;
    a np:Nanopublication .
}

sub:assertion {
  <http://purl.org/np/RAxBBJ2WkonyQNlXfdCAOaCi64J_xqgVGeaLjVQow9M88> dct:description
      "The author has addressed all review comments received and the formalization looks good.";
    <http://purl.org/spar/pso/withStatus> <http://purl.org/spar/pso/accepted-for-publication>;
    <http://purl.org/vocab/frbr/core#partOf> <https://w3id.org/linkflows/formalization-papers/DataScienceSpecialIssue> .
}

sub:provenance {
  sub:assertion prov:wasAttributedTo orcid:0000-0002-1267-0234, orcid:0000-0002-7114-6459 .
}

sub:pubinfo {
  sub:sig npx:hasAlgorithm "RSA";
    npx:hasPublicKey "MIGfMA0GCSqGSIb3DQEBAQUAA4GNADCBiQKBgQCJlM78d80R+gFMoQB1IG3f7AbqqGOCIv4HmZd1cx1KgEWMUUpPsojFNvx84fC/TltcJ8F8JafnbhDXW2HM2MhdK4yC04ROEV1vIgSzjDicHfiqXvMqdPuMyQp4mmCEY7mUoeEW10mWZqjk+S9TnmiAQbFGcpExP8aosr2aTR7CSQIDAQAB";
    npx:hasSignature "AR6e/OhAf2e1c1wqOhX44zyYIffB3hnNPrDZJztG+MSRoDS7/myQQONBraoDhgTp6nFSnZq6WbEJWF8fiT+J0SpqhU6FXhOsEsZJHGx57eoIghTxyldmeDUb00NW25oIGCb+oVbAxDj4kXTDuVRryi2+XGGNrjP7q5zy0unwqfQ=";
    npx:hasSignatureTarget this: .
  
  this: dct:created "2021-11-12T14:09:23.853+02:00"^^xsd:dateTime;
    dct:creator orcid:0000-0002-7114-6459;
    nt:wasCreatedFromProvenanceTemplate <http://purl.org/np/RAi6zZAwhaJ23Hzg4lIjlPir6Take3ZQp-lS9skfBEwfQ>;
    nt:wasCreatedFromPubinfoTemplate <http://purl.org/np/RAA2MfqdBCzmz9yVWjKLXNbyfBNcwsMmOqcNUxkk1maIM>;
    nt:wasCreatedFromTemplate <http://purl.org/np/RAbN8-_C536GLgIoayNw86zS5ntCEgtFJn_uTgxmMdyeY> .
}


@prefix this: <http://purl.org/np/RAgM9cY7OGMXgyPYL4Aimc9CKIsMVaxhHmZdAKD-AdMQA> .
@prefix sub: <http://purl.org/np/RAgM9cY7OGMXgyPYL4Aimc9CKIsMVaxhHmZdAKD-AdMQA#> .
@prefix np: <http://www.nanopub.org/nschema#> .
@prefix dct: <http://purl.org/dc/terms/> .
@prefix nt: <https://w3id.org/np/o/ntemplate/> .
@prefix xsd: <http://www.w3.org/2001/XMLSchema#> .
@prefix orcid: <https://orcid.org/> .
@prefix prov: <http://www.w3.org/ns/prov#> .
@prefix npx: <http://purl.org/nanopub/x/> .

sub:Head {
  this: np:hasAssertion sub:assertion;
    np:hasProvenance sub:provenance;
    np:hasPublicationInfo sub:pubinfo;
    a np:Nanopublication .
}

sub:assertion {
  <http://purl.org/np/RABzhulhaPhOzo9MxWxl230N72-azdlpMNwu_HtDqsuUc> dct:description
      "The authors have responded to the review comments and the formalization looks good.";
    <http://purl.org/spar/pso/withStatus> <http://purl.org/spar/pso/accepted-for-publication>;
    <http://purl.org/vocab/frbr/core#partOf> <https://w3id.org/linkflows/formalization-papers/DataScienceSpecialIssue> .
}

sub:provenance {
  sub:assertion prov:wasAttributedTo orcid:0000-0002-1267-0234, orcid:0000-0002-7114-6459 .
}

sub:pubinfo {
  sub:sig npx:hasAlgorithm "RSA";
    npx:hasPublicKey "MIGfMA0GCSqGSIb3DQEBAQUAA4GNADCBiQKBgQCJlM78d80R+gFMoQB1IG3f7AbqqGOCIv4HmZd1cx1KgEWMUUpPsojFNvx84fC/TltcJ8F8JafnbhDXW2HM2MhdK4yC04ROEV1vIgSzjDicHfiqXvMqdPuMyQp4mmCEY7mUoeEW10mWZqjk+S9TnmiAQbFGcpExP8aosr2aTR7CSQIDAQAB";
    npx:hasSignature "RlPgD4uU3iLzIwU+EnLbR9fQKGGV5875/hlGH5ph4nhjT4Rw5SzKq3ff+2YWu41o+6Rb0TDfzS1gf0o3FLpcSn8CvC/xFGkYo1sZMDZF2OoV+j9f9OLKeklCQt09mf+TESWcw4Y3a6XsocS87LcIOm5mKECz1S6katgZzKCV+X8=";
    npx:hasSignatureTarget this: .
  
  this: dct:created "2021-12-03T16:53:11.345+02:00"^^xsd:dateTime;
    dct:creator orcid:0000-0002-7114-6459;
    nt:wasCreatedFromProvenanceTemplate <http://purl.org/np/RAi6zZAwhaJ23Hzg4lIjlPir6Take3ZQp-lS9skfBEwfQ>;
    nt:wasCreatedFromPubinfoTemplate <http://purl.org/np/RAA2MfqdBCzmz9yVWjKLXNbyfBNcwsMmOqcNUxkk1maIM>;
    nt:wasCreatedFromTemplate <http://purl.org/np/RAbN8-_C536GLgIoayNw86zS5ntCEgtFJn_uTgxmMdyeY> .
}


@prefix this: <http://purl.org/np/RAJY7wiISIWV3ND9kRMQyzE5uyoq8GYd7rkZNL7NAdab8> .
@prefix sub: <http://purl.org/np/RAJY7wiISIWV3ND9kRMQyzE5uyoq8GYd7rkZNL7NAdab8#> .
@prefix np: <http://www.nanopub.org/nschema#> .
@prefix dct: <http://purl.org/dc/terms/> .
@prefix nt: <https://w3id.org/np/o/ntemplate/> .
@prefix xsd: <http://www.w3.org/2001/XMLSchema#> .
@prefix orcid: <https://orcid.org/> .
@prefix prov: <http://www.w3.org/ns/prov#> .
@prefix npx: <http://purl.org/nanopub/x/> .

sub:Head {
  this: np:hasAssertion sub:assertion;
    np:hasProvenance sub:provenance;
    np:hasPublicationInfo sub:pubinfo;
    a np:Nanopublication .
}

sub:assertion {
  <http://purl.org/np/RAgoIxfXPqNDY8vnK2EmBQDAFwuFIDJtfaMplTvPMq3pg> dct:description
      "The review comments were addressed and the formalization looks good.";
    <http://purl.org/spar/pso/withStatus> <http://purl.org/spar/pso/accepted-for-publication>;
    <http://purl.org/vocab/frbr/core#partOf> <https://w3id.org/linkflows/formalization-papers/DataScienceSpecialIssue> .
}

sub:provenance {
  sub:assertion prov:wasAttributedTo orcid:0000-0002-1267-0234, orcid:0000-0002-7114-6459 .
}

sub:pubinfo {
  sub:sig npx:hasAlgorithm "RSA";
    npx:hasPublicKey "MIGfMA0GCSqGSIb3DQEBAQUAA4GNADCBiQKBgQCJlM78d80R+gFMoQB1IG3f7AbqqGOCIv4HmZd1cx1KgEWMUUpPsojFNvx84fC/TltcJ8F8JafnbhDXW2HM2MhdK4yC04ROEV1vIgSzjDicHfiqXvMqdPuMyQp4mmCEY7mUoeEW10mWZqjk+S9TnmiAQbFGcpExP8aosr2aTR7CSQIDAQAB";
    npx:hasSignature "R6WKXaKiwHGqOFZIpKfQlca/nWytmBkyDWrSnbTs/ppD1s8WfcRqQ4+q45oh1stpg8b3UDX6iPELI/Q/3p5wGQLqSa21XvvKIXRqhLGqGBwUo7zWQtIg7CVbkbb4Qpl3IwBLezsIpOmuwZrB/zNFv/I0MELr7dt6MJp+zae19p4=";
    npx:hasSignatureTarget this: .
  
  this: dct:created "2021-11-19T11:17:14.285+02:00"^^xsd:dateTime;
    dct:creator orcid:0000-0002-7114-6459;
    nt:wasCreatedFromProvenanceTemplate <http://purl.org/np/RAi6zZAwhaJ23Hzg4lIjlPir6Take3ZQp-lS9skfBEwfQ>;
    nt:wasCreatedFromPubinfoTemplate <http://purl.org/np/RAA2MfqdBCzmz9yVWjKLXNbyfBNcwsMmOqcNUxkk1maIM>;
    nt:wasCreatedFromTemplate <http://purl.org/np/RAbN8-_C536GLgIoayNw86zS5ntCEgtFJn_uTgxmMdyeY> .
}


@prefix this: <http://purl.org/np/RAKNnwB9sUaOdqUz3vk6FvIY8ckt5NsEn3scZb0MLux00> .
@prefix sub: <http://purl.org/np/RAKNnwB9sUaOdqUz3vk6FvIY8ckt5NsEn3scZb0MLux00#> .
@prefix np: <http://www.nanopub.org/nschema#> .
@prefix dct: <http://purl.org/dc/terms/> .
@prefix nt: <https://w3id.org/np/o/ntemplate/> .
@prefix xsd: <http://www.w3.org/2001/XMLSchema#> .
@prefix orcid: <https://orcid.org/> .
@prefix prov: <http://www.w3.org/ns/prov#> .
@prefix npx: <http://purl.org/nanopub/x/> .

sub:Head {
  this: np:hasAssertion sub:assertion;
    np:hasProvenance sub:provenance;
    np:hasPublicationInfo sub:pubinfo;
    a np:Nanopublication .
}

sub:assertion {
  <http://purl.org/np/RAeRSya2qIYymsBxiqOZP_oaQpHXUVXiydKvPCFM-7DDQ> dct:description
      "All review comments were addressed and the formalization looks good.";
    <http://purl.org/spar/pso/withStatus> <http://purl.org/spar/pso/accepted-for-publication>;
    <http://purl.org/vocab/frbr/core#partOf> <https://w3id.org/linkflows/formalization-papers/DataScienceSpecialIssue> .
}

sub:provenance {
  sub:assertion prov:wasAttributedTo orcid:0000-0002-1267-0234, orcid:0000-0002-7114-6459 .
}

sub:pubinfo {
  sub:sig npx:hasAlgorithm "RSA";
    npx:hasPublicKey "MIGfMA0GCSqGSIb3DQEBAQUAA4GNADCBiQKBgQCJlM78d80R+gFMoQB1IG3f7AbqqGOCIv4HmZd1cx1KgEWMUUpPsojFNvx84fC/TltcJ8F8JafnbhDXW2HM2MhdK4yC04ROEV1vIgSzjDicHfiqXvMqdPuMyQp4mmCEY7mUoeEW10mWZqjk+S9TnmiAQbFGcpExP8aosr2aTR7CSQIDAQAB";
    npx:hasSignature "YDoXinKYOLI1C5lUpZTxBJ1qnKq5wjq7niBjfFeDL1X2e/Ci7LnAXMvBZNjuu2Pkal7LQYnDRtPE0s3U9j4HCfmqm4Dxgk2h0NtNqma+XkUh4MsAxm1XHcrSjKXXFq/x/Fkiamh3eyR1N3wR6Db/1CucYnQAKO/kZUsigiWI27o=";
    npx:hasSignatureTarget this: .
  
  this: dct:created "2021-11-17T17:45:08.700+02:00"^^xsd:dateTime;
    dct:creator orcid:0000-0002-7114-6459;
    nt:wasCreatedFromProvenanceTemplate <http://purl.org/np/RAi6zZAwhaJ23Hzg4lIjlPir6Take3ZQp-lS9skfBEwfQ>;
    nt:wasCreatedFromPubinfoTemplate <http://purl.org/np/RAA2MfqdBCzmz9yVWjKLXNbyfBNcwsMmOqcNUxkk1maIM>;
    nt:wasCreatedFromTemplate <http://purl.org/np/RAbN8-_C536GLgIoayNw86zS5ntCEgtFJn_uTgxmMdyeY> .
}


@prefix this: <http://purl.org/np/RAMNj6VHDqFRtvXZLgdQNQzrf52BWZhFPq0DtFt1C_PzY> .
@prefix sub: <http://purl.org/np/RAMNj6VHDqFRtvXZLgdQNQzrf52BWZhFPq0DtFt1C_PzY#> .
@prefix np: <http://www.nanopub.org/nschema#> .
@prefix dct: <http://purl.org/dc/terms/> .
@prefix nt: <https://w3id.org/np/o/ntemplate/> .
@prefix xsd: <http://www.w3.org/2001/XMLSchema#> .
@prefix orcid: <https://orcid.org/> .
@prefix prov: <http://www.w3.org/ns/prov#> .
@prefix npx: <http://purl.org/nanopub/x/> .

sub:Head {
  this: np:hasAssertion sub:assertion;
    np:hasProvenance sub:provenance;
    np:hasPublicationInfo sub:pubinfo;
    a np:Nanopublication .
}

sub:assertion {
  <http://purl.org/np/RAXVRaFjWDlX5cZcVRXETaEIAx6QAyLK5JCrzDP-yDp9U> dct:description
      "The formalization looks good and the author addressed and responded to all the review comments received.";
    <http://purl.org/spar/pso/withStatus> <http://purl.org/spar/pso/accepted-for-publication>;
    <http://purl.org/vocab/frbr/core#partOf> <https://w3id.org/linkflows/formalization-papers/DataScienceSpecialIssue> .
}

sub:provenance {
  sub:assertion prov:wasAttributedTo orcid:0000-0002-1267-0234, orcid:0000-0002-7114-6459 .
}

sub:pubinfo {
  sub:sig npx:hasAlgorithm "RSA";
    npx:hasPublicKey "MIGfMA0GCSqGSIb3DQEBAQUAA4GNADCBiQKBgQCJlM78d80R+gFMoQB1IG3f7AbqqGOCIv4HmZd1cx1KgEWMUUpPsojFNvx84fC/TltcJ8F8JafnbhDXW2HM2MhdK4yC04ROEV1vIgSzjDicHfiqXvMqdPuMyQp4mmCEY7mUoeEW10mWZqjk+S9TnmiAQbFGcpExP8aosr2aTR7CSQIDAQAB";
    npx:hasSignature "GelrCZ77lRC8txCqN5RxqIA0wi9EKySSCpcuNZmk+yHpRy0wF+oQSYSd826uF9sP4HTOjAqgt+CAin1Oq8gqGV9jdagFFPiXf6963yvNAc8LWlzI1dj23wcNXch5pGG3gqCiPbm2UrPEoW2DkIF79x/ZqmXB8MErG41w3iddNCg=";
    npx:hasSignatureTarget this: .
  
  this: dct:created "2021-12-17T14:05:46.226+01:00"^^xsd:dateTime;
    dct:creator orcid:0000-0002-7114-6459;
    nt:wasCreatedFromProvenanceTemplate <http://purl.org/np/RAi6zZAwhaJ23Hzg4lIjlPir6Take3ZQp-lS9skfBEwfQ>;
    nt:wasCreatedFromPubinfoTemplate <http://purl.org/np/RAA2MfqdBCzmz9yVWjKLXNbyfBNcwsMmOqcNUxkk1maIM>;
    nt:wasCreatedFromTemplate <http://purl.org/np/RAbN8-_C536GLgIoayNw86zS5ntCEgtFJn_uTgxmMdyeY> .
}


@prefix this: <http://purl.org/np/RAmSh6ro3wlCZDHVmBGqEBYfY-WkXR7W2FYcLhRuirYBE> .
@prefix sub: <http://purl.org/np/RAmSh6ro3wlCZDHVmBGqEBYfY-WkXR7W2FYcLhRuirYBE#> .
@prefix np: <http://www.nanopub.org/nschema#> .
@prefix dct: <http://purl.org/dc/terms/> .
@prefix nt: <https://w3id.org/np/o/ntemplate/> .
@prefix xsd: <http://www.w3.org/2001/XMLSchema#> .
@prefix orcid: <https://orcid.org/> .
@prefix prov: <http://www.w3.org/ns/prov#> .
@prefix npx: <http://purl.org/nanopub/x/> .

sub:Head {
  this: np:hasAssertion sub:assertion;
    np:hasProvenance sub:provenance;
    np:hasPublicationInfo sub:pubinfo;
    a np:Nanopublication .
}

sub:assertion {
  <http://purl.org/np/RA22JAQihYeiJkNIjvwnxLPmjuG74yPcRXpPyVX8DV6fA> dct:description
      "All review comments were addressed and the formalization looks good.";
    <http://purl.org/spar/pso/withStatus> <http://purl.org/spar/pso/accepted-for-publication>;
    <http://purl.org/vocab/frbr/core#partOf> <https://w3id.org/linkflows/formalization-papers/DataScienceSpecialIssue> .
}

sub:provenance {
  sub:assertion prov:wasAttributedTo orcid:0000-0002-1267-0234, orcid:0000-0002-7114-6459 .
}

sub:pubinfo {
  sub:sig npx:hasAlgorithm "RSA";
    npx:hasPublicKey "MIGfMA0GCSqGSIb3DQEBAQUAA4GNADCBiQKBgQCJlM78d80R+gFMoQB1IG3f7AbqqGOCIv4HmZd1cx1KgEWMUUpPsojFNvx84fC/TltcJ8F8JafnbhDXW2HM2MhdK4yC04ROEV1vIgSzjDicHfiqXvMqdPuMyQp4mmCEY7mUoeEW10mWZqjk+S9TnmiAQbFGcpExP8aosr2aTR7CSQIDAQAB";
    npx:hasSignature "UITfrK7gu+DJL33Dk5wFOmXgQB9KbsbOuvkRmflcHccJ81xF2ac52lMuAzQAKwkSNOxVzwDrfj7zDOOwf3v3UMTQWSo7NeduoROYZFs7fgpH+Mzs4gsm0Zk7PMQ6EMCApXW/J4TsidABVj3otGRglcrO3zYQ/jEO1YUPa0//juE=";
    npx:hasSignatureTarget this: .
  
  this: dct:created "2021-11-17T17:53:37.831+02:00"^^xsd:dateTime;
    dct:creator orcid:0000-0002-7114-6459;
    nt:wasCreatedFromProvenanceTemplate <http://purl.org/np/RAi6zZAwhaJ23Hzg4lIjlPir6Take3ZQp-lS9skfBEwfQ>;
    nt:wasCreatedFromPubinfoTemplate <http://purl.org/np/RAA2MfqdBCzmz9yVWjKLXNbyfBNcwsMmOqcNUxkk1maIM>;
    nt:wasCreatedFromTemplate <http://purl.org/np/RAbN8-_C536GLgIoayNw86zS5ntCEgtFJn_uTgxmMdyeY> .
}


@prefix this: <http://purl.org/np/RAmwI--UvGZeNOqgg8JO0i8wujBr7DPGOgB2zFkpN-zJI> .
@prefix sub: <http://purl.org/np/RAmwI--UvGZeNOqgg8JO0i8wujBr7DPGOgB2zFkpN-zJI#> .
@prefix np: <http://www.nanopub.org/nschema#> .
@prefix dct: <http://purl.org/dc/terms/> .
@prefix nt: <https://w3id.org/np/o/ntemplate/> .
@prefix xsd: <http://www.w3.org/2001/XMLSchema#> .
@prefix orcid: <https://orcid.org/> .
@prefix prov: <http://www.w3.org/ns/prov#> .
@prefix npx: <http://purl.org/nanopub/x/> .

sub:Head {
  this: np:hasAssertion sub:assertion;
    np:hasProvenance sub:provenance;
    np:hasPublicationInfo sub:pubinfo;
    a np:Nanopublication .
}

sub:assertion {
  <http://purl.org/np/RAoo8EvTgfkxJw5SgZXbJvRl5nQG7ygeGaHp8Zud1U4Zw> dct:description
      "The review comments were addressed and the formalization looks good.";
    <http://purl.org/spar/pso/withStatus> <http://purl.org/spar/pso/accepted-for-publication>;
    <http://purl.org/vocab/frbr/core#partOf> <https://w3id.org/linkflows/formalization-papers/DataScienceSpecialIssue> .
}

sub:provenance {
  sub:assertion prov:wasAttributedTo orcid:0000-0002-1267-0234, orcid:0000-0002-7114-6459 .
}

sub:pubinfo {
  sub:sig npx:hasAlgorithm "RSA";
    npx:hasPublicKey "MIGfMA0GCSqGSIb3DQEBAQUAA4GNADCBiQKBgQCJlM78d80R+gFMoQB1IG3f7AbqqGOCIv4HmZd1cx1KgEWMUUpPsojFNvx84fC/TltcJ8F8JafnbhDXW2HM2MhdK4yC04ROEV1vIgSzjDicHfiqXvMqdPuMyQp4mmCEY7mUoeEW10mWZqjk+S9TnmiAQbFGcpExP8aosr2aTR7CSQIDAQAB";
    npx:hasSignature "GGdiqP+WYCCg5EbyC0zNIZ3vr6uy83QcaJ7gcdjvZvgZun1O46Ef90K3d7deryhEGpnwhIU2nDIfTjAm2oqLJumbsD3ejN3GkAjMP/Bo3h2HiGfcrVk7nl6glb3XGf6YeHbeoKxeMpz0rtkcT3826NG1zHbD3yd3fEjRo8vTFmA=";
    npx:hasSignatureTarget this: .
  
  this: dct:created "2021-11-29T10:53:41.376+02:00"^^xsd:dateTime;
    dct:creator orcid:0000-0002-7114-6459;
    nt:wasCreatedFromProvenanceTemplate <http://purl.org/np/RAi6zZAwhaJ23Hzg4lIjlPir6Take3ZQp-lS9skfBEwfQ>;
    nt:wasCreatedFromPubinfoTemplate <http://purl.org/np/RAA2MfqdBCzmz9yVWjKLXNbyfBNcwsMmOqcNUxkk1maIM>;
    nt:wasCreatedFromTemplate <http://purl.org/np/RAbN8-_C536GLgIoayNw86zS5ntCEgtFJn_uTgxmMdyeY> .
}


@prefix this: <http://purl.org/np/RArHWhbuGlagtVcVZytxkFwWcsnPSeZYOpz5gnPINruME> .
@prefix sub: <http://purl.org/np/RArHWhbuGlagtVcVZytxkFwWcsnPSeZYOpz5gnPINruME#> .
@prefix np: <http://www.nanopub.org/nschema#> .
@prefix dct: <http://purl.org/dc/terms/> .
@prefix nt: <https://w3id.org/np/o/ntemplate/> .
@prefix xsd: <http://www.w3.org/2001/XMLSchema#> .
@prefix orcid: <https://orcid.org/> .
@prefix prov: <http://www.w3.org/ns/prov#> .
@prefix npx: <http://purl.org/nanopub/x/> .

sub:Head {
  this: np:hasAssertion sub:assertion;
    np:hasProvenance sub:provenance;
    np:hasPublicationInfo sub:pubinfo;
    a np:Nanopublication .
}

sub:assertion {
  <http://purl.org/np/RAXkuXJ4IK10Ai9F39_tOFDy6ewi7znau6OQhUEXP4nPc> dct:description
      "The author has addressed the review comments and the formalization looks good.";
    <http://purl.org/spar/pso/withStatus> <http://purl.org/spar/pso/accepted-for-publication>;
    <http://purl.org/vocab/frbr/core#partOf> <https://w3id.org/linkflows/formalization-papers/DataScienceSpecialIssue> .
}

sub:provenance {
  sub:assertion prov:wasAttributedTo orcid:0000-0002-1267-0234, orcid:0000-0002-7114-6459 .
}

sub:pubinfo {
  sub:sig npx:hasAlgorithm "RSA";
    npx:hasPublicKey "MIGfMA0GCSqGSIb3DQEBAQUAA4GNADCBiQKBgQCJlM78d80R+gFMoQB1IG3f7AbqqGOCIv4HmZd1cx1KgEWMUUpPsojFNvx84fC/TltcJ8F8JafnbhDXW2HM2MhdK4yC04ROEV1vIgSzjDicHfiqXvMqdPuMyQp4mmCEY7mUoeEW10mWZqjk+S9TnmiAQbFGcpExP8aosr2aTR7CSQIDAQAB";
    npx:hasSignature "DMHwnSxdJ63d8mEil56ALbuPLZCEmjbJJN4QsuXAQQTNyrlIpYn7go0XFhhyZhL68yzKVxuO+8xuBwEevB8WpMS7y8u+91B2Aa/SBguzgxidxkpRnb+cHto4lDdKCY7fTbEaJZIQQStRaAZDDlaxs5udC0Yjuzk6nipyVw0zll0=";
    npx:hasSignatureTarget this: .
  
  this: dct:created "2021-11-17T18:18:40.432+02:00"^^xsd:dateTime;
    dct:creator orcid:0000-0002-7114-6459;
    nt:wasCreatedFromProvenanceTemplate <http://purl.org/np/RAi6zZAwhaJ23Hzg4lIjlPir6Take3ZQp-lS9skfBEwfQ>;
    nt:wasCreatedFromPubinfoTemplate <http://purl.org/np/RAA2MfqdBCzmz9yVWjKLXNbyfBNcwsMmOqcNUxkk1maIM>;
    nt:wasCreatedFromTemplate <http://purl.org/np/RAbN8-_C536GLgIoayNw86zS5ntCEgtFJn_uTgxmMdyeY> .
}


@prefix this: <http://purl.org/np/RAty4B0ZyO3gMW02Tbo41gZHmioDmot2hK_F51HKRTjkw> .
@prefix sub: <http://purl.org/np/RAty4B0ZyO3gMW02Tbo41gZHmioDmot2hK_F51HKRTjkw#> .
@prefix np: <http://www.nanopub.org/nschema#> .
@prefix dct: <http://purl.org/dc/terms/> .
@prefix nt: <https://w3id.org/np/o/ntemplate/> .
@prefix xsd: <http://www.w3.org/2001/XMLSchema#> .
@prefix orcid: <https://orcid.org/> .
@prefix prov: <http://www.w3.org/ns/prov#> .
@prefix npx: <http://purl.org/nanopub/x/> .

sub:Head {
  this: np:hasAssertion sub:assertion;
    np:hasProvenance sub:provenance;
    np:hasPublicationInfo sub:pubinfo;
    a np:Nanopublication .
}

sub:assertion {
  <http://purl.org/np/RA12lVwEtmddK9OwDkZQZlgJaOD2-0NXtAtO_jDaG-3VQ> dct:description
      "The formalization looks good and the author has addressed the received review comments.";
    <http://purl.org/spar/pso/withStatus> <http://purl.org/spar/pso/accepted-for-publication>;
    <http://purl.org/vocab/frbr/core#partOf> <https://w3id.org/linkflows/formalization-papers/DataScienceSpecialIssue> .
}

sub:provenance {
  sub:assertion prov:wasAttributedTo orcid:0000-0002-1267-0234, orcid:0000-0002-7114-6459 .
}

sub:pubinfo {
  sub:sig npx:hasAlgorithm "RSA";
    npx:hasPublicKey "MIGfMA0GCSqGSIb3DQEBAQUAA4GNADCBiQKBgQCJlM78d80R+gFMoQB1IG3f7AbqqGOCIv4HmZd1cx1KgEWMUUpPsojFNvx84fC/TltcJ8F8JafnbhDXW2HM2MhdK4yC04ROEV1vIgSzjDicHfiqXvMqdPuMyQp4mmCEY7mUoeEW10mWZqjk+S9TnmiAQbFGcpExP8aosr2aTR7CSQIDAQAB";
    npx:hasSignature "acE+0voF+0C1jHXRIGvO0JgOcfrtLTxerMYP6vnz0S3BLPUf/USZ5rxkSiNUluV2eGPv+kH/XHsqV8yc4952U8ePfK3CCeH1Ek2U8jvkX8HUrl1FBwxeZZVrhSkU6xY+sMIAAjV8kQ1a90n9cuc4ajP2A4e2YHatOZz/+vx9Ytg=";
    npx:hasSignatureTarget this: .
  
  this: dct:created "2021-12-17T10:34:40.106+01:00"^^xsd:dateTime;
    dct:creator orcid:0000-0002-7114-6459;
    nt:wasCreatedFromProvenanceTemplate <http://purl.org/np/RAi6zZAwhaJ23Hzg4lIjlPir6Take3ZQp-lS9skfBEwfQ>;
    nt:wasCreatedFromPubinfoTemplate <http://purl.org/np/RAA2MfqdBCzmz9yVWjKLXNbyfBNcwsMmOqcNUxkk1maIM>;
    nt:wasCreatedFromTemplate <http://purl.org/np/RAbN8-_C536GLgIoayNw86zS5ntCEgtFJn_uTgxmMdyeY> .
}


@prefix this: <http://purl.org/np/RAWJbD5e0bP_cw7FsWpvDNyFgaa7mtTMgmJ-Sv0rfUOMQ> .
@prefix sub: <http://purl.org/np/RAWJbD5e0bP_cw7FsWpvDNyFgaa7mtTMgmJ-Sv0rfUOMQ#> .
@prefix np: <http://www.nanopub.org/nschema#> .
@prefix dct: <http://purl.org/dc/terms/> .
@prefix nt: <https://w3id.org/np/o/ntemplate/> .
@prefix xsd: <http://www.w3.org/2001/XMLSchema#> .
@prefix orcid: <https://orcid.org/> .
@prefix prov: <http://www.w3.org/ns/prov#> .
@prefix npx: <http://purl.org/nanopub/x/> .

sub:Head {
  this: np:hasAssertion sub:assertion;
    np:hasProvenance sub:provenance;
    np:hasPublicationInfo sub:pubinfo;
    a np:Nanopublication .
}

sub:assertion {
  <http://purl.org/np/RA1FoHM9lwJ1XAV1eB871XcMAKfod73G_i4YtgoLpJVH0> dct:description
      "All review comments were addressed and responded to and the formalization looks good.";
    <http://purl.org/spar/pso/withStatus> <http://purl.org/spar/pso/accepted-for-publication>;
    <http://purl.org/vocab/frbr/core#partOf> <https://w3id.org/linkflows/formalization-papers/DataScienceSpecialIssue> .
}

sub:provenance {
  sub:assertion prov:wasAttributedTo orcid:0000-0002-1267-0234, orcid:0000-0002-7114-6459 .
}

sub:pubinfo {
  sub:sig npx:hasAlgorithm "RSA";
    npx:hasPublicKey "MIGfMA0GCSqGSIb3DQEBAQUAA4GNADCBiQKBgQCJlM78d80R+gFMoQB1IG3f7AbqqGOCIv4HmZd1cx1KgEWMUUpPsojFNvx84fC/TltcJ8F8JafnbhDXW2HM2MhdK4yC04ROEV1vIgSzjDicHfiqXvMqdPuMyQp4mmCEY7mUoeEW10mWZqjk+S9TnmiAQbFGcpExP8aosr2aTR7CSQIDAQAB";
    npx:hasSignature "RUTDSFtanMuoUQ48fU+rkIRmL8m5JzwEGLYpdn4okUz03smfMtr7XncnpQiDmX7wfMlOKMGzbL25P4mcYPVi+8EH6r9payDZbOLD6lp8j9IA7uVpQdsvOTBfTQNseocFjJlty2bbWegp/njYAQiJ4bds28VqK+FyyXGIBj2yDTQ=";
    npx:hasSignatureTarget this: .
  
  this: dct:created "2021-11-12T17:46:59.019+02:00"^^xsd:dateTime;
    dct:creator orcid:0000-0002-7114-6459;
    nt:wasCreatedFromProvenanceTemplate <http://purl.org/np/RAi6zZAwhaJ23Hzg4lIjlPir6Take3ZQp-lS9skfBEwfQ>;
    nt:wasCreatedFromPubinfoTemplate <http://purl.org/np/RAA2MfqdBCzmz9yVWjKLXNbyfBNcwsMmOqcNUxkk1maIM>;
    nt:wasCreatedFromTemplate <http://purl.org/np/RAbN8-_C536GLgIoayNw86zS5ntCEgtFJn_uTgxmMdyeY> .
}


@prefix this: <http://purl.org/np/RAXrzGYzSlSSohJfZeEy_tAe0WB3yEDr1_8rj00N7egtA> .
@prefix sub: <http://purl.org/np/RAXrzGYzSlSSohJfZeEy_tAe0WB3yEDr1_8rj00N7egtA#> .
@prefix np: <http://www.nanopub.org/nschema#> .
@prefix dct: <http://purl.org/dc/terms/> .
@prefix nt: <https://w3id.org/np/o/ntemplate/> .
@prefix xsd: <http://www.w3.org/2001/XMLSchema#> .
@prefix orcid: <https://orcid.org/> .
@prefix prov: <http://www.w3.org/ns/prov#> .
@prefix npx: <http://purl.org/nanopub/x/> .

sub:Head {
  this: np:hasAssertion sub:assertion;
    np:hasProvenance sub:provenance;
    np:hasPublicationInfo sub:pubinfo;
    a np:Nanopublication .
}

sub:assertion {
  <http://purl.org/np/RAyg4UgIVovBGia-hk4qEuRzOq14fcOlYAclC6YGQaVYU> dct:description
      "The review comments were addressed and the updated formalization looks good.";
    <http://purl.org/spar/pso/withStatus> <http://purl.org/spar/pso/accepted-for-publication>;
    <http://purl.org/vocab/frbr/core#partOf> <https://w3id.org/linkflows/formalization-papers/DataScienceSpecialIssue> .
}

sub:provenance {
  sub:assertion prov:wasAttributedTo orcid:0000-0002-1267-0234, orcid:0000-0002-7114-6459 .
}

sub:pubinfo {
  sub:sig npx:hasAlgorithm "RSA";
    npx:hasPublicKey "MIGfMA0GCSqGSIb3DQEBAQUAA4GNADCBiQKBgQCJlM78d80R+gFMoQB1IG3f7AbqqGOCIv4HmZd1cx1KgEWMUUpPsojFNvx84fC/TltcJ8F8JafnbhDXW2HM2MhdK4yC04ROEV1vIgSzjDicHfiqXvMqdPuMyQp4mmCEY7mUoeEW10mWZqjk+S9TnmiAQbFGcpExP8aosr2aTR7CSQIDAQAB";
    npx:hasSignature "EuGP3w7p791KZrbNWSIVIVgrJvH0zvt9YiOsNvISCaJOoqHSc0468weQW2wRLUaQ0xYYMO1/ZxGCdiPk8KJWI1V+UKHiRt17ZPFOGkZp4wfbM6Zy8ptqti1fPlpKZmR9+FV9SAsWrnc2syRZO0sVPkfX21tOILIZ86AQHcSkyPk=";
    npx:hasSignatureTarget this: .
  
  this: dct:created "2021-11-15T17:14:21.881+02:00"^^xsd:dateTime;
    dct:creator orcid:0000-0002-7114-6459;
    nt:wasCreatedFromProvenanceTemplate <http://purl.org/np/RAi6zZAwhaJ23Hzg4lIjlPir6Take3ZQp-lS9skfBEwfQ>;
    nt:wasCreatedFromPubinfoTemplate <http://purl.org/np/RAA2MfqdBCzmz9yVWjKLXNbyfBNcwsMmOqcNUxkk1maIM>;
    nt:wasCreatedFromTemplate <http://purl.org/np/RAbN8-_C536GLgIoayNw86zS5ntCEgtFJn_uTgxmMdyeY> .
}


@prefix this: <http://purl.org/np/RAYDQy2RDgmskhPV-B2-BLSBDN84G1ru-TJK_RwBHyQEw> .
@prefix sub: <http://purl.org/np/RAYDQy2RDgmskhPV-B2-BLSBDN84G1ru-TJK_RwBHyQEw#> .
@prefix np: <http://www.nanopub.org/nschema#> .
@prefix dct: <http://purl.org/dc/terms/> .
@prefix nt: <https://w3id.org/np/o/ntemplate/> .
@prefix xsd: <http://www.w3.org/2001/XMLSchema#> .
@prefix orcid: <https://orcid.org/> .
@prefix prov: <http://www.w3.org/ns/prov#> .
@prefix npx: <http://purl.org/nanopub/x/> .

sub:Head {
  this: np:hasAssertion sub:assertion;
    np:hasProvenance sub:provenance;
    np:hasPublicationInfo sub:pubinfo;
    a np:Nanopublication .
}

sub:assertion {
  <http://purl.org/np/RAn15vsPJEVdJvjNKtBPo_oadtjeP9oc3Si-69FiJ4poQ> dct:description
      "The review comments were addressed and the formalization looks good.";
    <http://purl.org/spar/pso/withStatus> <http://purl.org/spar/pso/accepted-for-publication>;
    <http://purl.org/vocab/frbr/core#partOf> <https://w3id.org/linkflows/formalization-papers/DataScienceSpecialIssue> .
}

sub:provenance {
  sub:assertion prov:wasAttributedTo orcid:0000-0002-1267-0234, orcid:0000-0002-7114-6459 .
}

sub:pubinfo {
  sub:sig npx:hasAlgorithm "RSA";
    npx:hasPublicKey "MIGfMA0GCSqGSIb3DQEBAQUAA4GNADCBiQKBgQCJlM78d80R+gFMoQB1IG3f7AbqqGOCIv4HmZd1cx1KgEWMUUpPsojFNvx84fC/TltcJ8F8JafnbhDXW2HM2MhdK4yC04ROEV1vIgSzjDicHfiqXvMqdPuMyQp4mmCEY7mUoeEW10mWZqjk+S9TnmiAQbFGcpExP8aosr2aTR7CSQIDAQAB";
    npx:hasSignature "H4KXs23OAY2738NL9FQOBPko22PXsnvNCkW8o/C1W+rqP6iIp5jqjXWi6SREcRHFhDqECCFMASZShj1Tg0ZOgRFLDM+pw3TBCH3Z8wQcZlQ8tTXwqOFY1LxxG7dfqormM3txFsNXEuTU0hNQlo4BlVjWgLidv6Wd7O5A/tV1xn8=";
    npx:hasSignatureTarget this: .
  
  this: dct:created "2021-11-17T21:31:59.623+02:00"^^xsd:dateTime;
    dct:creator orcid:0000-0002-7114-6459;
    nt:wasCreatedFromProvenanceTemplate <http://purl.org/np/RAi6zZAwhaJ23Hzg4lIjlPir6Take3ZQp-lS9skfBEwfQ>;
    nt:wasCreatedFromPubinfoTemplate <http://purl.org/np/RAA2MfqdBCzmz9yVWjKLXNbyfBNcwsMmOqcNUxkk1maIM>;
    nt:wasCreatedFromTemplate <http://purl.org/np/RAbN8-_C536GLgIoayNw86zS5ntCEgtFJn_uTgxmMdyeY> .
}


@prefix this: <http://purl.org/np/RAyt9RZbScNQ76A_3keOT9cS1sv5vk9jN1BbJ4b8FkUsg> .
@prefix sub: <http://purl.org/np/RAyt9RZbScNQ76A_3keOT9cS1sv5vk9jN1BbJ4b8FkUsg#> .
@prefix np: <http://www.nanopub.org/nschema#> .
@prefix dct: <http://purl.org/dc/terms/> .
@prefix nt: <https://w3id.org/np/o/ntemplate/> .
@prefix xsd: <http://www.w3.org/2001/XMLSchema#> .
@prefix orcid: <https://orcid.org/> .
@prefix prov: <http://www.w3.org/ns/prov#> .
@prefix npx: <http://purl.org/nanopub/x/> .

sub:Head {
  this: np:hasAssertion sub:assertion;
    np:hasProvenance sub:provenance;
    np:hasPublicationInfo sub:pubinfo;
    a np:Nanopublication .
}

sub:assertion {
  <http://purl.org/np/RAbWbJCYlLhlYBDn9PVxdJP_WUbbi058aRcK-3sOJsRwY> dct:description
      "All review comments were addressed and the formalization looks good.";
    <http://purl.org/spar/pso/withStatus> <http://purl.org/spar/pso/accepted-for-publication>;
    <http://purl.org/vocab/frbr/core#partOf> <https://w3id.org/linkflows/formalization-papers/DataScienceSpecialIssue> .
}

sub:provenance {
  sub:assertion prov:wasAttributedTo orcid:0000-0002-1267-0234, orcid:0000-0002-7114-6459 .
}

sub:pubinfo {
  sub:sig npx:hasAlgorithm "RSA";
    npx:hasPublicKey "MIGfMA0GCSqGSIb3DQEBAQUAA4GNADCBiQKBgQCJlM78d80R+gFMoQB1IG3f7AbqqGOCIv4HmZd1cx1KgEWMUUpPsojFNvx84fC/TltcJ8F8JafnbhDXW2HM2MhdK4yC04ROEV1vIgSzjDicHfiqXvMqdPuMyQp4mmCEY7mUoeEW10mWZqjk+S9TnmiAQbFGcpExP8aosr2aTR7CSQIDAQAB";
    npx:hasSignature "AoNgkHcfS3f2NmUmxP6IY3MWjPIUI1LIev5NfptR0G/CPACP3gtqBqc//qtbvvvZVPxZsfbklfa0KLlDqil1wNCbLRBhDn6wc6I2RQJyICnXknqOIFNbsToPiSeKHarlqNHXNXdCA27wdjG2KzvHry7T6oF18O+V6v/7vWYtDpI=";
    npx:hasSignatureTarget this: .
  
  this: dct:created "2021-11-17T20:07:26.101+02:00"^^xsd:dateTime;
    dct:creator orcid:0000-0002-7114-6459;
    nt:wasCreatedFromProvenanceTemplate <http://purl.org/np/RAi6zZAwhaJ23Hzg4lIjlPir6Take3ZQp-lS9skfBEwfQ>;
    nt:wasCreatedFromPubinfoTemplate <http://purl.org/np/RAA2MfqdBCzmz9yVWjKLXNbyfBNcwsMmOqcNUxkk1maIM>;
    nt:wasCreatedFromTemplate <http://purl.org/np/RAbN8-_C536GLgIoayNw86zS5ntCEgtFJn_uTgxmMdyeY> .
}


@prefix this: <http://purl.org/np/RAZRc30QS-6ito2P4TPeWvn13hLC-U_vTuhS1FXTI1MbQ> .
@prefix sub: <http://purl.org/np/RAZRc30QS-6ito2P4TPeWvn13hLC-U_vTuhS1FXTI1MbQ#> .
@prefix np: <http://www.nanopub.org/nschema#> .
@prefix dct: <http://purl.org/dc/terms/> .
@prefix nt: <https://w3id.org/np/o/ntemplate/> .
@prefix xsd: <http://www.w3.org/2001/XMLSchema#> .
@prefix orcid: <https://orcid.org/> .
@prefix prov: <http://www.w3.org/ns/prov#> .
@prefix npx: <http://purl.org/nanopub/x/> .

sub:Head {
  this: np:hasAssertion sub:assertion;
    np:hasProvenance sub:provenance;
    np:hasPublicationInfo sub:pubinfo;
    a np:Nanopublication .
}

sub:assertion {
  <http://purl.org/np/RAMgThXW6xx8QiPmW9VhVuxWCN2ZWe-pmxDcFfdx_A7z0> dct:description
      "The author has addressed the review comments and the formalization looks good.";
    <http://purl.org/spar/pso/withStatus> <http://purl.org/spar/pso/accepted-for-publication>;
    <http://purl.org/vocab/frbr/core#partOf> <https://w3id.org/linkflows/formalization-papers/DataScienceSpecialIssue> .
}

sub:provenance {
  sub:assertion prov:wasAttributedTo orcid:0000-0002-1267-0234, orcid:0000-0002-7114-6459 .
}

sub:pubinfo {
  sub:sig npx:hasAlgorithm "RSA";
    npx:hasPublicKey "MIGfMA0GCSqGSIb3DQEBAQUAA4GNADCBiQKBgQCJlM78d80R+gFMoQB1IG3f7AbqqGOCIv4HmZd1cx1KgEWMUUpPsojFNvx84fC/TltcJ8F8JafnbhDXW2HM2MhdK4yC04ROEV1vIgSzjDicHfiqXvMqdPuMyQp4mmCEY7mUoeEW10mWZqjk+S9TnmiAQbFGcpExP8aosr2aTR7CSQIDAQAB";
    npx:hasSignature "WsfU1wY/9u0SMCOQqfTtSz39uEgVe7jpHacKqnbkFFeMiDVjHXgUQkGkjd81ZNoBnCNgPaGUXCJI8rQETEnA3Ie0d2sV6/gnmGrfO5Ec3D/c3QsdIPRGnrj2M2+pa/isq7jtz2T5FS/XGdwxi0GmwkLDp2+LKcEiXDIAxip+HIY=";
    npx:hasSignatureTarget this: .
  
  this: dct:created "2021-12-03T16:54:40.268+02:00"^^xsd:dateTime;
    dct:creator orcid:0000-0002-7114-6459;
    nt:wasCreatedFromProvenanceTemplate <http://purl.org/np/RAi6zZAwhaJ23Hzg4lIjlPir6Take3ZQp-lS9skfBEwfQ>;
    nt:wasCreatedFromPubinfoTemplate <http://purl.org/np/RAA2MfqdBCzmz9yVWjKLXNbyfBNcwsMmOqcNUxkk1maIM>;
    nt:wasCreatedFromTemplate <http://purl.org/np/RAbN8-_C536GLgIoayNw86zS5ntCEgtFJn_uTgxmMdyeY> .
}
