# Supplementary material for: Nanopublication-based semantic publishing and reviewing: a field study with formalization papers
Source: PeerJ Comput Sci. 2023 Feb 21;9:e1159. doi: 10.7717/peerj-cs.1159 (PMC10280262; doi:10.7717/peerj-cs.1159)
Supplement: Supplemental Information 1 — This repository contains data and code (SPARQL queries and scripting) to extract the published formalization articles (in the form of nanopublications) from the nanopublication decentralized network. It also contains the scripts made for the automatic visualization of these nanopublications in the form of a graph and a script to create the index for these nanopublications.These formalization articles will be published in the IOS Press journal Data Science, in a special issue with formalization articles in late March 2022. See https://github.com/LaraHack/fpsi_analytics [file peerj-cs-09-1159-s001.zip › fpsi_analytics-main/nanopubs/sp-responses.trig]

@prefix this: <http://purl.org/np/RA0JAnTeZk7UH64wvt05e2rksQNdM7Lpbg3wX9bfZgtmc> .
@prefix sub: <http://purl.org/np/RA0JAnTeZk7UH64wvt05e2rksQNdM7Lpbg3wX9bfZgtmc#> .
@prefix np: <http://www.nanopub.org/nschema#> .
@prefix dct: <http://purl.org/dc/terms/> .
@prefix nt: <https://w3id.org/np/o/ntemplate/> .
@prefix xsd: <http://www.w3.org/2001/XMLSchema#> .
@prefix orcid: <https://orcid.org/> .
@prefix prov: <http://www.w3.org/ns/prov#> .
@prefix npx: <http://purl.org/nanopub/x/> .

sub:Head {
  this: np:hasAssertion sub:assertion;
    np:hasProvenance sub:provenance;
    np:hasPublicationInfo sub:pubinfo;
    a np:Nanopublication .
}

sub:assertion {
  sub:comment a <https://w3id.org/linkflows/reviews/AgreementComment>, <https://w3id.org/linkflows/reviews/PointAddressedComment>,
      <https://w3id.org/linkflows/reviews/ResponseComment>;
    <https://w3id.org/linkflows/reviews/hasCommentText> "Thank you for the review. It has been changed in the formal definition of class which is now skos:related to both - the cortex class and the size class in Wikidata.";
    <https://w3id.org/linkflows/reviews/isResponseTo> <http://purl.org/np/RAVOvkxhwJyssN0QGAwwEkDLhJSyftqp9U-pp4aCHWIl8>;
    <https://w3id.org/linkflows/reviews/refersTo> <http://purl.org/np/RA7MgxMCcVykE2RBJHm-Ou_CuuhPXqfcinswtIfjXReOc> .
}

sub:provenance {
  sub:assertion prov:wasAttributedTo orcid:0000-0002-0191-7211 .
}

sub:pubinfo {
  sub:sig npx:hasAlgorithm "RSA";
    npx:hasPublicKey "MIGfMA0GCSqGSIb3DQEBAQUAA4GNADCBiQKBgQC3cICbOHZ1ecuLOsgovKwUlFRRvNWNgBJxoXCFAYWtU2OK97i/SjoIaxFphg9tkv9WxOjtPqYJ4cuM0E76wxeRZ7VBMHBrBIyCAGTvAfESWVQZCDgulG46VjffEzXuRmqOka/C5Ur6beLijFPMtiWEg6I2Mbj8z9vuHPxReIu4JwIDAQAB";
    npx:hasSignature "Zs+PdDOOgIao7OK4wMRyk857omwcQCwVznWKk7EF1QWyF1kU5bcMz4K9vID9y7C02oeMjwmizFM06LP6w1xZNtOp/oiufXgi49fBW+vTL2ruJ8YovL5KaERVqPu7yl0TqfSyLOgSuqTMCZ1UbYHj+ehoA8VmYqcNedKg7lufxDA=";
    npx:hasSignatureTarget this: .
  
  this: dct:created "2021-10-19T14:27:16.028+02:00"^^xsd:dateTime;
    dct:creator orcid:0000-0002-0191-7211;
    nt:wasCreatedFromProvenanceTemplate <http://purl.org/np/RANwQa4ICWS5SOjw7gp99nBpXBasapwtZF1fIM3H2gYTM>;
    nt:wasCreatedFromPubinfoTemplate <http://purl.org/np/RAA2MfqdBCzmz9yVWjKLXNbyfBNcwsMmOqcNUxkk1maIM>;
    nt:wasCreatedFromTemplate <http://purl.org/np/RAe785M0p3cxpVXp2dhVdspVyj3YMdDdb0JEQdKPjO96E> .
}


@prefix this: <http://purl.org/np/RA1lac797RgY6PwQMN55X5aLUTV9KB04vhRMmZ3JDsU9w> .
@prefix sub: <http://purl.org/np/RA1lac797RgY6PwQMN55X5aLUTV9KB04vhRMmZ3JDsU9w#> .
@prefix np: <http://www.nanopub.org/nschema#> .
@prefix dct: <http://purl.org/dc/terms/> .
@prefix nt: <https://w3id.org/np/o/ntemplate/> .
@prefix xsd: <http://www.w3.org/2001/XMLSchema#> .
@prefix orcid: <https://orcid.org/> .
@prefix prov: <http://www.w3.org/ns/prov#> .
@prefix npx: <http://purl.org/nanopub/x/> .

sub:Head {
  this: np:hasAssertion sub:assertion;
    np:hasProvenance sub:provenance;
    np:hasPublicationInfo sub:pubinfo;
    a np:Nanopublication .
}

sub:assertion {
  sub:comment a <https://w3id.org/linkflows/reviews/AgreementComment>, <https://w3id.org/linkflows/reviews/PointNotAddressedComment>,
      <https://w3id.org/linkflows/reviews/ResponseComment>;
    <https://w3id.org/linkflows/reviews/hasCommentText> "In another review comment (http://purl.org/np/RALWxVELKuqrkcO9ud2eXr0E2-ot5bl-0NpOIQi1ktrgI) it is specified that this naming is ok.";
    <https://w3id.org/linkflows/reviews/isResponseTo> <http://purl.org/np/RAwcS7tG-K9nhhDd2eAtKtHt5GwIhYUcA1no9v5scoU8E>;
    <https://w3id.org/linkflows/reviews/refersTo> <http://purl.org/np/RAn15vsPJEVdJvjNKtBPo_oadtjeP9oc3Si-69FiJ4poQ> .
}

sub:provenance {
  sub:assertion prov:wasAttributedTo orcid:0000-0002-0519-7776 .
}

sub:pubinfo {
  sub:sig npx:hasAlgorithm "RSA";
    npx:hasPublicKey "MIGfMA0GCSqGSIb3DQEBAQUAA4GNADCBiQKBgQCJlM78d80R+gFMoQB1IG3f7AbqqGOCIv4HmZd1cx1KgEWMUUpPsojFNvx84fC/TltcJ8F8JafnbhDXW2HM2MhdK4yC04ROEV1vIgSzjDicHfiqXvMqdPuMyQp4mmCEY7mUoeEW10mWZqjk+S9TnmiAQbFGcpExP8aosr2aTR7CSQIDAQAB";
    npx:hasSignature "iH/gaP8Kp91heJpmz51TAne3CNgk4piUNWI1Xc1u81X8br4oMZUSajWiSvcbWbfm1QnU6+XClqpOmPDuqfTA+JIgxHH2K4epW4PgsNJC4/dcvcaJ3N3HT0FOuYFX18Hxae5Nf1P5Mfkr6MyP/HOmTfWPlx7jFCqMWIhx5DwKn8I=";
    npx:hasSignatureTarget this: .
  
  this: dct:created "2021-11-17T21:41:33.173+02:00"^^xsd:dateTime;
    dct:creator orcid:0000-0002-0519-7776, orcid:0000-0002-7114-6459;
    nt:wasCreatedFromProvenanceTemplate <http://purl.org/np/RAi6zZAwhaJ23Hzg4lIjlPir6Take3ZQp-lS9skfBEwfQ>;
    nt:wasCreatedFromPubinfoTemplate <http://purl.org/np/RAA2MfqdBCzmz9yVWjKLXNbyfBNcwsMmOqcNUxkk1maIM>,
      <http://purl.org/np/RAWv_eqe4tghg-OOg6NqRQODjC865Q0ZWkXTxqjSe59Y4>;
    nt:wasCreatedFromTemplate <http://purl.org/np/RAe785M0p3cxpVXp2dhVdspVyj3YMdDdb0JEQdKPjO96E> .
}


@prefix this: <http://purl.org/np/RA3q8bDtZ3mHZRPPftGte0Y_r7ZEOy0NvM1tcJArDm20Y> .
@prefix sub: <http://purl.org/np/RA3q8bDtZ3mHZRPPftGte0Y_r7ZEOy0NvM1tcJArDm20Y#> .
@prefix np: <http://www.nanopub.org/nschema#> .
@prefix dct: <http://purl.org/dc/terms/> .
@prefix nt: <https://w3id.org/np/o/ntemplate/> .
@prefix xsd: <http://www.w3.org/2001/XMLSchema#> .
@prefix orcid: <https://orcid.org/> .
@prefix prov: <http://www.w3.org/ns/prov#> .
@prefix npx: <http://purl.org/nanopub/x/> .

sub:Head {
  this: np:hasAssertion sub:assertion;
    np:hasProvenance sub:provenance;
    np:hasPublicationInfo sub:pubinfo;
    a np:Nanopublication .
}

sub:assertion {
  sub:comment a <https://w3id.org/linkflows/reviews/AgreementComment>, <https://w3id.org/linkflows/reviews/PointAddressedComment>,
      <https://w3id.org/linkflows/reviews/ResponseComment>;
    <https://w3id.org/linkflows/reviews/hasCommentText> "Thank you for your suggestion, which was addressed.";
    <https://w3id.org/linkflows/reviews/isResponseTo> <http://purl.org/np/RA_piT7JTF1kFBGqZnYKVswtQamhCy8Edj4eiA0Zatvv0>;
    <https://w3id.org/linkflows/reviews/refersTo> <http://purl.org/np/RAn15vsPJEVdJvjNKtBPo_oadtjeP9oc3Si-69FiJ4poQ> .
}

sub:provenance {
  sub:assertion prov:wasAttributedTo orcid:0000-0002-0519-7776 .
}

sub:pubinfo {
  sub:sig npx:hasAlgorithm "RSA";
    npx:hasPublicKey "MIGfMA0GCSqGSIb3DQEBAQUAA4GNADCBiQKBgQCJlM78d80R+gFMoQB1IG3f7AbqqGOCIv4HmZd1cx1KgEWMUUpPsojFNvx84fC/TltcJ8F8JafnbhDXW2HM2MhdK4yC04ROEV1vIgSzjDicHfiqXvMqdPuMyQp4mmCEY7mUoeEW10mWZqjk+S9TnmiAQbFGcpExP8aosr2aTR7CSQIDAQAB";
    npx:hasSignature "MpSVIqx6rBIC2hubo/JzFJ1ndgCqKOcUBhR9bDzSVHx7YLKeqztQgLaz9rfbgZ0Y9+LAsXSEwxFrNGU3S1GFlEDUuAHiRVL3uVwMvgcjJtKv6pMrFx6VS8DT0PVERgu6kKxLWHBQMbX6OZBCTWzpfeqQtsIDDZSkKN+cDhq6GhE=";
    npx:hasSignatureTarget this: .
  
  this: dct:created "2021-11-17T21:50:51.725+02:00"^^xsd:dateTime;
    dct:creator orcid:0000-0002-0519-7776, orcid:0000-0002-7114-6459;
    nt:wasCreatedFromProvenanceTemplate <http://purl.org/np/RAi6zZAwhaJ23Hzg4lIjlPir6Take3ZQp-lS9skfBEwfQ>;
    nt:wasCreatedFromPubinfoTemplate <http://purl.org/np/RAA2MfqdBCzmz9yVWjKLXNbyfBNcwsMmOqcNUxkk1maIM>,
      <http://purl.org/np/RAWv_eqe4tghg-OOg6NqRQODjC865Q0ZWkXTxqjSe59Y4>;
    nt:wasCreatedFromTemplate <http://purl.org/np/RAe785M0p3cxpVXp2dhVdspVyj3YMdDdb0JEQdKPjO96E> .
}


@prefix this: <http://purl.org/np/RA4DdeBZluxqSTr_YT_LVYw4u3c-d5f3f2aMnscLvpB5k> .
@prefix sub: <http://purl.org/np/RA4DdeBZluxqSTr_YT_LVYw4u3c-d5f3f2aMnscLvpB5k#> .
@prefix np: <http://www.nanopub.org/nschema#> .
@prefix dct: <http://purl.org/dc/terms/> .
@prefix nt: <https://w3id.org/np/o/ntemplate/> .
@prefix xsd: <http://www.w3.org/2001/XMLSchema#> .
@prefix orcid: <https://orcid.org/> .
@prefix prov: <http://www.w3.org/ns/prov#> .
@prefix npx: <http://purl.org/nanopub/x/> .

sub:Head {
  this: np:hasAssertion sub:assertion;
    np:hasProvenance sub:provenance;
    np:hasPublicationInfo sub:pubinfo;
    a np:Nanopublication .
}

sub:assertion {
  sub:comment a <https://w3id.org/linkflows/reviews/AgreementComment>, <https://w3id.org/linkflows/reviews/PointNotAddressedComment>,
      <https://w3id.org/linkflows/reviews/ResponseComment>;
    <https://w3id.org/linkflows/reviews/hasCommentText> "Yes, it would be useful to specify how the sources should be referred to.";
    <https://w3id.org/linkflows/reviews/isResponseTo> <http://purl.org/np/RA3d1wNhyQRILFaCc4WVBXd12ne3pJ-a9NHSGDWiScLJk>;
    <https://w3id.org/linkflows/reviews/refersTo> <http://purl.org/np/RAXVRaFjWDlX5cZcVRXETaEIAx6QAyLK5JCrzDP-yDp9U> .
}

sub:provenance {
  sub:assertion prov:wasAttributedTo orcid:0000-0001-9488-1870 .
}

sub:pubinfo {
  sub:sig npx:hasAlgorithm "RSA";
    npx:hasPublicKey "MIGfMA0GCSqGSIb3DQEBAQUAA4GNADCBiQKBgQCJlM78d80R+gFMoQB1IG3f7AbqqGOCIv4HmZd1cx1KgEWMUUpPsojFNvx84fC/TltcJ8F8JafnbhDXW2HM2MhdK4yC04ROEV1vIgSzjDicHfiqXvMqdPuMyQp4mmCEY7mUoeEW10mWZqjk+S9TnmiAQbFGcpExP8aosr2aTR7CSQIDAQAB";
    npx:hasSignature "Z2iM9sxRY/rQqYcJdxDBhBMB3ruufZxSzx+78YnJX8eeotpqm1Ve1MmSwp5i7s6qiOMT/CxznDL0EKYrIZ2mBQY6EN5sOLYfzT/y8qRCfK6eTSPqkGVJtUQ+gwGdvyZjvrvV/1oGhAtT0mjd0Bd40qmW5ehSII11yotLlFDnhCs=";
    npx:hasSignatureTarget this: .
  
  this: dct:created "2021-12-17T11:24:40.300+01:00"^^xsd:dateTime;
    dct:creator orcid:0000-0001-9488-1870, orcid:0000-0002-7114-6459;
    nt:wasCreatedFromProvenanceTemplate <http://purl.org/np/RAi6zZAwhaJ23Hzg4lIjlPir6Take3ZQp-lS9skfBEwfQ>;
    nt:wasCreatedFromPubinfoTemplate <http://purl.org/np/RAA2MfqdBCzmz9yVWjKLXNbyfBNcwsMmOqcNUxkk1maIM>,
      <http://purl.org/np/RAWv_eqe4tghg-OOg6NqRQODjC865Q0ZWkXTxqjSe59Y4>;
    nt:wasCreatedFromTemplate <http://purl.org/np/RAe785M0p3cxpVXp2dhVdspVyj3YMdDdb0JEQdKPjO96E> .
}


@prefix this: <http://purl.org/np/RA4H1CPJ7YVgwiy9mu9_BTmBKu15gOyQJus8089NdORm0> .
@prefix sub: <http://purl.org/np/RA4H1CPJ7YVgwiy9mu9_BTmBKu15gOyQJus8089NdORm0#> .
@prefix np: <http://www.nanopub.org/nschema#> .
@prefix dct: <http://purl.org/dc/terms/> .
@prefix nt: <https://w3id.org/np/o/ntemplate/> .
@prefix xsd: <http://www.w3.org/2001/XMLSchema#> .
@prefix orcid: <https://orcid.org/> .
@prefix prov: <http://www.w3.org/ns/prov#> .
@prefix npx: <http://purl.org/nanopub/x/> .

sub:Head {
  this: np:hasAssertion sub:assertion;
    np:hasProvenance sub:provenance;
    np:hasPublicationInfo sub:pubinfo;
    a np:Nanopublication .
}

sub:assertion {
  sub:comment a <https://w3id.org/linkflows/reviews/AgreementComment>, <https://w3id.org/linkflows/reviews/PointAddressedComment>,
      <https://w3id.org/linkflows/reviews/ResponseComment>;
    <https://w3id.org/linkflows/reviews/hasCommentText> "I agree and I changed the provenance using the 'Generated by a formalization activity' template following reviewer's suggestion.";
    <https://w3id.org/linkflows/reviews/isResponseTo> <http://purl.org/np/RAXC23M6PuzqJyPyI1PxD1kMbAO1hZuhcJ4UojR33sDmQ>;
    <https://w3id.org/linkflows/reviews/refersTo> <http://purl.org/np/RASPvPrnUq6SOsOkrgOsUvRbsfmC7dHd73FgUA6oRmlGg> .
}

sub:provenance {
  sub:assertion prov:wasAttributedTo orcid:0000-0003-0169-8159 .
}

sub:pubinfo {
  sub:sig npx:hasAlgorithm "RSA";
    npx:hasPublicKey "MIGfMA0GCSqGSIb3DQEBAQUAA4GNADCBiQKBgQDOWrvo3T4o7/c9+al6pWVu3tb32/oqIpuNK/bZlFUgR6bnQRBl+7ub5H++34CVFU1pWEQb4RXsx39Q0fM1UPvJbZbXDYAsCEPzn0mzN+YAYdSZKAEyjM2cf4cqjQLwKBabOluVKfKetxTaKB/Jr/9U770dEc2LR3lOMFcbALPSXwIDAQAB";
    npx:hasSignature "R6X1Abf56FZwLQIuvHzlr/Fl9Q9IP+sbmpcOBImZ2sriKOPw3v8ioObcPiD+OPyM/ESczBU4lwjsRAJYsrjJEMURhmpfngP6ceu2ZW3JsDzKty2GQiyj23AjAIlQ+EWYdChL+TwfpivHmmJK3Arz/SYIg++yATt+3VJ9rhohu3k=";
    npx:hasSignatureTarget this: .
  
  this: dct:created "2021-12-08T22:44:54.439+01:00"^^xsd:dateTime;
    dct:creator orcid:0000-0003-0169-8159;
    nt:wasCreatedFromProvenanceTemplate <http://purl.org/np/RANwQa4ICWS5SOjw7gp99nBpXBasapwtZF1fIM3H2gYTM>;
    nt:wasCreatedFromPubinfoTemplate <http://purl.org/np/RAA2MfqdBCzmz9yVWjKLXNbyfBNcwsMmOqcNUxkk1maIM>;
    nt:wasCreatedFromTemplate <http://purl.org/np/RAe785M0p3cxpVXp2dhVdspVyj3YMdDdb0JEQdKPjO96E> .
}


@prefix this: <http://purl.org/np/RA5ff2pPMe05nBHBpv2dvCoB6wBnRkMyI6agJCAUW3p8U> .
@prefix sub: <http://purl.org/np/RA5ff2pPMe05nBHBpv2dvCoB6wBnRkMyI6agJCAUW3p8U#> .
@prefix np: <http://www.nanopub.org/nschema#> .
@prefix dct: <http://purl.org/dc/terms/> .
@prefix nt: <https://w3id.org/np/o/ntemplate/> .
@prefix xsd: <http://www.w3.org/2001/XMLSchema#> .
@prefix orcid: <https://orcid.org/> .
@prefix prov: <http://www.w3.org/ns/prov#> .
@prefix npx: <http://purl.org/nanopub/x/> .

sub:Head {
  this: np:hasAssertion sub:assertion;
    np:hasProvenance sub:provenance;
    np:hasPublicationInfo sub:pubinfo;
    a np:Nanopublication .
}

sub:assertion {
  sub:comment a <https://w3id.org/linkflows/reviews/AgreementComment>, <https://w3id.org/linkflows/reviews/PointAddressedComment>,
      <https://w3id.org/linkflows/reviews/ResponseComment>;
    <https://w3id.org/linkflows/reviews/hasCommentText> "There is now!";
    <https://w3id.org/linkflows/reviews/isResponseTo> <http://purl.org/np/RAQTRlVBNlJZj7PvwVwpt3HBq56n30DbcIWJZeogGEJvs>;
    <https://w3id.org/linkflows/reviews/refersTo> <http://purl.org/np/RAh1GOK4_HhqeUeJhIyV_DDCFFTY9jeeiKWgbSzooWEi4> .
}

sub:provenance {
  sub:assertion prov:wasAttributedTo orcid:0000-0002-0830-7029 .
}

sub:pubinfo {
  sub:sig npx:hasAlgorithm "RSA";
    npx:hasPublicKey "MIGfMA0GCSqGSIb3DQEBAQUAA4GNADCBiQKBgQCluZ2msgo7OqPkyRoZMluzpaLX8KRHyDs3J/cZwm6+Vq/CKVIGsGaT7/XH435cE9J8dwCgQ/Jssjlj6oqX+nSI9xXBtMH9ZeyGHFBzK1cUBy/rRSez4EnwbS1sKMBSc4MBCXQ9R3jZ3GpsN0GmIrS1ukKkUBQrREBYpb4w5MbGywIDAQAB";
    npx:hasSignature "EGBr/jkjJecc8zioXHay/RqZGZGxSBqom+ckvDK71HBMhSKa/rDcRk+BgKbQx4UJ+enPF01veSDAC1RIg8RDzMk38CnWk/S/Bx2fil/bNnbFe2+VhPqMIuVFyPiw/rbH6Dplp3D8CxqiQB9WfyicQAu6GsHXu7VNMmlgbunTbf0=";
    npx:hasSignatureTarget this: .
  
  this: dct:created "2021-11-12T09:37:24.209-08:00"^^xsd:dateTime;
    dct:creator orcid:0000-0002-0830-7029;
    nt:wasCreatedFromProvenanceTemplate <http://purl.org/np/RANwQa4ICWS5SOjw7gp99nBpXBasapwtZF1fIM3H2gYTM>;
    nt:wasCreatedFromPubinfoTemplate <http://purl.org/np/RAA2MfqdBCzmz9yVWjKLXNbyfBNcwsMmOqcNUxkk1maIM>;
    nt:wasCreatedFromTemplate <http://purl.org/np/RAe785M0p3cxpVXp2dhVdspVyj3YMdDdb0JEQdKPjO96E> .
}


@prefix this: <http://purl.org/np/RA6iSsRzRDasLnPEDR976ah7-G2Sg7rVbdkcu3pQnvbl4> .
@prefix sub: <http://purl.org/np/RA6iSsRzRDasLnPEDR976ah7-G2Sg7rVbdkcu3pQnvbl4#> .
@prefix np: <http://www.nanopub.org/nschema#> .
@prefix dct: <http://purl.org/dc/terms/> .
@prefix nt: <https://w3id.org/np/o/ntemplate/> .
@prefix xsd: <http://www.w3.org/2001/XMLSchema#> .
@prefix orcid: <https://orcid.org/> .
@prefix prov: <http://www.w3.org/ns/prov#> .
@prefix npx: <http://purl.org/nanopub/x/> .

sub:Head {
  this: np:hasAssertion sub:assertion;
    np:hasProvenance sub:provenance;
    np:hasPublicationInfo sub:pubinfo;
    a np:Nanopublication .
}

sub:assertion {
  sub:comment a <https://w3id.org/linkflows/reviews/AgreementComment>, <https://w3id.org/linkflows/reviews/PointAddressedComment>,
      <https://w3id.org/linkflows/reviews/ResponseComment>;
    <https://w3id.org/linkflows/reviews/hasCommentText> "Suggestion adopted.";
    <https://w3id.org/linkflows/reviews/isResponseTo> <http://purl.org/np/RAgOEyseOAaQI6ITOteiHjDMmtRs5xLFEVDFvwkzfTUyE>;
    <https://w3id.org/linkflows/reviews/refersTo> <http://purl.org/np/RAXkuXJ4IK10Ai9F39_tOFDy6ewi7znau6OQhUEXP4nPc> .
}

sub:provenance {
  sub:assertion prov:wasAttributedTo orcid:0000-0003-2310-3013 .
}

sub:pubinfo {
  sub:sig npx:hasAlgorithm "RSA";
    npx:hasPublicKey "MIGfMA0GCSqGSIb3DQEBAQUAA4GNADCBiQKBgQCKr8mDKqduV4sU41GiCvB3R8Hrv3cdc+FxyCD0iONSayErC8oLDfaMBKZSLMkPBapyXeAjWbYmhuey7COxiakpTqSGKzy8AnMKNZ7tgd3KATKBPLQiawisIxx0BFpxw50yA2spZhv2bEpdni9wUOGa1MG+0sKC6bo2DnjxxxeA/wIDAQAB";
    npx:hasSignature "BxDJixvZqhAg5GCSfJNtA+0BIf3wzK5zLc2pRPlTiBRnM8Z45Lx+3zW0foQm3G27rU7Rc99Tl3I6YZvZLFCPNIV6cjTxNkTyzAHJLGyx+RKqxmktk781TvtEem9mZSBO8tnddRmq6ICewzivqZjBQXIAx+CbcDyhdDTtRCKJnLg=";
    npx:hasSignatureTarget this: .
  
  this: dct:created "2021-10-26T13:13:21.894Z"^^xsd:dateTime;
    dct:creator orcid:0000-0003-2310-3013;
    nt:wasCreatedFromProvenanceTemplate <http://purl.org/np/RANwQa4ICWS5SOjw7gp99nBpXBasapwtZF1fIM3H2gYTM>;
    nt:wasCreatedFromPubinfoTemplate <http://purl.org/np/RAA2MfqdBCzmz9yVWjKLXNbyfBNcwsMmOqcNUxkk1maIM>;
    nt:wasCreatedFromTemplate <http://purl.org/np/RAe785M0p3cxpVXp2dhVdspVyj3YMdDdb0JEQdKPjO96E> .
}


@prefix this: <http://purl.org/np/RA7R6kJu0QfsxJgF9KDaKDxAbuZz5NlJ9RSd1dpA_TUjw> .
@prefix sub: <http://purl.org/np/RA7R6kJu0QfsxJgF9KDaKDxAbuZz5NlJ9RSd1dpA_TUjw#> .
@prefix np: <http://www.nanopub.org/nschema#> .
@prefix dct: <http://purl.org/dc/terms/> .
@prefix nt: <https://w3id.org/np/o/ntemplate/> .
@prefix xsd: <http://www.w3.org/2001/XMLSchema#> .
@prefix orcid: <https://orcid.org/> .
@prefix prov: <http://www.w3.org/ns/prov#> .
@prefix npx: <http://purl.org/nanopub/x/> .

sub:Head {
  this: np:hasAssertion sub:assertion;
    np:hasProvenance sub:provenance;
    np:hasPublicationInfo sub:pubinfo;
    a np:Nanopublication .
}

sub:assertion {
  sub:comment a <https://w3id.org/linkflows/reviews/AgreementComment>, <https://w3id.org/linkflows/reviews/PointAddressedComment>,
      <https://w3id.org/linkflows/reviews/ResponseComment>;
    <https://w3id.org/linkflows/reviews/hasCommentText> "no modification requested";
    <https://w3id.org/linkflows/reviews/isResponseTo> <http://purl.org/np/RAkh8i194_QadxVVIVMWMzfOyXz9D_3gKiUR4mxn-mM8I>;
    <https://w3id.org/linkflows/reviews/refersTo> <http://purl.org/np/RAeRSya2qIYymsBxiqOZP_oaQpHXUVXiydKvPCFM-7DDQ> .
}

sub:provenance {
  sub:assertion prov:wasAttributedTo orcid:0000-0001-6501-0806 .
}

sub:pubinfo {
  sub:sig npx:hasAlgorithm "RSA";
    npx:hasPublicKey "MIGfMA0GCSqGSIb3DQEBAQUAA4GNADCBiQKBgQCY36SLWPLee0SZGM108+7dyjGzKFYg9t09XuL3js13jO3CDzqAZygcrwbJsbLQMRHYvWf0Mkly1ePLgdb43NqEbXiDHC4o49nHjhi2bSWeRDJ4jFicvhpL1Sjv5N0oFU3wTA8KGN+rYvQ10xhZXcjuuiCMb6yInj6wJ2S+wI14fwIDAQAB";
    npx:hasSignature "Dfk7OVJForsIH/UstoQtJTnmApVmxuaZCdrWOewSDOy37nQpMRFe+bYoPbd9I1rrm9Dr9k8MDu21n3s7Zypwzeshfh2QGv4b9QbQSnD7pphyvbV7G8uLclUkCw4+oxIWbtKwaC3dBig6TKS24eOeCNqRQt9XjxtNQcQZeZJcDaM=";
    npx:hasSignatureTarget this: .
  
  this: dct:created "2021-10-29T10:39:51.998+02:00"^^xsd:dateTime;
    dct:creator orcid:0000-0001-6501-0806;
    nt:wasCreatedFromProvenanceTemplate <http://purl.org/np/RANwQa4ICWS5SOjw7gp99nBpXBasapwtZF1fIM3H2gYTM>;
    nt:wasCreatedFromPubinfoTemplate <http://purl.org/np/RAA2MfqdBCzmz9yVWjKLXNbyfBNcwsMmOqcNUxkk1maIM>;
    nt:wasCreatedFromTemplate <http://purl.org/np/RAe785M0p3cxpVXp2dhVdspVyj3YMdDdb0JEQdKPjO96E> .
}


@prefix this: <http://purl.org/np/RA887FH8AZvYFLOVf8dhEMPpc8l6JP-q6yybkUg4VazCI> .
@prefix sub: <http://purl.org/np/RA887FH8AZvYFLOVf8dhEMPpc8l6JP-q6yybkUg4VazCI#> .
@prefix np: <http://www.nanopub.org/nschema#> .
@prefix dct: <http://purl.org/dc/terms/> .
@prefix nt: <https://w3id.org/np/o/ntemplate/> .
@prefix xsd: <http://www.w3.org/2001/XMLSchema#> .
@prefix orcid: <https://orcid.org/> .
@prefix prov: <http://www.w3.org/ns/prov#> .
@prefix npx: <http://purl.org/nanopub/x/> .

sub:Head {
  this: np:hasAssertion sub:assertion;
    np:hasProvenance sub:provenance;
    np:hasPublicationInfo sub:pubinfo;
    a np:Nanopublication .
}

sub:assertion {
  sub:comment a <https://w3id.org/linkflows/reviews/AgreementComment>, <https://w3id.org/linkflows/reviews/PointAddressedComment>,
      <https://w3id.org/linkflows/reviews/ResponseComment>;
    <https://w3id.org/linkflows/reviews/hasCommentText> "The missing information have been added.";
    <https://w3id.org/linkflows/reviews/isResponseTo> <http://purl.org/np/RArrv081fT5rlRJhL6a-Ncimgzlp06badGVDj7kMQOZOE>;
    <https://w3id.org/linkflows/reviews/refersTo> <http://purl.org/np/RA7MgxMCcVykE2RBJHm-Ou_CuuhPXqfcinswtIfjXReOc> .
}

sub:provenance {
  sub:assertion prov:wasAttributedTo orcid:0000-0002-0191-7211 .
}

sub:pubinfo {
  sub:sig npx:hasAlgorithm "RSA";
    npx:hasPublicKey "MIGfMA0GCSqGSIb3DQEBAQUAA4GNADCBiQKBgQC3cICbOHZ1ecuLOsgovKwUlFRRvNWNgBJxoXCFAYWtU2OK97i/SjoIaxFphg9tkv9WxOjtPqYJ4cuM0E76wxeRZ7VBMHBrBIyCAGTvAfESWVQZCDgulG46VjffEzXuRmqOka/C5Ur6beLijFPMtiWEg6I2Mbj8z9vuHPxReIu4JwIDAQAB";
    npx:hasSignature "QgOLEQPRBxuQfoIGV/nZlIeyKGdt+1RhUnGFY5IfChdia8WoL58MWqVGP0eBpJNCyw2ccCkIbRVSFU+ZyNDlb5Ld6alMZKCjxmGZF+WUuV7Dm9lzrKDi5N6et7zcktwUzf7LsgT0qOAgmzKYFr8o5JHdfr8L6cOok3H8tYXNMSc=";
    npx:hasSignatureTarget this: .
  
  this: dct:created "2021-10-19T14:30:15.752+02:00"^^xsd:dateTime;
    dct:creator orcid:0000-0002-0191-7211;
    nt:wasCreatedFromProvenanceTemplate <http://purl.org/np/RANwQa4ICWS5SOjw7gp99nBpXBasapwtZF1fIM3H2gYTM>;
    nt:wasCreatedFromPubinfoTemplate <http://purl.org/np/RAA2MfqdBCzmz9yVWjKLXNbyfBNcwsMmOqcNUxkk1maIM>;
    nt:wasCreatedFromTemplate <http://purl.org/np/RAe785M0p3cxpVXp2dhVdspVyj3YMdDdb0JEQdKPjO96E> .
}


@prefix this: <http://purl.org/np/RA8Bw8rc3LhRQnXdZss4BoOy8cglUqdcuiB3nKq8hptNE> .
@prefix sub: <http://purl.org/np/RA8Bw8rc3LhRQnXdZss4BoOy8cglUqdcuiB3nKq8hptNE#> .
@prefix np: <http://www.nanopub.org/nschema#> .
@prefix dct: <http://purl.org/dc/terms/> .
@prefix nt: <https://w3id.org/np/o/ntemplate/> .
@prefix xsd: <http://www.w3.org/2001/XMLSchema#> .
@prefix orcid: <https://orcid.org/> .
@prefix prov: <http://www.w3.org/ns/prov#> .
@prefix npx: <http://purl.org/nanopub/x/> .

sub:Head {
  this: np:hasAssertion sub:assertion;
    np:hasProvenance sub:provenance;
    np:hasPublicationInfo sub:pubinfo;
    a np:Nanopublication .
}

sub:assertion {
  sub:comment a <https://w3id.org/linkflows/reviews/AgreementComment>, <https://w3id.org/linkflows/reviews/PointAddressedComment>,
      <https://w3id.org/linkflows/reviews/ResponseComment>;
    <https://w3id.org/linkflows/reviews/hasCommentText> "Provenance changed to show generated by a formalization activity.";
    <https://w3id.org/linkflows/reviews/isResponseTo> <http://purl.org/np/RA9RcAQhZ9tZvErcz-xEsptVcUx84CnXC1hvEUsp2N2vs>;
    <https://w3id.org/linkflows/reviews/refersTo> <http://purl.org/np/RAXkuXJ4IK10Ai9F39_tOFDy6ewi7znau6OQhUEXP4nPc> .
}

sub:provenance {
  sub:assertion prov:wasAttributedTo orcid:0000-0003-2310-3013 .
}

sub:pubinfo {
  sub:sig npx:hasAlgorithm "RSA";
    npx:hasPublicKey "MIGfMA0GCSqGSIb3DQEBAQUAA4GNADCBiQKBgQCKr8mDKqduV4sU41GiCvB3R8Hrv3cdc+FxyCD0iONSayErC8oLDfaMBKZSLMkPBapyXeAjWbYmhuey7COxiakpTqSGKzy8AnMKNZ7tgd3KATKBPLQiawisIxx0BFpxw50yA2spZhv2bEpdni9wUOGa1MG+0sKC6bo2DnjxxxeA/wIDAQAB";
    npx:hasSignature "iqVxw/1bZ0gX03J2C+i562TgCVz8sMau9xD5mfTw/evSWOfkb+FXBxuUQHG9prht5r9apNmyh4irefRYAKQ9jagg+ZOfE26WIYigX3A4m3Ftnn6TSEMqjsjwvzCvAHxsVp2CZUp7ESJnWNK7Y31pG0EeOYoGNJa+clJLx4pXmsc=";
    npx:hasSignatureTarget this: .
  
  this: dct:created "2021-10-26T13:10:20.582Z"^^xsd:dateTime;
    dct:creator orcid:0000-0003-2310-3013;
    nt:wasCreatedFromProvenanceTemplate <http://purl.org/np/RANwQa4ICWS5SOjw7gp99nBpXBasapwtZF1fIM3H2gYTM>;
    nt:wasCreatedFromPubinfoTemplate <http://purl.org/np/RAA2MfqdBCzmz9yVWjKLXNbyfBNcwsMmOqcNUxkk1maIM>;
    nt:wasCreatedFromTemplate <http://purl.org/np/RAe785M0p3cxpVXp2dhVdspVyj3YMdDdb0JEQdKPjO96E> .
}


@prefix this: <http://purl.org/np/RA9PBnR9l3KHr3rfm6TrDsf27LPS2TJEGRaTGqDOc_8bo> .
@prefix sub: <http://purl.org/np/RA9PBnR9l3KHr3rfm6TrDsf27LPS2TJEGRaTGqDOc_8bo#> .
@prefix np: <http://www.nanopub.org/nschema#> .
@prefix dct: <http://purl.org/dc/terms/> .
@prefix nt: <https://w3id.org/np/o/ntemplate/> .
@prefix xsd: <http://www.w3.org/2001/XMLSchema#> .
@prefix orcid: <https://orcid.org/> .
@prefix prov: <http://www.w3.org/ns/prov#> .
@prefix npx: <http://purl.org/nanopub/x/> .

sub:Head {
  this: np:hasAssertion sub:assertion;
    np:hasProvenance sub:provenance;
    np:hasPublicationInfo sub:pubinfo;
    a np:Nanopublication .
}

sub:assertion {
  sub:comment a <https://w3id.org/linkflows/reviews/AgreementComment>, <https://w3id.org/linkflows/reviews/PointAddressedComment>,
      <https://w3id.org/linkflows/reviews/ResponseComment>;
    <https://w3id.org/linkflows/reviews/hasCommentText> "class updated";
    <https://w3id.org/linkflows/reviews/isResponseTo> <http://purl.org/np/RA3bgMLuZraOIlR0MkZATsU_eFtfym5V3kPkGqzXrWykg>;
    <https://w3id.org/linkflows/reviews/refersTo> <http://purl.org/np/RAh1GOK4_HhqeUeJhIyV_DDCFFTY9jeeiKWgbSzooWEi4> .
}

sub:provenance {
  sub:assertion prov:wasAttributedTo orcid:0000-0002-0830-7029 .
}

sub:pubinfo {
  sub:sig npx:hasAlgorithm "RSA";
    npx:hasPublicKey "MIGfMA0GCSqGSIb3DQEBAQUAA4GNADCBiQKBgQCluZ2msgo7OqPkyRoZMluzpaLX8KRHyDs3J/cZwm6+Vq/CKVIGsGaT7/XH435cE9J8dwCgQ/Jssjlj6oqX+nSI9xXBtMH9ZeyGHFBzK1cUBy/rRSez4EnwbS1sKMBSc4MBCXQ9R3jZ3GpsN0GmIrS1ukKkUBQrREBYpb4w5MbGywIDAQAB";
    npx:hasSignature "pER63lswQXQvsVWPCSE0cbr4B2zsuUVkjMj7iim6CDVT1/KQGldwv4AI3U7h63saFC74R6LKjWcWCzcFnk2E9TG1CEUIIIRa6pWQbMeq8k8lsT28cCJZCu63zU/vcPUwD6jkWynJqcUTBAsodRDzaw2wCdbIh/uaVHzZ70IDpCg=";
    npx:hasSignatureTarget this: .
  
  this: dct:created "2021-11-12T09:36:11.306-08:00"^^xsd:dateTime;
    dct:creator orcid:0000-0002-0830-7029;
    nt:wasCreatedFromProvenanceTemplate <http://purl.org/np/RANwQa4ICWS5SOjw7gp99nBpXBasapwtZF1fIM3H2gYTM>;
    nt:wasCreatedFromPubinfoTemplate <http://purl.org/np/RAA2MfqdBCzmz9yVWjKLXNbyfBNcwsMmOqcNUxkk1maIM>;
    nt:wasCreatedFromTemplate <http://purl.org/np/RAe785M0p3cxpVXp2dhVdspVyj3YMdDdb0JEQdKPjO96E> .
}


@prefix this: <http://purl.org/np/RAA7OnnJAKBafk4iYT3U2GQN1F0PbJ8IJfU4YtZ20f8JQ> .
@prefix sub: <http://purl.org/np/RAA7OnnJAKBafk4iYT3U2GQN1F0PbJ8IJfU4YtZ20f8JQ#> .
@prefix np: <http://www.nanopub.org/nschema#> .
@prefix dct: <http://purl.org/dc/terms/> .
@prefix nt: <https://w3id.org/np/o/ntemplate/> .
@prefix xsd: <http://www.w3.org/2001/XMLSchema#> .
@prefix orcid: <https://orcid.org/> .
@prefix prov: <http://www.w3.org/ns/prov#> .
@prefix npx: <http://purl.org/nanopub/x/> .

sub:Head {
  this: np:hasAssertion sub:assertion;
    np:hasProvenance sub:provenance;
    np:hasPublicationInfo sub:pubinfo;
    a np:Nanopublication .
}

sub:assertion {
  sub:comment a <https://w3id.org/linkflows/reviews/AgreementComment>, <https://w3id.org/linkflows/reviews/PointAddressedComment>,
      <https://w3id.org/linkflows/reviews/ResponseComment>;
    <https://w3id.org/linkflows/reviews/hasCommentText> "Provenance was changed to show that it was generated by a formalization activity, and the necessary attributes of that template were added.";
    <https://w3id.org/linkflows/reviews/isResponseTo> <http://purl.org/np/RAryFiNK2xO4qdxH4NEz0CVbj0poeY_Vn5NBwHhrKdIOk>;
    <https://w3id.org/linkflows/reviews/refersTo> <http://purl.org/np/RAXkuXJ4IK10Ai9F39_tOFDy6ewi7znau6OQhUEXP4nPc> .
}

sub:provenance {
  sub:assertion prov:wasAttributedTo orcid:0000-0003-2310-3013 .
}

sub:pubinfo {
  sub:sig npx:hasAlgorithm "RSA";
    npx:hasPublicKey "MIGfMA0GCSqGSIb3DQEBAQUAA4GNADCBiQKBgQCKr8mDKqduV4sU41GiCvB3R8Hrv3cdc+FxyCD0iONSayErC8oLDfaMBKZSLMkPBapyXeAjWbYmhuey7COxiakpTqSGKzy8AnMKNZ7tgd3KATKBPLQiawisIxx0BFpxw50yA2spZhv2bEpdni9wUOGa1MG+0sKC6bo2DnjxxxeA/wIDAQAB";
    npx:hasSignature "ZkHNgSsz+lvEhbuEZv+EYh36TWNfW4CfBiOsIO+v6Mtf0QbHZy3AGDQmB/LbsCKjd5YRqna+bHAS6yBbctJMSoQ+DIFszMMpPDAG48vnNsNBYsHzwu/wZB2DRyPcTk6nbKcmdbzJijaMGAe1SbgcKf3+NyEk+7cSJfXNTZ8pudA=";
    npx:hasSignatureTarget this: .
  
  this: dct:created "2021-10-26T13:12:36.900Z"^^xsd:dateTime;
    dct:creator orcid:0000-0003-2310-3013;
    nt:wasCreatedFromProvenanceTemplate <http://purl.org/np/RANwQa4ICWS5SOjw7gp99nBpXBasapwtZF1fIM3H2gYTM>;
    nt:wasCreatedFromPubinfoTemplate <http://purl.org/np/RAA2MfqdBCzmz9yVWjKLXNbyfBNcwsMmOqcNUxkk1maIM>;
    nt:wasCreatedFromTemplate <http://purl.org/np/RAe785M0p3cxpVXp2dhVdspVyj3YMdDdb0JEQdKPjO96E> .
}


@prefix this: <http://purl.org/np/RAab3-nhUKQnW98PX3N4FAd0jBx5SI3QLV3yXyIM8Yi34> .
@prefix sub: <http://purl.org/np/RAab3-nhUKQnW98PX3N4FAd0jBx5SI3QLV3yXyIM8Yi34#> .
@prefix np: <http://www.nanopub.org/nschema#> .
@prefix dct: <http://purl.org/dc/terms/> .
@prefix nt: <https://w3id.org/np/o/ntemplate/> .
@prefix xsd: <http://www.w3.org/2001/XMLSchema#> .
@prefix orcid: <https://orcid.org/> .
@prefix prov: <http://www.w3.org/ns/prov#> .
@prefix npx: <http://purl.org/nanopub/x/> .

sub:Head {
  this: np:hasAssertion sub:assertion;
    np:hasProvenance sub:provenance;
    np:hasPublicationInfo sub:pubinfo;
    a np:Nanopublication .
}

sub:assertion {
  sub:comment a <https://w3id.org/linkflows/reviews/AgreementComment>, <https://w3id.org/linkflows/reviews/PointNotAddressedComment>,
      <https://w3id.org/linkflows/reviews/ResponseComment>;
    <https://w3id.org/linkflows/reviews/hasCommentText> "Thank you";
    <https://w3id.org/linkflows/reviews/isResponseTo> <http://purl.org/np/RAl1q8Wcan6qcYeek9WHXv736vuPJr3x-M9ZoeZNy6_x8>;
    <https://w3id.org/linkflows/reviews/refersTo> <http://purl.org/np/RA0HU7k7XUj81ioBftZFk7ywHx5uBBlVgXduglUYgyW5w> .
}

sub:provenance {
  sub:assertion prov:wasAttributedTo orcid:0000-0001-9079-039X .
}

sub:pubinfo {
  sub:sig npx:hasAlgorithm "RSA";
    npx:hasPublicKey "MIGfMA0GCSqGSIb3DQEBAQUAA4GNADCBiQKBgQCUtUS5tVuMGtBUJ+dpxk0EKcI3xKBG4efTcKjAMHeQj6b+liabAld6kXxQKQIRVQomBKOcvoYJ9oTC4K4AMUPMfQsPSLt1noFxSahw86AXdAh7kWiVZu04Vs0NDuPPUOWwRQjXRf6gYFLQu3gA5o0PkWd7FZ6lrum6lNmi/LFQdwIDAQAB";
    npx:hasSignature "ScIw7eBobfZr1d3p7CqsZ6sCvWfGm5FfVNbTGQuft6Y6T8IzlYtzQgjRaN/cG/7b6sLKygOkUoPvevt9KsImFJcZoXvtxKvngTCHeCB52n1LWBCSf8YPTCKuJGoultyYWIoDPrTpwrBgI+WgKVWlb9mNYfVHl+Pb2zzH8n5nMNY=";
    npx:hasSignatureTarget this: .
  
  this: dct:created "2021-10-26T14:21:08.732+02:00"^^xsd:dateTime;
    dct:creator orcid:0000-0001-9079-039X;
    nt:wasCreatedFromProvenanceTemplate <http://purl.org/np/RANwQa4ICWS5SOjw7gp99nBpXBasapwtZF1fIM3H2gYTM>;
    nt:wasCreatedFromPubinfoTemplate <http://purl.org/np/RAA2MfqdBCzmz9yVWjKLXNbyfBNcwsMmOqcNUxkk1maIM>;
    nt:wasCreatedFromTemplate <http://purl.org/np/RAe785M0p3cxpVXp2dhVdspVyj3YMdDdb0JEQdKPjO96E> .
}


@prefix this: <http://purl.org/np/RAAgR5ZKIIvujTwNwwxr6-bsjF1GXk_W7Zx7qxEeLrOX0> .
@prefix sub: <http://purl.org/np/RAAgR5ZKIIvujTwNwwxr6-bsjF1GXk_W7Zx7qxEeLrOX0#> .
@prefix np: <http://www.nanopub.org/nschema#> .
@prefix dct: <http://purl.org/dc/terms/> .
@prefix nt: <https://w3id.org/np/o/ntemplate/> .
@prefix xsd: <http://www.w3.org/2001/XMLSchema#> .
@prefix orcid: <https://orcid.org/> .
@prefix prov: <http://www.w3.org/ns/prov#> .
@prefix npx: <http://purl.org/nanopub/x/> .

sub:Head {
  this: np:hasAssertion sub:assertion;
    np:hasProvenance sub:provenance;
    np:hasPublicationInfo sub:pubinfo;
    a np:Nanopublication .
}

sub:assertion {
  sub:comment a <https://w3id.org/linkflows/reviews/DisagreementComment>, <https://w3id.org/linkflows/reviews/PointNotAddressedComment>,
      <https://w3id.org/linkflows/reviews/ResponseComment>;
    <https://w3id.org/linkflows/reviews/hasCommentText> "I don't think the original publication shows a causal relationship. It seems to me only a correlation is proven.";
    <https://w3id.org/linkflows/reviews/isResponseTo> <http://purl.org/np/RAio--7IbPa3_ZSG3GspUsXeWP2ZwMIzy4Kzos0yZ7NIw>;
    <https://w3id.org/linkflows/reviews/refersTo> <http://purl.org/np/RAeRSya2qIYymsBxiqOZP_oaQpHXUVXiydKvPCFM-7DDQ> .
}

sub:provenance {
  sub:assertion prov:wasAttributedTo orcid:0000-0001-6501-0806 .
}

sub:pubinfo {
  sub:sig npx:hasAlgorithm "RSA";
    npx:hasPublicKey "MIGfMA0GCSqGSIb3DQEBAQUAA4GNADCBiQKBgQCY36SLWPLee0SZGM108+7dyjGzKFYg9t09XuL3js13jO3CDzqAZygcrwbJsbLQMRHYvWf0Mkly1ePLgdb43NqEbXiDHC4o49nHjhi2bSWeRDJ4jFicvhpL1Sjv5N0oFU3wTA8KGN+rYvQ10xhZXcjuuiCMb6yInj6wJ2S+wI14fwIDAQAB";
    npx:hasSignature "cKsuFssA6xURpkOIqck6uKhBeBuwijVrZ6rKlWT3VciFiOsd2djTTw61J7eMSMFvvufUAPbM6XNZf8WNTRNTEODQPjmakzGNpYLW0VOjqpvrmCf9UEy8tThDhvdZHb7kbv7Mw5ImkemW02qsQqRtqUsbQ9g/GkoHtYosBaG86JY=";
    npx:hasSignatureTarget this: .
  
  this: dct:created "2021-10-29T10:39:29.183+02:00"^^xsd:dateTime;
    dct:creator orcid:0000-0001-6501-0806;
    nt:wasCreatedFromProvenanceTemplate <http://purl.org/np/RANwQa4ICWS5SOjw7gp99nBpXBasapwtZF1fIM3H2gYTM>;
    nt:wasCreatedFromPubinfoTemplate <http://purl.org/np/RAA2MfqdBCzmz9yVWjKLXNbyfBNcwsMmOqcNUxkk1maIM>;
    nt:wasCreatedFromTemplate <http://purl.org/np/RAe785M0p3cxpVXp2dhVdspVyj3YMdDdb0JEQdKPjO96E> .
}


@prefix this: <http://purl.org/np/RAANP7AWgyZRaS2WgNcGDfp8-4bXv0blhKapMcUrrWvos> .
@prefix sub: <http://purl.org/np/RAANP7AWgyZRaS2WgNcGDfp8-4bXv0blhKapMcUrrWvos#> .
@prefix np: <http://www.nanopub.org/nschema#> .
@prefix dct: <http://purl.org/dc/terms/> .
@prefix nt: <https://w3id.org/np/o/ntemplate/> .
@prefix xsd: <http://www.w3.org/2001/XMLSchema#> .
@prefix orcid: <https://orcid.org/> .
@prefix prov: <http://www.w3.org/ns/prov#> .
@prefix npx: <http://purl.org/nanopub/x/> .

sub:Head {
  this: np:hasAssertion sub:assertion;
    np:hasProvenance sub:provenance;
    np:hasPublicationInfo sub:pubinfo;
    a np:Nanopublication .
}

sub:assertion {
  sub:comment a <https://w3id.org/linkflows/reviews/AgreementComment>, <https://w3id.org/linkflows/reviews/PointAddressedComment>,
      <https://w3id.org/linkflows/reviews/ResponseComment>;
    <https://w3id.org/linkflows/reviews/hasCommentText> "Yes, and it would be nice to have a way to assess how well the formalization corresponds to the original claim.";
    <https://w3id.org/linkflows/reviews/isResponseTo> <http://purl.org/np/RAIBpY3_Ob-fGnTo23yCCu86P1KZzPNdqrime6sEHsUPU>;
    <https://w3id.org/linkflows/reviews/refersTo> <http://purl.org/np/RAXVRaFjWDlX5cZcVRXETaEIAx6QAyLK5JCrzDP-yDp9U> .
}

sub:provenance {
  sub:assertion prov:wasAttributedTo orcid:0000-0001-9488-1870 .
}

sub:pubinfo {
  sub:sig npx:hasAlgorithm "RSA";
    npx:hasPublicKey "MIGfMA0GCSqGSIb3DQEBAQUAA4GNADCBiQKBgQCJlM78d80R+gFMoQB1IG3f7AbqqGOCIv4HmZd1cx1KgEWMUUpPsojFNvx84fC/TltcJ8F8JafnbhDXW2HM2MhdK4yC04ROEV1vIgSzjDicHfiqXvMqdPuMyQp4mmCEY7mUoeEW10mWZqjk+S9TnmiAQbFGcpExP8aosr2aTR7CSQIDAQAB";
    npx:hasSignature "Pk7N+3fcOqCHbJZQxxWnW8IORxdmY9LFDlWYEMD7eaiaoy6a6JRCVSd/fb8ds21xeKObuUgIfwSgWH2Wb1W2rr1mTat8Am+OirM+JFx38qEu1jibNkk5grPMLVUi1CmkcRWRumwjx6JLArScnPEWpwnHrBQHlQ24vudjkKrs2lE=";
    npx:hasSignatureTarget this: .
  
  this: dct:created "2021-12-17T11:33:10.257+01:00"^^xsd:dateTime;
    dct:creator orcid:0000-0001-9488-1870, orcid:0000-0002-7114-6459;
    nt:wasCreatedFromProvenanceTemplate <http://purl.org/np/RAi6zZAwhaJ23Hzg4lIjlPir6Take3ZQp-lS9skfBEwfQ>;
    nt:wasCreatedFromPubinfoTemplate <http://purl.org/np/RAA2MfqdBCzmz9yVWjKLXNbyfBNcwsMmOqcNUxkk1maIM>,
      <http://purl.org/np/RAWv_eqe4tghg-OOg6NqRQODjC865Q0ZWkXTxqjSe59Y4>;
    nt:wasCreatedFromTemplate <http://purl.org/np/RAe785M0p3cxpVXp2dhVdspVyj3YMdDdb0JEQdKPjO96E> .
}


@prefix this: <http://purl.org/np/RAAnt1YKH6K7xFZeI_VIkeDQokxZM5mz0Or4y9Mz1o97k> .
@prefix sub: <http://purl.org/np/RAAnt1YKH6K7xFZeI_VIkeDQokxZM5mz0Or4y9Mz1o97k#> .
@prefix np: <http://www.nanopub.org/nschema#> .
@prefix dct: <http://purl.org/dc/terms/> .
@prefix nt: <https://w3id.org/np/o/ntemplate/> .
@prefix xsd: <http://www.w3.org/2001/XMLSchema#> .
@prefix orcid: <https://orcid.org/> .
@prefix prov: <http://www.w3.org/ns/prov#> .
@prefix npx: <http://purl.org/nanopub/x/> .

sub:Head {
  this: np:hasAssertion sub:assertion;
    np:hasProvenance sub:provenance;
    np:hasPublicationInfo sub:pubinfo;
    a np:Nanopublication .
}

sub:assertion {
  sub:comment a <https://w3id.org/linkflows/reviews/AgreementComment>, <https://w3id.org/linkflows/reviews/PointAddressedComment>,
      <https://w3id.org/linkflows/reviews/ResponseComment>;
    <https://w3id.org/linkflows/reviews/hasCommentText> "Thank you!";
    <https://w3id.org/linkflows/reviews/isResponseTo> <http://purl.org/np/RAv2_GJH4PbaapFo6skynYinV9FFOEB9kPGw47HxC6IzI>;
    <https://w3id.org/linkflows/reviews/refersTo> <http://purl.org/np/RAN_chNfWR9hbEkfjwOfMpq1piwOgAj6q2sJ-qbDzaLOk> .
}

sub:provenance {
  sub:assertion prov:wasAttributedTo orcid:0000-0002-8083-6048 .
}

sub:pubinfo {
  sub:sig npx:hasAlgorithm "RSA";
    npx:hasPublicKey "MIGfMA0GCSqGSIb3DQEBAQUAA4GNADCBiQKBgQCwi1YMnpV5z/0oMXyFYDKS5cirQQWTMZ/jbglmVY1gl3YAgrkqsQUmgaxA/ho+VV8jsfREIL8PT2czbmCjGjMJoNaKVqJq1GoIUV9+Kj9yXxNySyDAOTDsIM0zdj1BEu5uNbtfzwQPGuhVpgLR05Uk/meCyYLPs3BxC5zRbtulmwIDAQAB";
    npx:hasSignature "g/dRAuVLUrW1PxQII645ooOSrWVikNgb02YrIBYazDAyQSTkZFDf9FgRn8IrBJJbyU3UFV9tIPRHADUzqa32bp91fFo1y2GFoObm3FxsE5PSP8tLALuTyvrZipm6FiOIZYriF5PsBdL3/c+cx4glvXyqW7kPmtw2Oe/FlchhcF0=";
    npx:hasSignatureTarget this: .
  
  this: dct:created "2021-10-28T10:10:36.803+03:00"^^xsd:dateTime;
    dct:creator orcid:0000-0002-8083-6048;
    nt:wasCreatedFromProvenanceTemplate <http://purl.org/np/RANwQa4ICWS5SOjw7gp99nBpXBasapwtZF1fIM3H2gYTM>;
    nt:wasCreatedFromPubinfoTemplate <http://purl.org/np/RAA2MfqdBCzmz9yVWjKLXNbyfBNcwsMmOqcNUxkk1maIM>;
    nt:wasCreatedFromTemplate <http://purl.org/np/RAe785M0p3cxpVXp2dhVdspVyj3YMdDdb0JEQdKPjO96E> .
}


@prefix this: <http://purl.org/np/RAaqV5eehX-wlnotoT6iyGt-B3Dx1HFO5W3lTLLDGISR0> .
@prefix sub: <http://purl.org/np/RAaqV5eehX-wlnotoT6iyGt-B3Dx1HFO5W3lTLLDGISR0#> .
@prefix np: <http://www.nanopub.org/nschema#> .
@prefix dct: <http://purl.org/dc/terms/> .
@prefix nt: <https://w3id.org/np/o/ntemplate/> .
@prefix xsd: <http://www.w3.org/2001/XMLSchema#> .
@prefix orcid: <https://orcid.org/> .
@prefix prov: <http://www.w3.org/ns/prov#> .
@prefix npx: <http://purl.org/nanopub/x/> .

sub:Head {
  this: np:hasAssertion sub:assertion;
    np:hasProvenance sub:provenance;
    np:hasPublicationInfo sub:pubinfo;
    a np:Nanopublication .
}

sub:assertion {
  sub:comment a <https://w3id.org/linkflows/reviews/AgreementComment>, <https://w3id.org/linkflows/reviews/PointAddressedComment>,
      <https://w3id.org/linkflows/reviews/ResponseComment>;
    <https://w3id.org/linkflows/reviews/hasCommentText> "no change required";
    <https://w3id.org/linkflows/reviews/isResponseTo> <http://purl.org/np/RAOaHjJf_7NLnsZCok_mm5vARZ8Jn223owehNSoKjG7Oo>;
    <https://w3id.org/linkflows/reviews/refersTo> <http://purl.org/np/RA22JAQihYeiJkNIjvwnxLPmjuG74yPcRXpPyVX8DV6fA> .
}

sub:provenance {
  sub:assertion prov:wasAttributedTo orcid:0000-0003-4727-9435 .
}

sub:pubinfo {
  sub:sig npx:hasAlgorithm "RSA";
    npx:hasPublicKey "MIGfMA0GCSqGSIb3DQEBAQUAA4GNADCBiQKBgQCTQs+mANCSHWhIW/YPio468UdGNHsPvADpjfaW8um/v2L4AoDIANginfoU65VNbPT5D0ADt1y0uFNne3VEMr9Y+I2HFaz6IKj+LdYMJk6VUf5WJoImRHIX6BZQwcUc22CbTBFYxvqvp3UmmHrCrhLIZjDSyutExK3tOTRoMDjGowIDAQAB";
    npx:hasSignature "LUjv5C7Ut9PkEY51iIrpldWVZVKdkEReigJk1MMNQlI3q7qAkA/WcrjMjsj0VKL+qWGtjZGnBeyJBh66OUA3/o1+VXVvTcH60eeTlBsMG36x1OVbK5iIJy8HXf44mRiK55/aQbIDuQm/rjk18OFD/4XJ4szBSgeSEJ+t/aCFoOk=";
    npx:hasSignatureTarget this: .
  
  this: dct:created "2021-11-08T09:12:56.653+01:00"^^xsd:dateTime;
    dct:creator orcid:0000-0003-4727-9435;
    nt:wasCreatedFromProvenanceTemplate <http://purl.org/np/RANwQa4ICWS5SOjw7gp99nBpXBasapwtZF1fIM3H2gYTM>;
    nt:wasCreatedFromPubinfoTemplate <http://purl.org/np/RAA2MfqdBCzmz9yVWjKLXNbyfBNcwsMmOqcNUxkk1maIM>;
    nt:wasCreatedFromTemplate <http://purl.org/np/RAe785M0p3cxpVXp2dhVdspVyj3YMdDdb0JEQdKPjO96E> .
}


@prefix this: <http://purl.org/np/RAAvxdOwZmP5RB7BlUsIC6CqXDNhSiIP0r4RhJP8WHMVM> .
@prefix sub: <http://purl.org/np/RAAvxdOwZmP5RB7BlUsIC6CqXDNhSiIP0r4RhJP8WHMVM#> .
@prefix np: <http://www.nanopub.org/nschema#> .
@prefix dct: <http://purl.org/dc/terms/> .
@prefix nt: <https://w3id.org/np/o/ntemplate/> .
@prefix xsd: <http://www.w3.org/2001/XMLSchema#> .
@prefix orcid: <https://orcid.org/> .
@prefix prov: <http://www.w3.org/ns/prov#> .
@prefix npx: <http://purl.org/nanopub/x/> .

sub:Head {
  this: np:hasAssertion sub:assertion;
    np:hasProvenance sub:provenance;
    np:hasPublicationInfo sub:pubinfo;
    a np:Nanopublication .
}

sub:assertion {
  sub:comment a <https://w3id.org/linkflows/reviews/AgreementComment>, <https://w3id.org/linkflows/reviews/PointAddressedComment>,
      <https://w3id.org/linkflows/reviews/ResponseComment>;
    <https://w3id.org/linkflows/reviews/hasCommentText> "Yes!  I am quite clever.";
    <https://w3id.org/linkflows/reviews/isResponseTo> <http://purl.org/np/RARw63N4ShSDNoVWjzrGlBDQL145KY5lku9ANh24rRE74>;
    <https://w3id.org/linkflows/reviews/refersTo> <http://purl.org/np/RAh1GOK4_HhqeUeJhIyV_DDCFFTY9jeeiKWgbSzooWEi4> .
}

sub:provenance {
  sub:assertion prov:wasAttributedTo orcid:0000-0002-0830-7029 .
}

sub:pubinfo {
  sub:sig npx:hasAlgorithm "RSA";
    npx:hasPublicKey "MIGfMA0GCSqGSIb3DQEBAQUAA4GNADCBiQKBgQCluZ2msgo7OqPkyRoZMluzpaLX8KRHyDs3J/cZwm6+Vq/CKVIGsGaT7/XH435cE9J8dwCgQ/Jssjlj6oqX+nSI9xXBtMH9ZeyGHFBzK1cUBy/rRSez4EnwbS1sKMBSc4MBCXQ9R3jZ3GpsN0GmIrS1ukKkUBQrREBYpb4w5MbGywIDAQAB";
    npx:hasSignature "NxqScADhHmsnqDexE0x3ySWAX2JIH+8TDuQmkTZLz0WYMKR3Xr+ZpVz62fLHp7lcvHPcjRUEHQnPCfIqjHGUdY/MAcQnK9qv9Tbcvrmfo12jNZzeIRj+1eWAZzdLxNJKbnNWCOCjASd0erHis+Fvw0f40/r/e//PGNr5Pls2TRc=";
    npx:hasSignatureTarget this: .
  
  this: dct:created "2021-11-12T09:37:47.887-08:00"^^xsd:dateTime;
    dct:creator orcid:0000-0002-0830-7029;
    nt:wasCreatedFromProvenanceTemplate <http://purl.org/np/RANwQa4ICWS5SOjw7gp99nBpXBasapwtZF1fIM3H2gYTM>;
    nt:wasCreatedFromPubinfoTemplate <http://purl.org/np/RAA2MfqdBCzmz9yVWjKLXNbyfBNcwsMmOqcNUxkk1maIM>;
    nt:wasCreatedFromTemplate <http://purl.org/np/RAe785M0p3cxpVXp2dhVdspVyj3YMdDdb0JEQdKPjO96E> .
}


@prefix this: <http://purl.org/np/RA_B9Iu_OYMKCwRNFGwQy2ZTe5iKd4XmkgJS5HzELtEZo> .
@prefix sub: <http://purl.org/np/RA_B9Iu_OYMKCwRNFGwQy2ZTe5iKd4XmkgJS5HzELtEZo#> .
@prefix np: <http://www.nanopub.org/nschema#> .
@prefix dct: <http://purl.org/dc/terms/> .
@prefix nt: <https://w3id.org/np/o/ntemplate/> .
@prefix xsd: <http://www.w3.org/2001/XMLSchema#> .
@prefix orcid: <https://orcid.org/> .
@prefix prov: <http://www.w3.org/ns/prov#> .
@prefix npx: <http://purl.org/nanopub/x/> .

sub:Head {
  this: np:hasAssertion sub:assertion;
    np:hasProvenance sub:provenance;
    np:hasPublicationInfo sub:pubinfo;
    a np:Nanopublication .
}

sub:assertion {
  sub:comment a <https://w3id.org/linkflows/reviews/AgreementComment>, <https://w3id.org/linkflows/reviews/PointNotAddressedComment>,
      <https://w3id.org/linkflows/reviews/ResponseComment>;
    <https://w3id.org/linkflows/reviews/hasCommentText> "Thank you";
    <https://w3id.org/linkflows/reviews/isResponseTo> <http://purl.org/np/RASUNuFag1tEc7eMPQZovFiQZtA29DIFplZ982LQdg838>;
    <https://w3id.org/linkflows/reviews/refersTo> <http://purl.org/np/RA0HU7k7XUj81ioBftZFk7ywHx5uBBlVgXduglUYgyW5w> .
}

sub:provenance {
  sub:assertion prov:wasAttributedTo orcid:0000-0001-9079-039X .
}

sub:pubinfo {
  sub:sig npx:hasAlgorithm "RSA";
    npx:hasPublicKey "MIGfMA0GCSqGSIb3DQEBAQUAA4GNADCBiQKBgQCUtUS5tVuMGtBUJ+dpxk0EKcI3xKBG4efTcKjAMHeQj6b+liabAld6kXxQKQIRVQomBKOcvoYJ9oTC4K4AMUPMfQsPSLt1noFxSahw86AXdAh7kWiVZu04Vs0NDuPPUOWwRQjXRf6gYFLQu3gA5o0PkWd7FZ6lrum6lNmi/LFQdwIDAQAB";
    npx:hasSignature "ZesyesysDam1iElWnIaiITs8C9b2wlMqMl0qY4CRdR/IS8KPjATlR+T5DXi34qPOvjFBYejdBBqVNlH9iuva8DUIABcjI8t8N8R+VJZaElaZORsXVPCX0hB9K4feRQrfBNbssFKZWlW4PE5t8X+9Y21LJZbJ5ZAUmIRpdWqwt9E=";
    npx:hasSignatureTarget this: .
  
  this: dct:created "2021-10-26T14:20:43.541+02:00"^^xsd:dateTime;
    dct:creator orcid:0000-0001-9079-039X;
    nt:wasCreatedFromProvenanceTemplate <http://purl.org/np/RANwQa4ICWS5SOjw7gp99nBpXBasapwtZF1fIM3H2gYTM>;
    nt:wasCreatedFromPubinfoTemplate <http://purl.org/np/RAA2MfqdBCzmz9yVWjKLXNbyfBNcwsMmOqcNUxkk1maIM>;
    nt:wasCreatedFromTemplate <http://purl.org/np/RAe785M0p3cxpVXp2dhVdspVyj3YMdDdb0JEQdKPjO96E> .
}


@prefix this: <http://purl.org/np/RABqs0voTpZjcSTTtyS6WIi3Fd4Za6uQmvBE0_w7wNWY4> .
@prefix sub: <http://purl.org/np/RABqs0voTpZjcSTTtyS6WIi3Fd4Za6uQmvBE0_w7wNWY4#> .
@prefix np: <http://www.nanopub.org/nschema#> .
@prefix dct: <http://purl.org/dc/terms/> .
@prefix nt: <https://w3id.org/np/o/ntemplate/> .
@prefix xsd: <http://www.w3.org/2001/XMLSchema#> .
@prefix orcid: <https://orcid.org/> .
@prefix prov: <http://www.w3.org/ns/prov#> .
@prefix npx: <http://purl.org/nanopub/x/> .

sub:Head {
  this: np:hasAssertion sub:assertion;
    np:hasProvenance sub:provenance;
    np:hasPublicationInfo sub:pubinfo;
    a np:Nanopublication .
}

sub:assertion {
  sub:comment a <https://w3id.org/linkflows/reviews/PartialAgreementComment>, <https://w3id.org/linkflows/reviews/PointNotAddressedComment>,
      <https://w3id.org/linkflows/reviews/ResponseComment>;
    <https://w3id.org/linkflows/reviews/hasCommentText> "Whether we consider a protein in the context of a gene or the PRESENCE of the protein in that context is a subtle distinction whose need here eludes me. This requires further discussion.";
    <https://w3id.org/linkflows/reviews/isResponseTo> <http://purl.org/np/RAx9yefsz4xInPLYTsVs8cL4e99c9f13resjxhoeS8b3Y>;
    <https://w3id.org/linkflows/reviews/refersTo> <http://purl.org/np/RAXkuXJ4IK10Ai9F39_tOFDy6ewi7znau6OQhUEXP4nPc> .
}

sub:provenance {
  sub:assertion prov:wasAttributedTo orcid:0000-0003-2310-3013 .
}

sub:pubinfo {
  sub:sig npx:hasAlgorithm "RSA";
    npx:hasPublicKey "MIGfMA0GCSqGSIb3DQEBAQUAA4GNADCBiQKBgQCKr8mDKqduV4sU41GiCvB3R8Hrv3cdc+FxyCD0iONSayErC8oLDfaMBKZSLMkPBapyXeAjWbYmhuey7COxiakpTqSGKzy8AnMKNZ7tgd3KATKBPLQiawisIxx0BFpxw50yA2spZhv2bEpdni9wUOGa1MG+0sKC6bo2DnjxxxeA/wIDAQAB";
    npx:hasSignature "A+Vggf/6Fr9nira14qNTxYNojkUcyQA0ZW1GmPx7pSwl6NFNNJiFvXKJau3n20XxmTSs5S978puR6maxgJyC5fV0iNEg81Y/UJ4hvsJEKISN4KEtI3qxaEz3ZVRMdoF+dUUh3k2NoXenazynexSs/UyxPQppmlk9s1WnSIRRn0E=";
    npx:hasSignatureTarget this: .
  
  this: dct:created "2021-10-26T13:18:44.897Z"^^xsd:dateTime;
    dct:creator orcid:0000-0003-2310-3013;
    nt:wasCreatedFromProvenanceTemplate <http://purl.org/np/RANwQa4ICWS5SOjw7gp99nBpXBasapwtZF1fIM3H2gYTM>;
    nt:wasCreatedFromPubinfoTemplate <http://purl.org/np/RAA2MfqdBCzmz9yVWjKLXNbyfBNcwsMmOqcNUxkk1maIM>;
    nt:wasCreatedFromTemplate <http://purl.org/np/RAe785M0p3cxpVXp2dhVdspVyj3YMdDdb0JEQdKPjO96E> .
}


@prefix this: <http://purl.org/np/RAbTgl4Va4--Qf760bdcdtRz6sHysMsAE0v7dStDhDB-w> .
@prefix sub: <http://purl.org/np/RAbTgl4Va4--Qf760bdcdtRz6sHysMsAE0v7dStDhDB-w#> .
@prefix np: <http://www.nanopub.org/nschema#> .
@prefix dct: <http://purl.org/dc/terms/> .
@prefix nt: <https://w3id.org/np/o/ntemplate/> .
@prefix xsd: <http://www.w3.org/2001/XMLSchema#> .
@prefix orcid: <https://orcid.org/> .
@prefix prov: <http://www.w3.org/ns/prov#> .
@prefix npx: <http://purl.org/nanopub/x/> .

sub:Head {
  this: np:hasAssertion sub:assertion;
    np:hasProvenance sub:provenance;
    np:hasPublicationInfo sub:pubinfo;
    a np:Nanopublication .
}

sub:assertion {
  sub:comment a <https://w3id.org/linkflows/reviews/AgreementComment>, <https://w3id.org/linkflows/reviews/PointAddressedComment>,
      <https://w3id.org/linkflows/reviews/ResponseComment>;
    <https://w3id.org/linkflows/reviews/hasCommentText> "added publication";
    <https://w3id.org/linkflows/reviews/isResponseTo> <http://purl.org/np/RAM0AF2wYX0vr9wXf1svfJRL0_PhceAnWVb6VVTXunA7U>;
    <https://w3id.org/linkflows/reviews/refersTo> <http://purl.org/np/RA22JAQihYeiJkNIjvwnxLPmjuG74yPcRXpPyVX8DV6fA> .
}

sub:provenance {
  sub:assertion prov:wasAttributedTo orcid:0000-0003-4727-9435 .
}

sub:pubinfo {
  sub:sig npx:hasAlgorithm "RSA";
    npx:hasPublicKey "MIGfMA0GCSqGSIb3DQEBAQUAA4GNADCBiQKBgQCTQs+mANCSHWhIW/YPio468UdGNHsPvADpjfaW8um/v2L4AoDIANginfoU65VNbPT5D0ADt1y0uFNne3VEMr9Y+I2HFaz6IKj+LdYMJk6VUf5WJoImRHIX6BZQwcUc22CbTBFYxvqvp3UmmHrCrhLIZjDSyutExK3tOTRoMDjGowIDAQAB";
    npx:hasSignature "dYJV+a0LzXGqgrOEs6CNBNYfzTMkjfhixaLzUxkusPEuhkijlXY4m17AaH4m5c+5i0LBD2lALfStLROZtf1KB5agCbdG5HEVFW79U6bZ/tsWbfqMHkxZ9fPeOEVh9ATFaq0wFoMVmQ61Eo2mg2KdGACkjXUBAwoDwqf1qyi4/PM=";
    npx:hasSignatureTarget this: .
  
  this: dct:created "2021-11-08T09:12:41.074+01:00"^^xsd:dateTime;
    dct:creator orcid:0000-0003-4727-9435;
    nt:wasCreatedFromProvenanceTemplate <http://purl.org/np/RANwQa4ICWS5SOjw7gp99nBpXBasapwtZF1fIM3H2gYTM>;
    nt:wasCreatedFromPubinfoTemplate <http://purl.org/np/RAA2MfqdBCzmz9yVWjKLXNbyfBNcwsMmOqcNUxkk1maIM>;
    nt:wasCreatedFromTemplate <http://purl.org/np/RAe785M0p3cxpVXp2dhVdspVyj3YMdDdb0JEQdKPjO96E> .
}


@prefix this: <http://purl.org/np/RABtyhat8eNcz29hr3caN886bzaFbxtYB7xy74b5-m7v8> .
@prefix sub: <http://purl.org/np/RABtyhat8eNcz29hr3caN886bzaFbxtYB7xy74b5-m7v8#> .
@prefix np: <http://www.nanopub.org/nschema#> .
@prefix dct: <http://purl.org/dc/terms/> .
@prefix nt: <https://w3id.org/np/o/ntemplate/> .
@prefix xsd: <http://www.w3.org/2001/XMLSchema#> .
@prefix orcid: <https://orcid.org/> .
@prefix prov: <http://www.w3.org/ns/prov#> .
@prefix npx: <http://purl.org/nanopub/x/> .

sub:Head {
  this: np:hasAssertion sub:assertion;
    np:hasProvenance sub:provenance;
    np:hasPublicationInfo sub:pubinfo;
    a np:Nanopublication .
}

sub:assertion {
  sub:comment a <https://w3id.org/linkflows/reviews/AgreementComment>, <https://w3id.org/linkflows/reviews/PointAddressedComment>,
      <https://w3id.org/linkflows/reviews/ResponseComment>;
    <https://w3id.org/linkflows/reviews/hasCommentText> "Thank you.";
    <https://w3id.org/linkflows/reviews/isResponseTo> <http://purl.org/np/RApSKKPqmRuMaLZBWtWN9X-xqWxieDg2VmWq1HySMnD-k>;
    <https://w3id.org/linkflows/reviews/refersTo> <http://purl.org/np/RAn15vsPJEVdJvjNKtBPo_oadtjeP9oc3Si-69FiJ4poQ> .
}

sub:provenance {
  sub:assertion prov:wasAttributedTo orcid:0000-0002-0519-7776 .
}

sub:pubinfo {
  sub:sig npx:hasAlgorithm "RSA";
    npx:hasPublicKey "MIGfMA0GCSqGSIb3DQEBAQUAA4GNADCBiQKBgQCJlM78d80R+gFMoQB1IG3f7AbqqGOCIv4HmZd1cx1KgEWMUUpPsojFNvx84fC/TltcJ8F8JafnbhDXW2HM2MhdK4yC04ROEV1vIgSzjDicHfiqXvMqdPuMyQp4mmCEY7mUoeEW10mWZqjk+S9TnmiAQbFGcpExP8aosr2aTR7CSQIDAQAB";
    npx:hasSignature "PEEGWKrqYYaCbmipPJDy5/bKmvKScoFDmtl2Ko1UKZBF+c7JWKTC3KFsnIUpBaXM3LOWdvpMGQuYeicSnBR9YjkxEoebrmB++cQfFfr3kjYi9TO+hIk8b0SBajfxCKiivg3JJgb+qN76qK2aLNqznAXeIXurqiAH7cVMnisCvOg=";
    npx:hasSignatureTarget this: .
  
  this: dct:created "2021-11-17T21:45:21.231+02:00"^^xsd:dateTime;
    dct:creator orcid:0000-0002-0519-7776, orcid:0000-0002-7114-6459;
    nt:wasCreatedFromProvenanceTemplate <http://purl.org/np/RAi6zZAwhaJ23Hzg4lIjlPir6Take3ZQp-lS9skfBEwfQ>;
    nt:wasCreatedFromPubinfoTemplate <http://purl.org/np/RAA2MfqdBCzmz9yVWjKLXNbyfBNcwsMmOqcNUxkk1maIM>,
      <http://purl.org/np/RAWv_eqe4tghg-OOg6NqRQODjC865Q0ZWkXTxqjSe59Y4>;
    nt:wasCreatedFromTemplate <http://purl.org/np/RAe785M0p3cxpVXp2dhVdspVyj3YMdDdb0JEQdKPjO96E> .
}


@prefix this: <http://purl.org/np/RAbYGDE27fjI5qTckXklj4g0ym4PnZGulmF2jN0MNt4m8> .
@prefix sub: <http://purl.org/np/RAbYGDE27fjI5qTckXklj4g0ym4PnZGulmF2jN0MNt4m8#> .
@prefix np: <http://www.nanopub.org/nschema#> .
@prefix dct: <http://purl.org/dc/terms/> .
@prefix nt: <https://w3id.org/np/o/ntemplate/> .
@prefix xsd: <http://www.w3.org/2001/XMLSchema#> .
@prefix orcid: <https://orcid.org/> .
@prefix prov: <http://www.w3.org/ns/prov#> .
@prefix npx: <http://purl.org/nanopub/x/> .

sub:Head {
  this: np:hasAssertion sub:assertion;
    np:hasProvenance sub:provenance;
    np:hasPublicationInfo sub:pubinfo;
    a np:Nanopublication .
}

sub:assertion {
  sub:comment a <https://w3id.org/linkflows/reviews/AgreementComment>, <https://w3id.org/linkflows/reviews/PointAddressedComment>,
      <https://w3id.org/linkflows/reviews/ResponseComment>;
    <https://w3id.org/linkflows/reviews/hasCommentText> "I agree";
    <https://w3id.org/linkflows/reviews/isResponseTo> <http://purl.org/np/RAiVA25Dj5oyJtyGmVIpLd57TeDJcy6kz5Q7P_WbuMOBI>;
    <https://w3id.org/linkflows/reviews/refersTo> <http://purl.org/np/RAh1GOK4_HhqeUeJhIyV_DDCFFTY9jeeiKWgbSzooWEi4> .
}

sub:provenance {
  sub:assertion prov:wasAttributedTo orcid:0000-0002-0830-7029 .
}

sub:pubinfo {
  sub:sig npx:hasAlgorithm "RSA";
    npx:hasPublicKey "MIGfMA0GCSqGSIb3DQEBAQUAA4GNADCBiQKBgQCluZ2msgo7OqPkyRoZMluzpaLX8KRHyDs3J/cZwm6+Vq/CKVIGsGaT7/XH435cE9J8dwCgQ/Jssjlj6oqX+nSI9xXBtMH9ZeyGHFBzK1cUBy/rRSez4EnwbS1sKMBSc4MBCXQ9R3jZ3GpsN0GmIrS1ukKkUBQrREBYpb4w5MbGywIDAQAB";
    npx:hasSignature "ZIno21YXgua/P9TxfpZCnVsrbJZmkBT1YV4Qy2qVrdVNyyuyQLZD4VdUXm91MQz8WDBnvC9ackTaKDvRs73vzTX90UrQyYXSZ4WF0VPa4TWaqJ97cI6P4oxmJM/Wm3lX3otPUSVOZ6Bx+y7C8mmCdko+gsnK64Wr40CmmMKKBmE=";
    npx:hasSignatureTarget this: .
  
  this: dct:created "2021-11-12T09:38:49.932-08:00"^^xsd:dateTime;
    dct:creator orcid:0000-0002-0830-7029;
    nt:wasCreatedFromProvenanceTemplate <http://purl.org/np/RANwQa4ICWS5SOjw7gp99nBpXBasapwtZF1fIM3H2gYTM>;
    nt:wasCreatedFromPubinfoTemplate <http://purl.org/np/RAA2MfqdBCzmz9yVWjKLXNbyfBNcwsMmOqcNUxkk1maIM>;
    nt:wasCreatedFromTemplate <http://purl.org/np/RAe785M0p3cxpVXp2dhVdspVyj3YMdDdb0JEQdKPjO96E> .
}


@prefix this: <http://purl.org/np/RAcDpBj5DUhnxJLbyFPbm3YBy0wJ-dGh3-a_HcXdWtTcU> .
@prefix sub: <http://purl.org/np/RAcDpBj5DUhnxJLbyFPbm3YBy0wJ-dGh3-a_HcXdWtTcU#> .
@prefix np: <http://www.nanopub.org/nschema#> .
@prefix dct: <http://purl.org/dc/terms/> .
@prefix nt: <https://w3id.org/np/o/ntemplate/> .
@prefix xsd: <http://www.w3.org/2001/XMLSchema#> .
@prefix orcid: <https://orcid.org/> .
@prefix prov: <http://www.w3.org/ns/prov#> .
@prefix npx: <http://purl.org/nanopub/x/> .

sub:Head {
  this: np:hasAssertion sub:assertion;
    np:hasProvenance sub:provenance;
    np:hasPublicationInfo sub:pubinfo;
    a np:Nanopublication .
}

sub:assertion {
  sub:comment a <https://w3id.org/linkflows/reviews/AgreementComment>, <https://w3id.org/linkflows/reviews/PointAddressedComment>,
      <https://w3id.org/linkflows/reviews/ResponseComment>;
    <https://w3id.org/linkflows/reviews/hasCommentText> "Thank you!";
    <https://w3id.org/linkflows/reviews/isResponseTo> <http://purl.org/np/RA7e61cJDtKZCRpIrygSht_h8hp7kte2CdM1OtMiQzyBc>;
    <https://w3id.org/linkflows/reviews/refersTo> <http://purl.org/np/RAN_chNfWR9hbEkfjwOfMpq1piwOgAj6q2sJ-qbDzaLOk> .
}

sub:provenance {
  sub:assertion prov:wasAttributedTo orcid:0000-0002-8083-6048 .
}

sub:pubinfo {
  sub:sig npx:hasAlgorithm "RSA";
    npx:hasPublicKey "MIGfMA0GCSqGSIb3DQEBAQUAA4GNADCBiQKBgQCwi1YMnpV5z/0oMXyFYDKS5cirQQWTMZ/jbglmVY1gl3YAgrkqsQUmgaxA/ho+VV8jsfREIL8PT2czbmCjGjMJoNaKVqJq1GoIUV9+Kj9yXxNySyDAOTDsIM0zdj1BEu5uNbtfzwQPGuhVpgLR05Uk/meCyYLPs3BxC5zRbtulmwIDAQAB";
    npx:hasSignature "AGDD7kqjMEzdTKxJ2Nb+Bvn19tAIE9WeGgA2h8dPDQeQKeYLVmQEwG5OCzn21ETsmRYr2uMp4IlBEYelntmndeQRN7Wz2aPZeup/OtyM9X9Y/RmF3luq2o1ArtN9YT5PC5n1duJbqKVp0CXIvhSDJJWXaBhLRKuRxoFhxunQgIU=";
    npx:hasSignatureTarget this: .
  
  this: dct:created "2021-10-28T09:36:29.003+03:00"^^xsd:dateTime;
    dct:creator orcid:0000-0002-8083-6048;
    nt:wasCreatedFromProvenanceTemplate <http://purl.org/np/RANwQa4ICWS5SOjw7gp99nBpXBasapwtZF1fIM3H2gYTM>;
    nt:wasCreatedFromPubinfoTemplate <http://purl.org/np/RAA2MfqdBCzmz9yVWjKLXNbyfBNcwsMmOqcNUxkk1maIM>;
    nt:wasCreatedFromTemplate <http://purl.org/np/RAe785M0p3cxpVXp2dhVdspVyj3YMdDdb0JEQdKPjO96E> .
}


@prefix this: <http://purl.org/np/RACF2Yg9lCvNwjlcbkyOMizAkU2t1X1K6NsfYbpbQk7Xo> .
@prefix sub: <http://purl.org/np/RACF2Yg9lCvNwjlcbkyOMizAkU2t1X1K6NsfYbpbQk7Xo#> .
@prefix np: <http://www.nanopub.org/nschema#> .
@prefix dct: <http://purl.org/dc/terms/> .
@prefix nt: <https://w3id.org/np/o/ntemplate/> .
@prefix xsd: <http://www.w3.org/2001/XMLSchema#> .
@prefix orcid: <https://orcid.org/> .
@prefix prov: <http://www.w3.org/ns/prov#> .
@prefix npx: <http://purl.org/nanopub/x/> .

sub:Head {
  this: np:hasAssertion sub:assertion;
    np:hasProvenance sub:provenance;
    np:hasPublicationInfo sub:pubinfo;
    a np:Nanopublication .
}

sub:assertion {
  sub:comment a <https://w3id.org/linkflows/reviews/AgreementComment>, <https://w3id.org/linkflows/reviews/PointAddressedComment>,
      <https://w3id.org/linkflows/reviews/ResponseComment>;
    <https://w3id.org/linkflows/reviews/hasCommentText> "We agree with this review comment and have addressed it by defining a new class license-with-non-commercial-clause which is a subclass of software license (Q79719) and is related to Q65071627 and have used this new class as the subject of our updated formalisation.";
    <https://w3id.org/linkflows/reviews/isResponseTo> <http://purl.org/np/RAa0IEe29Lp_w4oGM-JZgP5AAgF1xcLx-aWkvwi5Sg9XM>;
    <https://w3id.org/linkflows/reviews/refersTo> <http://purl.org/np/RA2hde9hXKfi0juhaF7yWd1aKsyZknPYj2Od-rLlAKmSM> .
}

sub:provenance {
  sub:assertion prov:wasAttributedTo orcid:0000-0002-8083-6048 .
}

sub:pubinfo {
  sub:sig npx:hasAlgorithm "RSA";
    npx:hasPublicKey "MIGfMA0GCSqGSIb3DQEBAQUAA4GNADCBiQKBgQCwi1YMnpV5z/0oMXyFYDKS5cirQQWTMZ/jbglmVY1gl3YAgrkqsQUmgaxA/ho+VV8jsfREIL8PT2czbmCjGjMJoNaKVqJq1GoIUV9+Kj9yXxNySyDAOTDsIM0zdj1BEu5uNbtfzwQPGuhVpgLR05Uk/meCyYLPs3BxC5zRbtulmwIDAQAB";
    npx:hasSignature "ejUgoq9kxSGP04ZUrcGqxwz9VUkiwS0eU1ihbYa4KnqsmQgS7Qim/sgbcaZjeu2DUlBvMGhCom302aEohpUYEZVVY0pBcHNiz7vAogKgJr5avJwZ0Y4tsij8vL7fGEpMUYAkwWiucE5zkjsfH/vwtGCP+OitZJ1g3YsptByEUPA=";
    npx:hasSignatureTarget this: .
  
  this: dct:created "2021-10-28T10:32:15.311+03:00"^^xsd:dateTime;
    dct:creator orcid:0000-0002-8083-6048;
    nt:wasCreatedFromProvenanceTemplate <http://purl.org/np/RANwQa4ICWS5SOjw7gp99nBpXBasapwtZF1fIM3H2gYTM>;
    nt:wasCreatedFromPubinfoTemplate <http://purl.org/np/RAA2MfqdBCzmz9yVWjKLXNbyfBNcwsMmOqcNUxkk1maIM>;
    nt:wasCreatedFromTemplate <http://purl.org/np/RAe785M0p3cxpVXp2dhVdspVyj3YMdDdb0JEQdKPjO96E> .
}


@prefix this: <http://purl.org/np/RAD4XQS1DXALtJcPHNkn7y9M3DFjZuc4UWAnfdjgtUxSc> .
@prefix sub: <http://purl.org/np/RAD4XQS1DXALtJcPHNkn7y9M3DFjZuc4UWAnfdjgtUxSc#> .
@prefix np: <http://www.nanopub.org/nschema#> .
@prefix dct: <http://purl.org/dc/terms/> .
@prefix nt: <https://w3id.org/np/o/ntemplate/> .
@prefix xsd: <http://www.w3.org/2001/XMLSchema#> .
@prefix orcid: <https://orcid.org/> .
@prefix prov: <http://www.w3.org/ns/prov#> .
@prefix npx: <http://purl.org/nanopub/x/> .

sub:Head {
  this: np:hasAssertion sub:assertion;
    np:hasProvenance sub:provenance;
    np:hasPublicationInfo sub:pubinfo;
    a np:Nanopublication .
}

sub:assertion {
  sub:comment a <https://w3id.org/linkflows/reviews/AgreementComment>, <https://w3id.org/linkflows/reviews/PointNotAddressedComment>,
      <https://w3id.org/linkflows/reviews/ResponseComment>;
    <https://w3id.org/linkflows/reviews/hasCommentText> "Yes, and maybe we should clarify the procedure for doing this systematically.";
    <https://w3id.org/linkflows/reviews/isResponseTo> <http://purl.org/np/RAGIam9RdG-5otB3CCwDNg1h8pMjUS1Qy4cOLXRlnffjo>;
    <https://w3id.org/linkflows/reviews/refersTo> <http://purl.org/np/RAXVRaFjWDlX5cZcVRXETaEIAx6QAyLK5JCrzDP-yDp9U> .
}

sub:provenance {
  sub:assertion prov:wasAttributedTo orcid:0000-0001-9488-1870 .
}

sub:pubinfo {
  sub:sig npx:hasAlgorithm "RSA";
    npx:hasPublicKey "MIGfMA0GCSqGSIb3DQEBAQUAA4GNADCBiQKBgQCJlM78d80R+gFMoQB1IG3f7AbqqGOCIv4HmZd1cx1KgEWMUUpPsojFNvx84fC/TltcJ8F8JafnbhDXW2HM2MhdK4yC04ROEV1vIgSzjDicHfiqXvMqdPuMyQp4mmCEY7mUoeEW10mWZqjk+S9TnmiAQbFGcpExP8aosr2aTR7CSQIDAQAB";
    npx:hasSignature "REAK0C9C3bq15wIyM2v+70UIyL/sio4EPuMgqMsEqq4sW9ZhTv6hHK/G9J2si/4zldHTgW3EDwsmJSZDz0NRSrUGLY3oY8XrKS5KlLvrCKiETaxX3LLO0h746LH1gl3voLJ7OLKPtMW/7W8ECTxLy79Z4fHhheKjCJxkdPtcdSo=";
    npx:hasSignatureTarget this: .
  
  this: dct:created "2021-12-17T11:29:59.594+01:00"^^xsd:dateTime;
    dct:creator orcid:0000-0001-9488-1870, orcid:0000-0002-7114-6459;
    nt:wasCreatedFromProvenanceTemplate <http://purl.org/np/RAi6zZAwhaJ23Hzg4lIjlPir6Take3ZQp-lS9skfBEwfQ>;
    nt:wasCreatedFromPubinfoTemplate <http://purl.org/np/RAA2MfqdBCzmz9yVWjKLXNbyfBNcwsMmOqcNUxkk1maIM>,
      <http://purl.org/np/RAWv_eqe4tghg-OOg6NqRQODjC865Q0ZWkXTxqjSe59Y4>;
    nt:wasCreatedFromTemplate <http://purl.org/np/RAe785M0p3cxpVXp2dhVdspVyj3YMdDdb0JEQdKPjO96E> .
}


@prefix this: <http://purl.org/np/RADrUsLdKijDGJNvINN2mXqWAYysGkWScFnfyMrHCyvE8> .
@prefix sub: <http://purl.org/np/RADrUsLdKijDGJNvINN2mXqWAYysGkWScFnfyMrHCyvE8#> .
@prefix np: <http://www.nanopub.org/nschema#> .
@prefix dct: <http://purl.org/dc/terms/> .
@prefix nt: <https://w3id.org/np/o/ntemplate/> .
@prefix xsd: <http://www.w3.org/2001/XMLSchema#> .
@prefix orcid: <https://orcid.org/> .
@prefix prov: <http://www.w3.org/ns/prov#> .
@prefix npx: <http://purl.org/nanopub/x/> .

sub:Head {
  this: np:hasAssertion sub:assertion;
    np:hasProvenance sub:provenance;
    np:hasPublicationInfo sub:pubinfo;
    a np:Nanopublication .
}

sub:assertion {
  sub:comment a <https://w3id.org/linkflows/reviews/AgreementComment>, <https://w3id.org/linkflows/reviews/PointAddressedComment>,
      <https://w3id.org/linkflows/reviews/ResponseComment>;
    <https://w3id.org/linkflows/reviews/hasCommentText> "Thank you for your suggestion, which was addressed.";
    <https://w3id.org/linkflows/reviews/isResponseTo> <http://purl.org/np/RA_piT7JTF1kFBGqZnYKVswtQamhCy8Edj4eiA0Zatvv0>;
    <https://w3id.org/linkflows/reviews/refersTo> <http://purl.org/np/RAn15vsPJEVdJvjNKtBPo_oadtjeP9oc3Si-69FiJ4poQ> .
}

sub:provenance {
  sub:assertion prov:wasAttributedTo orcid:0000-0002-0519-7776 .
}

sub:pubinfo {
  sub:sig npx:hasAlgorithm "RSA";
    npx:hasPublicKey "MIGfMA0GCSqGSIb3DQEBAQUAA4GNADCBiQKBgQCJlM78d80R+gFMoQB1IG3f7AbqqGOCIv4HmZd1cx1KgEWMUUpPsojFNvx84fC/TltcJ8F8JafnbhDXW2HM2MhdK4yC04ROEV1vIgSzjDicHfiqXvMqdPuMyQp4mmCEY7mUoeEW10mWZqjk+S9TnmiAQbFGcpExP8aosr2aTR7CSQIDAQAB";
    npx:hasSignature "CRM6p3MoSXMLdS3I19Az4NeE8bQHnk4jDwfGkoDvPXskPhHhphEkuoW9k5nsm7gZuTPYZG2hKkIdemjne1aIEcmvFVCkwECOldRL20EIg4QrgrbAtj55YrGqcPT2VIV3BM5JzYQJhJ0lpiiDH/KJuMAuRiLPKLMfZqWi7rjCric=";
    npx:hasSignatureTarget this: .
  
  this: dct:created "2021-11-17T21:29:32.702+02:00"^^xsd:dateTime;
    dct:creator orcid:0000-0002-0519-7776, orcid:0000-0002-7114-6459;
    nt:wasCreatedFromProvenanceTemplate <http://purl.org/np/RAi6zZAwhaJ23Hzg4lIjlPir6Take3ZQp-lS9skfBEwfQ>;
    nt:wasCreatedFromPubinfoTemplate <http://purl.org/np/RAA2MfqdBCzmz9yVWjKLXNbyfBNcwsMmOqcNUxkk1maIM>,
      <http://purl.org/np/RAWv_eqe4tghg-OOg6NqRQODjC865Q0ZWkXTxqjSe59Y4>;
    nt:wasCreatedFromTemplate <http://purl.org/np/RAe785M0p3cxpVXp2dhVdspVyj3YMdDdb0JEQdKPjO96E> .
}


@prefix this: <http://purl.org/np/RADxNE4LbidQZRy0knJM-8RuuinMXaYyDw8g5FQPKl284> .
@prefix sub: <http://purl.org/np/RADxNE4LbidQZRy0knJM-8RuuinMXaYyDw8g5FQPKl284#> .
@prefix np: <http://www.nanopub.org/nschema#> .
@prefix dct: <http://purl.org/dc/terms/> .
@prefix nt: <https://w3id.org/np/o/ntemplate/> .
@prefix xsd: <http://www.w3.org/2001/XMLSchema#> .
@prefix orcid: <https://orcid.org/> .
@prefix prov: <http://www.w3.org/ns/prov#> .
@prefix npx: <http://purl.org/nanopub/x/> .

sub:Head {
  this: np:hasAssertion sub:assertion;
    np:hasProvenance sub:provenance;
    np:hasPublicationInfo sub:pubinfo;
    a np:Nanopublication .
}

sub:assertion {
  sub:comment a <https://w3id.org/linkflows/reviews/PartialAgreementComment>, <https://w3id.org/linkflows/reviews/PointAddressedComment>,
      <https://w3id.org/linkflows/reviews/ResponseComment>;
    <https://w3id.org/linkflows/reviews/hasCommentText> "I agree that the object 'ERAD pathway' is not the appropiate. I addressed this minting a new class 'dysfunction of ERAD pathway' which is more accurate.";
    <https://w3id.org/linkflows/reviews/isResponseTo> <http://purl.org/np/RAcEWBk7k2IuF_3CHY_EMWEkGQxA4iKb8pLxFN-cyWoC4>;
    <https://w3id.org/linkflows/reviews/refersTo> <http://purl.org/np/RASPvPrnUq6SOsOkrgOsUvRbsfmC7dHd73FgUA6oRmlGg> .
}

sub:provenance {
  sub:assertion prov:wasAttributedTo orcid:0000-0003-0169-8159 .
}

sub:pubinfo {
  sub:sig npx:hasAlgorithm "RSA";
    npx:hasPublicKey "MIGfMA0GCSqGSIb3DQEBAQUAA4GNADCBiQKBgQDOWrvo3T4o7/c9+al6pWVu3tb32/oqIpuNK/bZlFUgR6bnQRBl+7ub5H++34CVFU1pWEQb4RXsx39Q0fM1UPvJbZbXDYAsCEPzn0mzN+YAYdSZKAEyjM2cf4cqjQLwKBabOluVKfKetxTaKB/Jr/9U770dEc2LR3lOMFcbALPSXwIDAQAB";
    npx:hasSignature "FMhUsXk7fCAt6ihpCgrgigOde3eqDvzzRM2uqNPRo/+CixUbIE1gcP0GBnY9Q7/cZX6yLaM3P8il5VXngbei7ayvOxYRW0SGNVtekLKVkblWW9RSoCrhef+AVpcxTPez6W8mIOsZFIcNzy2C4xDEGbJMCQPmYw0a82Co37WnFeE=";
    npx:hasSignatureTarget this: .
  
  this: dct:created "2021-12-08T22:32:36.553+01:00"^^xsd:dateTime;
    dct:creator orcid:0000-0003-0169-8159;
    nt:wasCreatedFromProvenanceTemplate <http://purl.org/np/RANwQa4ICWS5SOjw7gp99nBpXBasapwtZF1fIM3H2gYTM>;
    nt:wasCreatedFromPubinfoTemplate <http://purl.org/np/RAA2MfqdBCzmz9yVWjKLXNbyfBNcwsMmOqcNUxkk1maIM>;
    nt:wasCreatedFromTemplate <http://purl.org/np/RAe785M0p3cxpVXp2dhVdspVyj3YMdDdb0JEQdKPjO96E> .
}


@prefix this: <http://purl.org/np/RADZUYUDV0nG8JttvApmKf_lqbxruHmRWBsO4WuFPRfjQ> .
@prefix sub: <http://purl.org/np/RADZUYUDV0nG8JttvApmKf_lqbxruHmRWBsO4WuFPRfjQ#> .
@prefix np: <http://www.nanopub.org/nschema#> .
@prefix dct: <http://purl.org/dc/terms/> .
@prefix nt: <https://w3id.org/np/o/ntemplate/> .
@prefix xsd: <http://www.w3.org/2001/XMLSchema#> .
@prefix orcid: <https://orcid.org/> .
@prefix prov: <http://www.w3.org/ns/prov#> .
@prefix npx: <http://purl.org/nanopub/x/> .

sub:Head {
  this: np:hasAssertion sub:assertion;
    np:hasProvenance sub:provenance;
    np:hasPublicationInfo sub:pubinfo;
    a np:Nanopublication .
}

sub:assertion {
  sub:comment a <https://w3id.org/linkflows/reviews/AgreementComment>, <https://w3id.org/linkflows/reviews/PointAddressedComment>,
      <https://w3id.org/linkflows/reviews/ResponseComment>;
    <https://w3id.org/linkflows/reviews/hasCommentText> "Changed according to suggestion.";
    <https://w3id.org/linkflows/reviews/isResponseTo> <http://purl.org/np/RA4ecYBb3WaYOd-9zB3ZsSSYAR9AvoeN6VC9HfIQfrprs>;
    <https://w3id.org/linkflows/reviews/refersTo> <http://purl.org/np/RAokVMmiZSbRh01diNeJLum4p13kUd-NZjGFuVtxVz4Bs> .
}

sub:provenance {
  sub:assertion prov:wasAttributedTo orcid:0000-0002-7770-620X .
}

sub:pubinfo {
  sub:sig npx:hasAlgorithm "RSA";
    npx:hasPublicKey "MIGfMA0GCSqGSIb3DQEBAQUAA4GNADCBiQKBgQCCYtnHL3Zu9ExrWA28zHnRA9JKmj8V9awChjn+7oBn9p6wdLx61J5mD/lWK9H8NdxSk/fdoaEJAin2WLiWs6qBJdSZOLbfq7HSF/GVYoTkuvvjnf2rozS08mI+xwEXMsa7XVa+4bz8jauPyp/eEFbcIHEWtstiuQvjvoXKizK5HQIDAQAB";
    npx:hasSignature "SOxbGg3N1nZht7RU4APkC78EeY3v7xHdMQgbVW1kPwN5V6TCJcYUZGPqOrPKppglUeX+ZuxsBuV1noKwfoYkP+j/NoU2aAPwgFfp3JOR5GbjmUTHhAg1HBJC0VtYJ31p1l2T0MJRtwQTojh3TEyoWHGLa/T2xNNraCTacp8zwNc=";
    npx:hasSignatureTarget this: .
  
  this: dct:created "2021-11-05T10:20:30.590+01:00"^^xsd:dateTime;
    dct:creator orcid:0000-0002-7770-620X;
    nt:wasCreatedFromProvenanceTemplate <http://purl.org/np/RANwQa4ICWS5SOjw7gp99nBpXBasapwtZF1fIM3H2gYTM>;
    nt:wasCreatedFromPubinfoTemplate <http://purl.org/np/RAA2MfqdBCzmz9yVWjKLXNbyfBNcwsMmOqcNUxkk1maIM>;
    nt:wasCreatedFromTemplate <http://purl.org/np/RAe785M0p3cxpVXp2dhVdspVyj3YMdDdb0JEQdKPjO96E> .
}


@prefix this: <http://purl.org/np/RAeQXBCLaNCea4WYJaQ_XlKoWFOGgM50zqjMjCuH6zmZM> .
@prefix sub: <http://purl.org/np/RAeQXBCLaNCea4WYJaQ_XlKoWFOGgM50zqjMjCuH6zmZM#> .
@prefix np: <http://www.nanopub.org/nschema#> .
@prefix dct: <http://purl.org/dc/terms/> .
@prefix nt: <https://w3id.org/np/o/ntemplate/> .
@prefix xsd: <http://www.w3.org/2001/XMLSchema#> .
@prefix orcid: <https://orcid.org/> .
@prefix prov: <http://www.w3.org/ns/prov#> .
@prefix npx: <http://purl.org/nanopub/x/> .

sub:Head {
  this: np:hasAssertion sub:assertion;
    np:hasProvenance sub:provenance;
    np:hasPublicationInfo sub:pubinfo;
    a np:Nanopublication .
}

sub:assertion {
  sub:comment a <https://w3id.org/linkflows/reviews/AgreementComment>, <https://w3id.org/linkflows/reviews/PointAddressedComment>,
      <https://w3id.org/linkflows/reviews/ResponseComment>;
    <https://w3id.org/linkflows/reviews/hasCommentText> "no modification requested";
    <https://w3id.org/linkflows/reviews/isResponseTo> <http://purl.org/np/RAkjk3apcZT3cBU-snbQ2ciW9BpOX_Y25ONOAOjxjOUPU>;
    <https://w3id.org/linkflows/reviews/refersTo> <http://purl.org/np/RAeRSya2qIYymsBxiqOZP_oaQpHXUVXiydKvPCFM-7DDQ> .
}

sub:provenance {
  sub:assertion prov:wasAttributedTo orcid:0000-0001-6501-0806 .
}

sub:pubinfo {
  sub:sig npx:hasAlgorithm "RSA";
    npx:hasPublicKey "MIGfMA0GCSqGSIb3DQEBAQUAA4GNADCBiQKBgQCY36SLWPLee0SZGM108+7dyjGzKFYg9t09XuL3js13jO3CDzqAZygcrwbJsbLQMRHYvWf0Mkly1ePLgdb43NqEbXiDHC4o49nHjhi2bSWeRDJ4jFicvhpL1Sjv5N0oFU3wTA8KGN+rYvQ10xhZXcjuuiCMb6yInj6wJ2S+wI14fwIDAQAB";
    npx:hasSignature "mCViyVtLBhsUoANF0UUtC452ghMBUBMTtDJYykWLWMMqWP75bwd1l920Tsa9tmT3Yi/c0/OQpqVJ0yIujZvjNTzbNgJc6g1x7LHFV8tjp1RXylk1kFL8+x237h9LZ11Myv6Er8vQALGHxng2NVvGjAyyP+Rtq0h5U5mIMr+WE/Q=";
    npx:hasSignatureTarget this: .
  
  this: dct:created "2021-10-29T10:40:10.473+02:00"^^xsd:dateTime;
    dct:creator orcid:0000-0001-6501-0806;
    nt:wasCreatedFromProvenanceTemplate <http://purl.org/np/RANwQa4ICWS5SOjw7gp99nBpXBasapwtZF1fIM3H2gYTM>;
    nt:wasCreatedFromPubinfoTemplate <http://purl.org/np/RAA2MfqdBCzmz9yVWjKLXNbyfBNcwsMmOqcNUxkk1maIM>;
    nt:wasCreatedFromTemplate <http://purl.org/np/RAe785M0p3cxpVXp2dhVdspVyj3YMdDdb0JEQdKPjO96E> .
}


@prefix this: <http://purl.org/np/RAf9h_bi6HB0UtUF7JMgt3fy_hTRzDK_OfOlDmTfjrBLM> .
@prefix sub: <http://purl.org/np/RAf9h_bi6HB0UtUF7JMgt3fy_hTRzDK_OfOlDmTfjrBLM#> .
@prefix np: <http://www.nanopub.org/nschema#> .
@prefix dct: <http://purl.org/dc/terms/> .
@prefix nt: <https://w3id.org/np/o/ntemplate/> .
@prefix xsd: <http://www.w3.org/2001/XMLSchema#> .
@prefix orcid: <https://orcid.org/> .
@prefix prov: <http://www.w3.org/ns/prov#> .
@prefix npx: <http://purl.org/nanopub/x/> .

sub:Head {
  this: np:hasAssertion sub:assertion;
    np:hasProvenance sub:provenance;
    np:hasPublicationInfo sub:pubinfo;
    a np:Nanopublication .
}

sub:assertion {
  sub:comment a <https://w3id.org/linkflows/reviews/AgreementComment>, <https://w3id.org/linkflows/reviews/PointAddressedComment>,
      <https://w3id.org/linkflows/reviews/ResponseComment>;
    <https://w3id.org/linkflows/reviews/hasCommentText> "I agree that it was not clear that this is an instance. To address this review comment, I have created a new class (latest-release-of-openbiodiv), which is a subclass of software release (Q20631656) and related to openbiodiv-knowledge-graph, and I have updated the formalisation nanopub to say that 'The latest release of the OpenBiodiv knowledge graph contains semantic triples extracted from biodiversity literature'. Thank you for your review!";
    <https://w3id.org/linkflows/reviews/isResponseTo> <http://purl.org/np/RAnghJFLSoLxO6AHk6tCbIa8wEus26nqgqO91BuMehvow>;
    <https://w3id.org/linkflows/reviews/refersTo> <http://purl.org/np/RAx3fM5SIMEqjkFZ8mCTjaJu7omZ6IBynsezbyOU65D7o> .
}

sub:provenance {
  sub:assertion prov:wasAttributedTo orcid:0000-0002-8083-6048 .
}

sub:pubinfo {
  sub:sig npx:hasAlgorithm "RSA";
    npx:hasPublicKey "MIGfMA0GCSqGSIb3DQEBAQUAA4GNADCBiQKBgQCwi1YMnpV5z/0oMXyFYDKS5cirQQWTMZ/jbglmVY1gl3YAgrkqsQUmgaxA/ho+VV8jsfREIL8PT2czbmCjGjMJoNaKVqJq1GoIUV9+Kj9yXxNySyDAOTDsIM0zdj1BEu5uNbtfzwQPGuhVpgLR05Uk/meCyYLPs3BxC5zRbtulmwIDAQAB";
    npx:hasSignature "eFRSlCHowz8GQ+cPua5reC0IJrzirrbj7RW/jJ9w8KEU2xbpr/x6kqQLhNIMB0b8/RfnhCvTq81JhPEBF5zzD/Jea87Lg0g74e6x6/m/QQQcJyerR9CgxkzWANOd+VEP93WZxA8J0wghac+8S+sYR9PT8iBu7UD/esvLDEqtv70=";
    npx:hasSignatureTarget this: .
  
  this: dct:created "2021-10-28T10:10:07.990+03:00"^^xsd:dateTime;
    dct:creator orcid:0000-0002-8083-6048;
    nt:wasCreatedFromProvenanceTemplate <http://purl.org/np/RANwQa4ICWS5SOjw7gp99nBpXBasapwtZF1fIM3H2gYTM>;
    nt:wasCreatedFromPubinfoTemplate <http://purl.org/np/RAA2MfqdBCzmz9yVWjKLXNbyfBNcwsMmOqcNUxkk1maIM>;
    nt:wasCreatedFromTemplate <http://purl.org/np/RAe785M0p3cxpVXp2dhVdspVyj3YMdDdb0JEQdKPjO96E> .
}


@prefix this: <http://purl.org/np/RAFCPGyWsPcZarXDn5Dg9IMu-7BQskfH3wtAFqhakJoNA> .
@prefix sub: <http://purl.org/np/RAFCPGyWsPcZarXDn5Dg9IMu-7BQskfH3wtAFqhakJoNA#> .
@prefix np: <http://www.nanopub.org/nschema#> .
@prefix dct: <http://purl.org/dc/terms/> .
@prefix nt: <https://w3id.org/np/o/ntemplate/> .
@prefix xsd: <http://www.w3.org/2001/XMLSchema#> .
@prefix orcid: <https://orcid.org/> .
@prefix prov: <http://www.w3.org/ns/prov#> .
@prefix npx: <http://purl.org/nanopub/x/> .

sub:Head {
  this: np:hasAssertion sub:assertion;
    np:hasProvenance sub:provenance;
    np:hasPublicationInfo sub:pubinfo;
    a np:Nanopublication .
}

sub:assertion {
  sub:comment a <https://w3id.org/linkflows/reviews/AgreementComment>, <https://w3id.org/linkflows/reviews/PointAddressedComment>,
      <https://w3id.org/linkflows/reviews/ResponseComment>;
    <https://w3id.org/linkflows/reviews/hasCommentText> """I agree that this can be confusing. In response to a formalization review comment (3), I added a new class 
\"Digital humanities research\"which is a subclass of the resource \"research\" in wikidata and related to the resource \"digital humanities\" in wikidata.""";
    <https://w3id.org/linkflows/reviews/isResponseTo> <http://purl.org/np/RAw0HUK3Jg2wJNuyYBcyq2bDnWXkvpQjgcM6OvyUqPPgQ>;
    <https://w3id.org/linkflows/reviews/refersTo> <http://purl.org/np/RA0HU7k7XUj81ioBftZFk7ywHx5uBBlVgXduglUYgyW5w> .
}

sub:provenance {
  sub:assertion prov:wasAttributedTo orcid:0000-0001-9079-039X .
}

sub:pubinfo {
  sub:sig npx:hasAlgorithm "RSA";
    npx:hasPublicKey "MIGfMA0GCSqGSIb3DQEBAQUAA4GNADCBiQKBgQCUtUS5tVuMGtBUJ+dpxk0EKcI3xKBG4efTcKjAMHeQj6b+liabAld6kXxQKQIRVQomBKOcvoYJ9oTC4K4AMUPMfQsPSLt1noFxSahw86AXdAh7kWiVZu04Vs0NDuPPUOWwRQjXRf6gYFLQu3gA5o0PkWd7FZ6lrum6lNmi/LFQdwIDAQAB";
    npx:hasSignature "f3KAQFY8T0vsURDZ95YMiAt1EtQU74A1TfFpAm3ZVenS4Bgo6Ukgflz+9Vqu71zELZNWwxMp7uhb4O4OrdyTCU20lcyBw/TJ4YSx2/+9XgP5dnFI1hvylyIMQQotmVFkC8FLE2VoNM3+tfB3aCXjtgzYVbACW3V9qbqoaElm9nE=";
    npx:hasSignatureTarget this: .
  
  this: dct:created "2021-10-26T14:24:11.304+02:00"^^xsd:dateTime;
    dct:creator orcid:0000-0001-9079-039X;
    nt:wasCreatedFromProvenanceTemplate <http://purl.org/np/RANwQa4ICWS5SOjw7gp99nBpXBasapwtZF1fIM3H2gYTM>;
    nt:wasCreatedFromPubinfoTemplate <http://purl.org/np/RAA2MfqdBCzmz9yVWjKLXNbyfBNcwsMmOqcNUxkk1maIM>;
    nt:wasCreatedFromTemplate <http://purl.org/np/RAe785M0p3cxpVXp2dhVdspVyj3YMdDdb0JEQdKPjO96E> .
}


@prefix this: <http://purl.org/np/RAFi6DZ3QoJaRI-Pyn1k1PTMWk7o6f-9XDdZveVg-Aomw> .
@prefix sub: <http://purl.org/np/RAFi6DZ3QoJaRI-Pyn1k1PTMWk7o6f-9XDdZveVg-Aomw#> .
@prefix np: <http://www.nanopub.org/nschema#> .
@prefix dct: <http://purl.org/dc/terms/> .
@prefix nt: <https://w3id.org/np/o/ntemplate/> .
@prefix xsd: <http://www.w3.org/2001/XMLSchema#> .
@prefix orcid: <https://orcid.org/> .
@prefix prov: <http://www.w3.org/ns/prov#> .
@prefix npx: <http://purl.org/nanopub/x/> .

sub:Head {
  this: np:hasAssertion sub:assertion;
    np:hasProvenance sub:provenance;
    np:hasPublicationInfo sub:pubinfo;
    a np:Nanopublication .
}

sub:assertion {
  sub:comment a <https://w3id.org/linkflows/reviews/DisagreementComment>, <https://w3id.org/linkflows/reviews/PointAddressedComment>,
      <https://w3id.org/linkflows/reviews/ResponseComment>;
    <https://w3id.org/linkflows/reviews/hasCommentText> "No excess or deficiency involved here, that is just a statement that Vitamin A targets and CAKUT related proteins overlap (are sometimes the same).";
    <https://w3id.org/linkflows/reviews/isResponseTo> <http://purl.org/np/RAhyiHbc_7uGqAhD-DE4YPyX9uJ1Yg5Er9bTr0RhZ0vSs>;
    <https://w3id.org/linkflows/reviews/refersTo> <http://purl.org/np/RAp7Xi0Qtv5aHY1hXJ1FayaIQrGNNv9NW3xBC7gipklVk> .
}

sub:provenance {
  sub:assertion prov:wasAttributedTo orcid:0000-0002-7770-620X .
}

sub:pubinfo {
  sub:sig npx:hasAlgorithm "RSA";
    npx:hasPublicKey "MIGfMA0GCSqGSIb3DQEBAQUAA4GNADCBiQKBgQCCYtnHL3Zu9ExrWA28zHnRA9JKmj8V9awChjn+7oBn9p6wdLx61J5mD/lWK9H8NdxSk/fdoaEJAin2WLiWs6qBJdSZOLbfq7HSF/GVYoTkuvvjnf2rozS08mI+xwEXMsa7XVa+4bz8jauPyp/eEFbcIHEWtstiuQvjvoXKizK5HQIDAQAB";
    npx:hasSignature "YfiF70qNpzALPHD608lSShuX4nsWEdNZBP6v/UR8ox726FcPTeMqSvvE97+etAS0shlWyF9eNfHBpuZ1YUhjS0GsY6jOQxbjnrlYdkaruKGUMX3kAZ7cygJkDmQIYZz7QmPqEJVr+JFeHd14vr1ZTA4luEZJGmKZ3DnE0/xBWCk=";
    npx:hasSignatureTarget this: .
  
  this: dct:created "2021-11-05T10:24:41.464+01:00"^^xsd:dateTime;
    dct:creator orcid:0000-0002-7770-620X;
    nt:wasCreatedFromProvenanceTemplate <http://purl.org/np/RANwQa4ICWS5SOjw7gp99nBpXBasapwtZF1fIM3H2gYTM>;
    nt:wasCreatedFromPubinfoTemplate <http://purl.org/np/RAA2MfqdBCzmz9yVWjKLXNbyfBNcwsMmOqcNUxkk1maIM>;
    nt:wasCreatedFromTemplate <http://purl.org/np/RAe785M0p3cxpVXp2dhVdspVyj3YMdDdb0JEQdKPjO96E> .
}


@prefix this: <http://purl.org/np/RAfWeu4D4vQEXWE-vEMY1QdeZrPyfLpDQxzdDPQSqyjwA> .
@prefix sub: <http://purl.org/np/RAfWeu4D4vQEXWE-vEMY1QdeZrPyfLpDQxzdDPQSqyjwA#> .
@prefix np: <http://www.nanopub.org/nschema#> .
@prefix dct: <http://purl.org/dc/terms/> .
@prefix nt: <https://w3id.org/np/o/ntemplate/> .
@prefix xsd: <http://www.w3.org/2001/XMLSchema#> .
@prefix orcid: <https://orcid.org/> .
@prefix prov: <http://www.w3.org/ns/prov#> .
@prefix npx: <http://purl.org/nanopub/x/> .

sub:Head {
  this: np:hasAssertion sub:assertion;
    np:hasProvenance sub:provenance;
    np:hasPublicationInfo sub:pubinfo;
    a np:Nanopublication .
}

sub:assertion {
  sub:comment a <https://w3id.org/linkflows/reviews/AgreementComment>, <https://w3id.org/linkflows/reviews/PointAddressedComment>,
      <https://w3id.org/linkflows/reviews/ResponseComment>;
    <https://w3id.org/linkflows/reviews/hasCommentText> "Thank you.";
    <https://w3id.org/linkflows/reviews/isResponseTo> <http://purl.org/np/RAIolZf0Ko5Klrr5FWt0Wqr_GrNa2PxyxLhlz8y4eGIUk>;
    <https://w3id.org/linkflows/reviews/refersTo> <http://purl.org/np/RAN_chNfWR9hbEkfjwOfMpq1piwOgAj6q2sJ-qbDzaLOk> .
}

sub:provenance {
  sub:assertion prov:wasAttributedTo orcid:0000-0002-8083-6048 .
}

sub:pubinfo {
  sub:sig npx:hasAlgorithm "RSA";
    npx:hasPublicKey "MIGfMA0GCSqGSIb3DQEBAQUAA4GNADCBiQKBgQCwi1YMnpV5z/0oMXyFYDKS5cirQQWTMZ/jbglmVY1gl3YAgrkqsQUmgaxA/ho+VV8jsfREIL8PT2czbmCjGjMJoNaKVqJq1GoIUV9+Kj9yXxNySyDAOTDsIM0zdj1BEu5uNbtfzwQPGuhVpgLR05Uk/meCyYLPs3BxC5zRbtulmwIDAQAB";
    npx:hasSignature "Qj3YSRD7OEDmniekOZ6nXopr2eTwo/MGWd2eeITUaSDJNLwzPwQjjHTUsjctw+fWdjeMg6hWgy3V4jHju1pWCpdN3qJdQYW+yynIfjliBMt6CL5qjWNrEfvbFecJRQecUNEYAE6sbVsrYGvJ9SW+rkr4H98bLK5/t6vT/RyjiyI=";
    npx:hasSignatureTarget this: .
  
  this: dct:created "2021-10-28T09:36:54.931+03:00"^^xsd:dateTime;
    dct:creator orcid:0000-0002-8083-6048;
    nt:wasCreatedFromProvenanceTemplate <http://purl.org/np/RANwQa4ICWS5SOjw7gp99nBpXBasapwtZF1fIM3H2gYTM>;
    nt:wasCreatedFromPubinfoTemplate <http://purl.org/np/RAA2MfqdBCzmz9yVWjKLXNbyfBNcwsMmOqcNUxkk1maIM>;
    nt:wasCreatedFromTemplate <http://purl.org/np/RAe785M0p3cxpVXp2dhVdspVyj3YMdDdb0JEQdKPjO96E> .
}


@prefix this: <http://purl.org/np/RAGG3BYvzA9wR4jmmeAmE15zQ9KBLNGPmIIPpWh_nCi5M> .
@prefix sub: <http://purl.org/np/RAGG3BYvzA9wR4jmmeAmE15zQ9KBLNGPmIIPpWh_nCi5M#> .
@prefix np: <http://www.nanopub.org/nschema#> .
@prefix dct: <http://purl.org/dc/terms/> .
@prefix nt: <https://w3id.org/np/o/ntemplate/> .
@prefix xsd: <http://www.w3.org/2001/XMLSchema#> .
@prefix orcid: <https://orcid.org/> .
@prefix prov: <http://www.w3.org/ns/prov#> .
@prefix npx: <http://purl.org/nanopub/x/> .

sub:Head {
  this: np:hasAssertion sub:assertion;
    np:hasProvenance sub:provenance;
    np:hasPublicationInfo sub:pubinfo;
    a np:Nanopublication .
}

sub:assertion {
  sub:comment a <https://w3id.org/linkflows/reviews/AgreementComment>, <https://w3id.org/linkflows/reviews/PointAddressedComment>,
      <https://w3id.org/linkflows/reviews/ResponseComment>;
    <https://w3id.org/linkflows/reviews/hasCommentText> "The original quote from the article has been replaced with a more specific one";
    <https://w3id.org/linkflows/reviews/isResponseTo> <http://purl.org/np/RA4zu3y98zRapBDzYOuBf--RkJCAgnQA393Pb_IHawWBI>;
    <https://w3id.org/linkflows/reviews/refersTo> <http://purl.org/np/RA1FoHM9lwJ1XAV1eB871XcMAKfod73G_i4YtgoLpJVH0> .
}

sub:provenance {
  sub:assertion prov:wasAttributedTo orcid:0000-0001-8004-0464 .
}

sub:pubinfo {
  sub:sig npx:hasAlgorithm "RSA";
    npx:hasPublicKey "MIGfMA0GCSqGSIb3DQEBAQUAA4GNADCBiQKBgQDs0t7O15Wx/NFoleAZFCOuayiJlHtJ7daow/5JX9WuaUi0hjKn+wPdhgxDuxQvTPQIe8D6JE1LZnY2LXBSOzDcHKn+QWB6Zkn/ZisiG24V5C0kGpNji6Ab0gaAFZYl32VdS0qLPr34LLsEDzJRUoZHWxg0KoHw85F0EzlrPH+JpwIDAQAB";
    npx:hasSignature "mJFy7+ZVsqQTJAbMMAGdsk4S0Y3LWRjlxEptRb8Dy7Lv2NSqqyMfpTlNyyu6zbJuD1CResu4CIq/Pqdaj7CibEpWuUJDRaIScSH3CXZ4AsX7UqdBjOytTc1FOrsi79BtdCSLKy+rBVfUiUZWT9TSZqtxCBJJ/8yZ7bfvHZjn/WA=";
    npx:hasSignatureTarget this: .
  
  this: dct:created "2021-10-20T12:04:30.543+02:00"^^xsd:dateTime;
    dct:creator orcid:0000-0001-8004-0464;
    nt:wasCreatedFromProvenanceTemplate <http://purl.org/np/RANwQa4ICWS5SOjw7gp99nBpXBasapwtZF1fIM3H2gYTM>;
    nt:wasCreatedFromPubinfoTemplate <http://purl.org/np/RAA2MfqdBCzmz9yVWjKLXNbyfBNcwsMmOqcNUxkk1maIM>;
    nt:wasCreatedFromTemplate <http://purl.org/np/RAe785M0p3cxpVXp2dhVdspVyj3YMdDdb0JEQdKPjO96E> .
}


@prefix this: <http://purl.org/np/RAg-nSvQQV9VXjMouhB_xSjeEEdnYstZH1ebFOdR9zVEU> .
@prefix sub: <http://purl.org/np/RAg-nSvQQV9VXjMouhB_xSjeEEdnYstZH1ebFOdR9zVEU#> .
@prefix np: <http://www.nanopub.org/nschema#> .
@prefix dct: <http://purl.org/dc/terms/> .
@prefix nt: <https://w3id.org/np/o/ntemplate/> .
@prefix xsd: <http://www.w3.org/2001/XMLSchema#> .
@prefix orcid: <https://orcid.org/> .
@prefix prov: <http://www.w3.org/ns/prov#> .
@prefix npx: <http://purl.org/nanopub/x/> .

sub:Head {
  this: np:hasAssertion sub:assertion;
    np:hasProvenance sub:provenance;
    np:hasPublicationInfo sub:pubinfo;
    a np:Nanopublication .
}

sub:assertion {
  sub:comment a <https://w3id.org/linkflows/reviews/AgreementComment>, <https://w3id.org/linkflows/reviews/PointAddressedComment>,
      <https://w3id.org/linkflows/reviews/ResponseComment>;
    <https://w3id.org/linkflows/reviews/hasCommentText> "I believe the label in itself represents the meaning of the original article, but the qualifier wasn't the suitable one to express it. I have modified the qualifier from \"generally\" to \"mostly\" to specify that the original article claims that Shh is an essential regulator.";
    <https://w3id.org/linkflows/reviews/isResponseTo> <http://purl.org/np/RA-miPrNdymKxeAk5hyVFlTQ35vPEJTF4YvmYAcQ8ufOA>;
    <https://w3id.org/linkflows/reviews/refersTo> <http://purl.org/np/RA1FoHM9lwJ1XAV1eB871XcMAKfod73G_i4YtgoLpJVH0> .
}

sub:provenance {
  sub:assertion prov:wasAttributedTo orcid:0000-0001-8004-0464 .
}

sub:pubinfo {
  sub:sig npx:hasAlgorithm "RSA";
    npx:hasPublicKey "MIGfMA0GCSqGSIb3DQEBAQUAA4GNADCBiQKBgQDs0t7O15Wx/NFoleAZFCOuayiJlHtJ7daow/5JX9WuaUi0hjKn+wPdhgxDuxQvTPQIe8D6JE1LZnY2LXBSOzDcHKn+QWB6Zkn/ZisiG24V5C0kGpNji6Ab0gaAFZYl32VdS0qLPr34LLsEDzJRUoZHWxg0KoHw85F0EzlrPH+JpwIDAQAB";
    npx:hasSignature "PaHPP3wVVsAfQAfXo0+fwJghRRtA0KyrJ2pFYK7bTcGnIYgFD3fGayufoLmxVlVa0Ot/+34LNTnZyKCzAmMGl7CMLPXGBzBXnia88NIv/R3Tpo2JUlyeSYNKmdcsQMK6DFvEz+bY+/0CSdxaNjmzFc/2fs1VYxyYpg1hDea7mmI=";
    npx:hasSignatureTarget this: .
  
  this: dct:created "2021-10-20T12:02:22.025+02:00"^^xsd:dateTime;
    dct:creator orcid:0000-0001-8004-0464;
    nt:wasCreatedFromProvenanceTemplate <http://purl.org/np/RANwQa4ICWS5SOjw7gp99nBpXBasapwtZF1fIM3H2gYTM>;
    nt:wasCreatedFromPubinfoTemplate <http://purl.org/np/RAA2MfqdBCzmz9yVWjKLXNbyfBNcwsMmOqcNUxkk1maIM>;
    nt:wasCreatedFromTemplate <http://purl.org/np/RAe785M0p3cxpVXp2dhVdspVyj3YMdDdb0JEQdKPjO96E> .
}


@prefix this: <http://purl.org/np/RAgtFSptHE2etPKoMZOzJ9pzSPmUOGFj_KTBAtTCGEWA0> .
@prefix sub: <http://purl.org/np/RAgtFSptHE2etPKoMZOzJ9pzSPmUOGFj_KTBAtTCGEWA0#> .
@prefix np: <http://www.nanopub.org/nschema#> .
@prefix dct: <http://purl.org/dc/terms/> .
@prefix nt: <https://w3id.org/np/o/ntemplate/> .
@prefix xsd: <http://www.w3.org/2001/XMLSchema#> .
@prefix orcid: <https://orcid.org/> .
@prefix prov: <http://www.w3.org/ns/prov#> .
@prefix npx: <http://purl.org/nanopub/x/> .

sub:Head {
  this: np:hasAssertion sub:assertion;
    np:hasProvenance sub:provenance;
    np:hasPublicationInfo sub:pubinfo;
    a np:Nanopublication .
}

sub:assertion {
  sub:comment a <https://w3id.org/linkflows/reviews/PartialAgreementComment>, <https://w3id.org/linkflows/reviews/PointNotAddressedComment>,
      <https://w3id.org/linkflows/reviews/ResponseComment>;
    <https://w3id.org/linkflows/reviews/hasCommentText> "Thank you for your review! While we agree that when it comes to legal issues a more concrete language should be used, our formalisation is of a statement which expresses an opinion rather than a legal fact. Licenses with a non-commercial clause do not inhibit reuse of biodiversity data because of legal reasons but as a consequence of the difficulty to reuse data.";
    <https://w3id.org/linkflows/reviews/isResponseTo> <http://purl.org/np/RAS-uQZear9RltSQHw4wUJN-Rspq0VrnSD616wvEg2Hfg>;
    <https://w3id.org/linkflows/reviews/refersTo> <http://purl.org/np/RA2hde9hXKfi0juhaF7yWd1aKsyZknPYj2Od-rLlAKmSM> .
}

sub:provenance {
  sub:assertion prov:wasAttributedTo orcid:0000-0002-8083-6048 .
}

sub:pubinfo {
  sub:sig npx:hasAlgorithm "RSA";
    npx:hasPublicKey "MIGfMA0GCSqGSIb3DQEBAQUAA4GNADCBiQKBgQCwi1YMnpV5z/0oMXyFYDKS5cirQQWTMZ/jbglmVY1gl3YAgrkqsQUmgaxA/ho+VV8jsfREIL8PT2czbmCjGjMJoNaKVqJq1GoIUV9+Kj9yXxNySyDAOTDsIM0zdj1BEu5uNbtfzwQPGuhVpgLR05Uk/meCyYLPs3BxC5zRbtulmwIDAQAB";
    npx:hasSignature "G0y6NBqQtMp2UMm5bJjWQEDUFKPxxyTgDLNISDrjY1ZBVg9PSVNRyfZsk36Y0VlG9AuYZH07WECdHKpK5sPGT4uQNZUHkVwBHfBwt+q5snwSIl91Edsti9dJn2YnpF4y5Mr7U6UaBB8iQUtxyRIIfQVEXNzqXjUAI/IPcOQSIMw=";
    npx:hasSignatureTarget this: .
  
  this: dct:created "2021-10-28T10:35:56.141+03:00"^^xsd:dateTime;
    dct:creator orcid:0000-0002-8083-6048;
    nt:wasCreatedFromProvenanceTemplate <http://purl.org/np/RANwQa4ICWS5SOjw7gp99nBpXBasapwtZF1fIM3H2gYTM>;
    nt:wasCreatedFromPubinfoTemplate <http://purl.org/np/RAA2MfqdBCzmz9yVWjKLXNbyfBNcwsMmOqcNUxkk1maIM>;
    nt:wasCreatedFromTemplate <http://purl.org/np/RAe785M0p3cxpVXp2dhVdspVyj3YMdDdb0JEQdKPjO96E> .
}


@prefix this: <http://purl.org/np/RAgUHK4iSXUnhf-DC6ucahOiUh4YW589FTM54XPmciqzU> .
@prefix sub: <http://purl.org/np/RAgUHK4iSXUnhf-DC6ucahOiUh4YW589FTM54XPmciqzU#> .
@prefix np: <http://www.nanopub.org/nschema#> .
@prefix dct: <http://purl.org/dc/terms/> .
@prefix nt: <https://w3id.org/np/o/ntemplate/> .
@prefix xsd: <http://www.w3.org/2001/XMLSchema#> .
@prefix orcid: <https://orcid.org/> .
@prefix prov: <http://www.w3.org/ns/prov#> .
@prefix npx: <http://purl.org/nanopub/x/> .

sub:Head {
  this: np:hasAssertion sub:assertion;
    np:hasProvenance sub:provenance;
    np:hasPublicationInfo sub:pubinfo;
    a np:Nanopublication .
}

sub:assertion {
  sub:comment a <https://w3id.org/linkflows/reviews/AgreementComment>, <https://w3id.org/linkflows/reviews/PointAddressedComment>,
      <https://w3id.org/linkflows/reviews/ResponseComment>;
    <https://w3id.org/linkflows/reviews/hasCommentText> "no action needed";
    <https://w3id.org/linkflows/reviews/isResponseTo> <http://purl.org/np/RAy-yPfCs1qyCgcXIuItdCQ2w5TJMmOSifQ-Tog8yt1N0>;
    <https://w3id.org/linkflows/reviews/refersTo> <http://purl.org/np/RAxBBJ2WkonyQNlXfdCAOaCi64J_xqgVGeaLjVQow9M88> .
}

sub:provenance {
  sub:assertion prov:wasAttributedTo orcid:0000-0003-2432-4125 .
}

sub:pubinfo {
  sub:sig npx:hasAlgorithm "RSA";
    npx:hasPublicKey "MIGfMA0GCSqGSIb3DQEBAQUAA4GNADCBiQKBgQCS1s1OiABv1mrDnFWp9ecwHdQ+UlJn6JCDYXspRsbZgsm2QAiofbnVvf6gfkcjjScd5fq3sW/W8r/o7bdafVSd6xuTG/vHrO9Ax/guPiJ6O/Z57Hk0nQy6c+l71HpaJ2BPPWKOgYiFZ/8eulmuM6BJ8TDKxoBtcqP5QbvN9KYjlQIDAQAB";
    npx:hasSignature "ZLOV+NiAo8EM2BJ/93fYSvQwfEULn4uXBOhqqPKSgnoablJVan5hIIT/FUa6MfnaCIsDAlVC5v7X5zpPIXrAhw4tlld8Q5TtobKhMzQjlcTAZaK5qtNVrc3J+iIk6mdl6a5sqi/HbVk5wWGD8xiGoCudBUCA4S8EozPvnUHeO2k=";
    npx:hasSignatureTarget this: .
  
  this: dct:created "2021-10-27T10:27:40.293-07:00"^^xsd:dateTime;
    dct:creator orcid:0000-0003-2432-4125;
    nt:wasCreatedFromProvenanceTemplate <http://purl.org/np/RANwQa4ICWS5SOjw7gp99nBpXBasapwtZF1fIM3H2gYTM>;
    nt:wasCreatedFromPubinfoTemplate <http://purl.org/np/RAA2MfqdBCzmz9yVWjKLXNbyfBNcwsMmOqcNUxkk1maIM>;
    nt:wasCreatedFromTemplate <http://purl.org/np/RAe785M0p3cxpVXp2dhVdspVyj3YMdDdb0JEQdKPjO96E> .
}


@prefix this: <http://purl.org/np/RAhlnTORajqOxkpAoQPPTHGtJBiPcTVUepkIMUZwF9-k0> .
@prefix sub: <http://purl.org/np/RAhlnTORajqOxkpAoQPPTHGtJBiPcTVUepkIMUZwF9-k0#> .
@prefix np: <http://www.nanopub.org/nschema#> .
@prefix dct: <http://purl.org/dc/terms/> .
@prefix nt: <https://w3id.org/np/o/ntemplate/> .
@prefix xsd: <http://www.w3.org/2001/XMLSchema#> .
@prefix orcid: <https://orcid.org/> .
@prefix prov: <http://www.w3.org/ns/prov#> .
@prefix npx: <http://purl.org/nanopub/x/> .

sub:Head {
  this: np:hasAssertion sub:assertion;
    np:hasProvenance sub:provenance;
    np:hasPublicationInfo sub:pubinfo;
    a np:Nanopublication .
}

sub:assertion {
  sub:comment a <https://w3id.org/linkflows/reviews/PartialAgreementComment>, <https://w3id.org/linkflows/reviews/PointAddressedComment>,
      <https://w3id.org/linkflows/reviews/ResponseComment>;
    <https://w3id.org/linkflows/reviews/hasCommentText> "I do have to agree. However, I changed it to affects instead of causes since it is a negation and leaves the option open to find a positive correlation in the future.";
    <https://w3id.org/linkflows/reviews/isResponseTo> <http://purl.org/np/RAnb5-OisRldUSR06piqwRDOZ7YKroF_RdecKroUtO2lg>;
    <https://w3id.org/linkflows/reviews/refersTo> <http://purl.org/np/RA7MgxMCcVykE2RBJHm-Ou_CuuhPXqfcinswtIfjXReOc> .
}

sub:provenance {
  sub:assertion prov:wasAttributedTo orcid:0000-0002-0191-7211 .
}

sub:pubinfo {
  sub:sig npx:hasAlgorithm "RSA";
    npx:hasPublicKey "MIGfMA0GCSqGSIb3DQEBAQUAA4GNADCBiQKBgQC3cICbOHZ1ecuLOsgovKwUlFRRvNWNgBJxoXCFAYWtU2OK97i/SjoIaxFphg9tkv9WxOjtPqYJ4cuM0E76wxeRZ7VBMHBrBIyCAGTvAfESWVQZCDgulG46VjffEzXuRmqOka/C5Ur6beLijFPMtiWEg6I2Mbj8z9vuHPxReIu4JwIDAQAB";
    npx:hasSignature "cItAxajaimsDTRwMlmEIx9ekx/RL88T8xEhoYGJdUq6P7VAgWPZqDuLn0r83KBs8HIxNxToGHTZLhKZgT8WXiDWqboATbAZYnyrcPUF/Ud415JmpKdb8AG4fo8g9cOmITaa2MSPn4kbqXn3xMLx6WX0XVGZwzmJpVy3PY50FWHE=";
    npx:hasSignatureTarget this: .
  
  this: dct:created "2021-10-19T14:29:57.504+02:00"^^xsd:dateTime;
    dct:creator orcid:0000-0002-0191-7211;
    nt:wasCreatedFromProvenanceTemplate <http://purl.org/np/RANwQa4ICWS5SOjw7gp99nBpXBasapwtZF1fIM3H2gYTM>;
    nt:wasCreatedFromPubinfoTemplate <http://purl.org/np/RAA2MfqdBCzmz9yVWjKLXNbyfBNcwsMmOqcNUxkk1maIM>;
    nt:wasCreatedFromTemplate <http://purl.org/np/RAe785M0p3cxpVXp2dhVdspVyj3YMdDdb0JEQdKPjO96E> .
}


@prefix this: <http://purl.org/np/RAHmvzdl-80jtSyn18OgVBbeUc07anF7K93Gde6SxbIZw> .
@prefix sub: <http://purl.org/np/RAHmvzdl-80jtSyn18OgVBbeUc07anF7K93Gde6SxbIZw#> .
@prefix np: <http://www.nanopub.org/nschema#> .
@prefix dct: <http://purl.org/dc/terms/> .
@prefix nt: <https://w3id.org/np/o/ntemplate/> .
@prefix xsd: <http://www.w3.org/2001/XMLSchema#> .
@prefix orcid: <https://orcid.org/> .
@prefix prov: <http://www.w3.org/ns/prov#> .
@prefix npx: <http://purl.org/nanopub/x/> .

sub:Head {
  this: np:hasAssertion sub:assertion;
    np:hasProvenance sub:provenance;
    np:hasPublicationInfo sub:pubinfo;
    a np:Nanopublication .
}

sub:assertion {
  sub:comment a <https://w3id.org/linkflows/reviews/AgreementComment>, <https://w3id.org/linkflows/reviews/PointAddressedComment>,
      <https://w3id.org/linkflows/reviews/ResponseComment>;
    <https://w3id.org/linkflows/reviews/hasCommentText> "my pleasure!";
    <https://w3id.org/linkflows/reviews/isResponseTo> <http://purl.org/np/RAZILddOsbnRuIyfpgRsEPSBdwJB6VVZexDnSK5OGfWiY>;
    <https://w3id.org/linkflows/reviews/refersTo> <http://purl.org/np/RA22JAQihYeiJkNIjvwnxLPmjuG74yPcRXpPyVX8DV6fA> .
}

sub:provenance {
  sub:assertion prov:wasAttributedTo orcid:0000-0003-4727-9435 .
}

sub:pubinfo {
  sub:sig npx:hasAlgorithm "RSA";
    npx:hasPublicKey "MIGfMA0GCSqGSIb3DQEBAQUAA4GNADCBiQKBgQCTQs+mANCSHWhIW/YPio468UdGNHsPvADpjfaW8um/v2L4AoDIANginfoU65VNbPT5D0ADt1y0uFNne3VEMr9Y+I2HFaz6IKj+LdYMJk6VUf5WJoImRHIX6BZQwcUc22CbTBFYxvqvp3UmmHrCrhLIZjDSyutExK3tOTRoMDjGowIDAQAB";
    npx:hasSignature "Hb9LAUbslvkINtRAsWD8LUI/4hHlcwqyFv/4HOopvwFd4Brbza1dGLU7dLzlCtUUM81hDWsioHFCTSjM6ZYLxQPuQRgJU7qDn5Wd1fXjayuFvtzpttMxgdefQEyl2WMPrvtCjXpN86vYoxKs7dezWhEjXN/15hdmZRQfUVUEm2I=";
    npx:hasSignatureTarget this: .
  
  this: dct:created "2021-11-08T09:13:48.359+01:00"^^xsd:dateTime;
    dct:creator orcid:0000-0003-4727-9435;
    nt:wasCreatedFromProvenanceTemplate <http://purl.org/np/RANwQa4ICWS5SOjw7gp99nBpXBasapwtZF1fIM3H2gYTM>;
    nt:wasCreatedFromPubinfoTemplate <http://purl.org/np/RAA2MfqdBCzmz9yVWjKLXNbyfBNcwsMmOqcNUxkk1maIM>;
    nt:wasCreatedFromTemplate <http://purl.org/np/RAe785M0p3cxpVXp2dhVdspVyj3YMdDdb0JEQdKPjO96E> .
}


@prefix this: <http://purl.org/np/RAhMzR9PZchCbjSdl_eUqVmuCWhXH_ePc3yF5M6xo8LrE> .
@prefix sub: <http://purl.org/np/RAhMzR9PZchCbjSdl_eUqVmuCWhXH_ePc3yF5M6xo8LrE#> .
@prefix np: <http://www.nanopub.org/nschema#> .
@prefix dct: <http://purl.org/dc/terms/> .
@prefix nt: <https://w3id.org/np/o/ntemplate/> .
@prefix xsd: <http://www.w3.org/2001/XMLSchema#> .
@prefix orcid: <https://orcid.org/> .
@prefix prov: <http://www.w3.org/ns/prov#> .
@prefix npx: <http://purl.org/nanopub/x/> .

sub:Head {
  this: np:hasAssertion sub:assertion;
    np:hasProvenance sub:provenance;
    np:hasPublicationInfo sub:pubinfo;
    a np:Nanopublication .
}

sub:assertion {
  sub:comment a <https://w3id.org/linkflows/reviews/AgreementComment>, <https://w3id.org/linkflows/reviews/PointNotAddressedComment>,
      <https://w3id.org/linkflows/reviews/ResponseComment>;
    <https://w3id.org/linkflows/reviews/hasCommentText> "Thanks for the feedback";
    <https://w3id.org/linkflows/reviews/isResponseTo> <http://purl.org/np/RAlbgqbDxGI7DcECkLtvCoYCl0oC7JSjIM3Qmo6xsxU-U>;
    <https://w3id.org/linkflows/reviews/refersTo> <http://purl.org/np/RA1FoHM9lwJ1XAV1eB871XcMAKfod73G_i4YtgoLpJVH0> .
}

sub:provenance {
  sub:assertion prov:wasAttributedTo orcid:0000-0001-8004-0464 .
}

sub:pubinfo {
  sub:sig npx:hasAlgorithm "RSA";
    npx:hasPublicKey "MIGfMA0GCSqGSIb3DQEBAQUAA4GNADCBiQKBgQDs0t7O15Wx/NFoleAZFCOuayiJlHtJ7daow/5JX9WuaUi0hjKn+wPdhgxDuxQvTPQIe8D6JE1LZnY2LXBSOzDcHKn+QWB6Zkn/ZisiG24V5C0kGpNji6Ab0gaAFZYl32VdS0qLPr34LLsEDzJRUoZHWxg0KoHw85F0EzlrPH+JpwIDAQAB";
    npx:hasSignature "AwHzNIKwv/3+Z9dlIok9c610FPoMOUOB0L+k6uKvASGnpSmTGG2qZfJDSjYEPL5ammDICvsDmK3Vc3ma+o5vao26yJsjaQVPW9KnyLSuhAZpNVi34ysJNO1hQBPxABdluFlKH6ntZtwxA7QeuF11lbFx9i0raKMvx0bhgrDbCXM=";
    npx:hasSignatureTarget this: .
  
  this: dct:created "2021-10-20T12:04:54.072+02:00"^^xsd:dateTime;
    dct:creator orcid:0000-0001-8004-0464;
    nt:wasCreatedFromProvenanceTemplate <http://purl.org/np/RANwQa4ICWS5SOjw7gp99nBpXBasapwtZF1fIM3H2gYTM>;
    nt:wasCreatedFromPubinfoTemplate <http://purl.org/np/RAA2MfqdBCzmz9yVWjKLXNbyfBNcwsMmOqcNUxkk1maIM>;
    nt:wasCreatedFromTemplate <http://purl.org/np/RAe785M0p3cxpVXp2dhVdspVyj3YMdDdb0JEQdKPjO96E> .
}


@prefix this: <http://purl.org/np/RAhZVakW246qGSP9_ITnfok0SmI6LIh-YZlxbJU0j5byc> .
@prefix sub: <http://purl.org/np/RAhZVakW246qGSP9_ITnfok0SmI6LIh-YZlxbJU0j5byc#> .
@prefix np: <http://www.nanopub.org/nschema#> .
@prefix dct: <http://purl.org/dc/terms/> .
@prefix nt: <https://w3id.org/np/o/ntemplate/> .
@prefix xsd: <http://www.w3.org/2001/XMLSchema#> .
@prefix orcid: <https://orcid.org/> .
@prefix prov: <http://www.w3.org/ns/prov#> .
@prefix npx: <http://purl.org/nanopub/x/> .

sub:Head {
  this: np:hasAssertion sub:assertion;
    np:hasProvenance sub:provenance;
    np:hasPublicationInfo sub:pubinfo;
    a np:Nanopublication .
}

sub:assertion {
  sub:comment a <https://w3id.org/linkflows/reviews/AgreementComment>, <https://w3id.org/linkflows/reviews/PointAddressedComment>,
      <https://w3id.org/linkflows/reviews/ResponseComment>;
    <https://w3id.org/linkflows/reviews/hasCommentText> "done";
    <https://w3id.org/linkflows/reviews/isResponseTo> <http://purl.org/np/RA0LO7yFU6d4M6FEzjw-r0Gyuu92B8giyMMKDP-qbvE1c>;
    <https://w3id.org/linkflows/reviews/refersTo> <http://purl.org/np/RAeRSya2qIYymsBxiqOZP_oaQpHXUVXiydKvPCFM-7DDQ> .
}

sub:provenance {
  sub:assertion prov:wasAttributedTo orcid:0000-0001-6501-0806 .
}

sub:pubinfo {
  sub:sig npx:hasAlgorithm "RSA";
    npx:hasPublicKey "MIGfMA0GCSqGSIb3DQEBAQUAA4GNADCBiQKBgQCY36SLWPLee0SZGM108+7dyjGzKFYg9t09XuL3js13jO3CDzqAZygcrwbJsbLQMRHYvWf0Mkly1ePLgdb43NqEbXiDHC4o49nHjhi2bSWeRDJ4jFicvhpL1Sjv5N0oFU3wTA8KGN+rYvQ10xhZXcjuuiCMb6yInj6wJ2S+wI14fwIDAQAB";
    npx:hasSignature "NQag3vPnpcwyvGvKTUlleMO6Zqkl8jBHDzIs2ABn3gzHlMS7wxwvmaDoythX/jBUjbS+3RLaOI3ASZfPj6TD540/kt4vc7oszHqHphgqXAkasxi2uIot1lpPmFCsQLjfcQT8D47i2yXDy8qhv93VuF1fMlYJCv+Vj54H8R3Oe5c=";
    npx:hasSignatureTarget this: .
  
  this: dct:created "2021-10-29T10:36:14.854+02:00"^^xsd:dateTime;
    dct:creator orcid:0000-0001-6501-0806;
    nt:wasCreatedFromProvenanceTemplate <http://purl.org/np/RANwQa4ICWS5SOjw7gp99nBpXBasapwtZF1fIM3H2gYTM>;
    nt:wasCreatedFromPubinfoTemplate <http://purl.org/np/RAA2MfqdBCzmz9yVWjKLXNbyfBNcwsMmOqcNUxkk1maIM>;
    nt:wasCreatedFromTemplate <http://purl.org/np/RAe785M0p3cxpVXp2dhVdspVyj3YMdDdb0JEQdKPjO96E> .
}


@prefix this: <http://purl.org/np/RAi0i2aC9aBOfHFUedbfP8QbbgtYJF_A9E3P2KnZ8MU14> .
@prefix sub: <http://purl.org/np/RAi0i2aC9aBOfHFUedbfP8QbbgtYJF_A9E3P2KnZ8MU14#> .
@prefix np: <http://www.nanopub.org/nschema#> .
@prefix dct: <http://purl.org/dc/terms/> .
@prefix nt: <https://w3id.org/np/o/ntemplate/> .
@prefix xsd: <http://www.w3.org/2001/XMLSchema#> .
@prefix orcid: <https://orcid.org/> .
@prefix prov: <http://www.w3.org/ns/prov#> .
@prefix npx: <http://purl.org/nanopub/x/> .

sub:Head {
  this: np:hasAssertion sub:assertion;
    np:hasProvenance sub:provenance;
    np:hasPublicationInfo sub:pubinfo;
    a np:Nanopublication .
}

sub:assertion {
  sub:comment a <https://w3id.org/linkflows/reviews/AgreementComment>, <https://w3id.org/linkflows/reviews/PointAddressedComment>,
      <https://w3id.org/linkflows/reviews/ResponseComment>;
    <https://w3id.org/linkflows/reviews/hasCommentText> "We discussed that and agreed to \"universal context\" together with a change of subject and object classes.";
    <https://w3id.org/linkflows/reviews/isResponseTo> <http://purl.org/np/RAug-T7pRS3r66x8RLCgglvLWTUPEZU6eELmKijHnoMYM>;
    <https://w3id.org/linkflows/reviews/refersTo> <http://purl.org/np/RAp7Xi0Qtv5aHY1hXJ1FayaIQrGNNv9NW3xBC7gipklVk> .
}

sub:provenance {
  sub:assertion prov:wasAttributedTo orcid:0000-0002-7770-620X .
}

sub:pubinfo {
  sub:sig npx:hasAlgorithm "RSA";
    npx:hasPublicKey "MIGfMA0GCSqGSIb3DQEBAQUAA4GNADCBiQKBgQCCYtnHL3Zu9ExrWA28zHnRA9JKmj8V9awChjn+7oBn9p6wdLx61J5mD/lWK9H8NdxSk/fdoaEJAin2WLiWs6qBJdSZOLbfq7HSF/GVYoTkuvvjnf2rozS08mI+xwEXMsa7XVa+4bz8jauPyp/eEFbcIHEWtstiuQvjvoXKizK5HQIDAQAB";
    npx:hasSignature "URQu0KxJOa8iaRYB5NEX28cxe2IIKnNBdbcRBLIlfD2gJhdr9D67Ww4xr3MQX2FWNrBrAK/ybhOeTtbUxixjlVXzekgo0c14VOh0jxZTtIOJBghrh3Oey2WcM1g5aCYylpjs7fgIEZJLEiFWceSuInwT+cQOrbN478ies9TtXKU=";
    npx:hasSignatureTarget this: .
  
  this: dct:created "2021-11-05T10:26:16.589+01:00"^^xsd:dateTime;
    dct:creator orcid:0000-0002-7770-620X;
    nt:wasCreatedFromProvenanceTemplate <http://purl.org/np/RANwQa4ICWS5SOjw7gp99nBpXBasapwtZF1fIM3H2gYTM>;
    nt:wasCreatedFromPubinfoTemplate <http://purl.org/np/RAA2MfqdBCzmz9yVWjKLXNbyfBNcwsMmOqcNUxkk1maIM>;
    nt:wasCreatedFromTemplate <http://purl.org/np/RAe785M0p3cxpVXp2dhVdspVyj3YMdDdb0JEQdKPjO96E> .
}


@prefix this: <http://purl.org/np/RAiEgjKxYheYtjypHZgZlicxQQBLbeu9vDlgkepMeNyaQ> .
@prefix sub: <http://purl.org/np/RAiEgjKxYheYtjypHZgZlicxQQBLbeu9vDlgkepMeNyaQ#> .
@prefix np: <http://www.nanopub.org/nschema#> .
@prefix dct: <http://purl.org/dc/terms/> .
@prefix nt: <https://w3id.org/np/o/ntemplate/> .
@prefix xsd: <http://www.w3.org/2001/XMLSchema#> .
@prefix orcid: <https://orcid.org/> .
@prefix prov: <http://www.w3.org/ns/prov#> .
@prefix npx: <http://purl.org/nanopub/x/> .

sub:Head {
  this: np:hasAssertion sub:assertion;
    np:hasProvenance sub:provenance;
    np:hasPublicationInfo sub:pubinfo;
    a np:Nanopublication .
}

sub:assertion {
  sub:comment a <https://w3id.org/linkflows/reviews/AgreementComment>, <https://w3id.org/linkflows/reviews/PointAddressedComment>,
      <https://w3id.org/linkflows/reviews/ResponseComment>;
    <https://w3id.org/linkflows/reviews/hasCommentText> "changed to the updated format where AND was replaced with and";
    <https://w3id.org/linkflows/reviews/isResponseTo> <http://purl.org/np/RAvKVAhQ4K1XOV7VuVj7sOHu9DWTrzowXRH4qffzf5my8>;
    <https://w3id.org/linkflows/reviews/refersTo> <http://purl.org/np/RAxBBJ2WkonyQNlXfdCAOaCi64J_xqgVGeaLjVQow9M88> .
}

sub:provenance {
  sub:assertion prov:wasAttributedTo orcid:0000-0003-2432-4125 .
}

sub:pubinfo {
  sub:sig npx:hasAlgorithm "RSA";
    npx:hasPublicKey "MIGfMA0GCSqGSIb3DQEBAQUAA4GNADCBiQKBgQCS1s1OiABv1mrDnFWp9ecwHdQ+UlJn6JCDYXspRsbZgsm2QAiofbnVvf6gfkcjjScd5fq3sW/W8r/o7bdafVSd6xuTG/vHrO9Ax/guPiJ6O/Z57Hk0nQy6c+l71HpaJ2BPPWKOgYiFZ/8eulmuM6BJ8TDKxoBtcqP5QbvN9KYjlQIDAQAB";
    npx:hasSignature "Duht4EuwgsCgSvA4d6FMUS1sjvtp7OOcl466TfEYE9c4fr+b+NlgzGyfXUZX5kGwMMUQ6J/1dPl8TsEdl1eYof+r0/G3JdMgFQKX8h2IC81ARYsL3p2tyhqCavZuJLaiEvg5Ol/RH0g7WJszLgKInG8G5ZC0eARrTVG2CdppVCQ=";
    npx:hasSignatureTarget this: .
  
  this: dct:created "2021-10-27T10:27:16.652-07:00"^^xsd:dateTime;
    dct:creator orcid:0000-0003-2432-4125;
    nt:wasCreatedFromProvenanceTemplate <http://purl.org/np/RANwQa4ICWS5SOjw7gp99nBpXBasapwtZF1fIM3H2gYTM>;
    nt:wasCreatedFromPubinfoTemplate <http://purl.org/np/RAA2MfqdBCzmz9yVWjKLXNbyfBNcwsMmOqcNUxkk1maIM>;
    nt:wasCreatedFromTemplate <http://purl.org/np/RAe785M0p3cxpVXp2dhVdspVyj3YMdDdb0JEQdKPjO96E> .
}


@prefix this: <http://purl.org/np/RAiSvT9Iy4-poxt0VEtNBO_uhHBDiLohEIMuHrMPab9r0> .
@prefix sub: <http://purl.org/np/RAiSvT9Iy4-poxt0VEtNBO_uhHBDiLohEIMuHrMPab9r0#> .
@prefix np: <http://www.nanopub.org/nschema#> .
@prefix dct: <http://purl.org/dc/terms/> .
@prefix nt: <https://w3id.org/np/o/ntemplate/> .
@prefix xsd: <http://www.w3.org/2001/XMLSchema#> .
@prefix orcid: <https://orcid.org/> .
@prefix prov: <http://www.w3.org/ns/prov#> .
@prefix npx: <http://purl.org/nanopub/x/> .

sub:Head {
  this: np:hasAssertion sub:assertion;
    np:hasProvenance sub:provenance;
    np:hasPublicationInfo sub:pubinfo;
    a np:Nanopublication .
}

sub:assertion {
  sub:comment a <https://w3id.org/linkflows/reviews/AgreementComment>, <https://w3id.org/linkflows/reviews/PointAddressedComment>,
      <https://w3id.org/linkflows/reviews/ResponseComment>;
    <https://w3id.org/linkflows/reviews/hasCommentText> "I agree";
    <https://w3id.org/linkflows/reviews/isResponseTo> <http://purl.org/np/RA6gx8VCH_HFRNWV3Vuf1gxmjoECFUqYVgJ3aVapFfHls>;
    <https://w3id.org/linkflows/reviews/refersTo> <http://purl.org/np/RA22JAQihYeiJkNIjvwnxLPmjuG74yPcRXpPyVX8DV6fA> .
}

sub:provenance {
  sub:assertion prov:wasAttributedTo orcid:0000-0003-4727-9435 .
}

sub:pubinfo {
  sub:sig npx:hasAlgorithm "RSA";
    npx:hasPublicKey "MIGfMA0GCSqGSIb3DQEBAQUAA4GNADCBiQKBgQCTQs+mANCSHWhIW/YPio468UdGNHsPvADpjfaW8um/v2L4AoDIANginfoU65VNbPT5D0ADt1y0uFNne3VEMr9Y+I2HFaz6IKj+LdYMJk6VUf5WJoImRHIX6BZQwcUc22CbTBFYxvqvp3UmmHrCrhLIZjDSyutExK3tOTRoMDjGowIDAQAB";
    npx:hasSignature "T3SwUn3TB4igfKxNszRZE9tIx7Vhz7nGV7n4Y2VEdoAQ0z4hUt5gnmS4K+KdzanqChMYevPsdzt5kSdZcSm9MrvMUj6XL94sKK56SWaNfgkGO04dVUyjqoQlK3Zn3kIO7b2CkJxAUf5dzSdMOfg4xUPV4iKAeqAEyTqK8IytAUQ=";
    npx:hasSignatureTarget this: .
  
  this: dct:created "2021-11-08T09:12:23.405+01:00"^^xsd:dateTime;
    dct:creator orcid:0000-0003-4727-9435;
    nt:wasCreatedFromProvenanceTemplate <http://purl.org/np/RANwQa4ICWS5SOjw7gp99nBpXBasapwtZF1fIM3H2gYTM>;
    nt:wasCreatedFromPubinfoTemplate <http://purl.org/np/RAA2MfqdBCzmz9yVWjKLXNbyfBNcwsMmOqcNUxkk1maIM>;
    nt:wasCreatedFromTemplate <http://purl.org/np/RAe785M0p3cxpVXp2dhVdspVyj3YMdDdb0JEQdKPjO96E> .
}


@prefix this: <http://purl.org/np/RAIZdSg0rtI4P2hn7_U-Brzgtnjlh4f5TE_BhpTNsku78> .
@prefix sub: <http://purl.org/np/RAIZdSg0rtI4P2hn7_U-Brzgtnjlh4f5TE_BhpTNsku78#> .
@prefix np: <http://www.nanopub.org/nschema#> .
@prefix dct: <http://purl.org/dc/terms/> .
@prefix nt: <https://w3id.org/np/o/ntemplate/> .
@prefix xsd: <http://www.w3.org/2001/XMLSchema#> .
@prefix orcid: <https://orcid.org/> .
@prefix prov: <http://www.w3.org/ns/prov#> .
@prefix npx: <http://purl.org/nanopub/x/> .

sub:Head {
  this: np:hasAssertion sub:assertion;
    np:hasProvenance sub:provenance;
    np:hasPublicationInfo sub:pubinfo;
    a np:Nanopublication .
}

sub:assertion {
  sub:comment a <https://w3id.org/linkflows/reviews/AgreementComment>, <https://w3id.org/linkflows/reviews/PointAddressedComment>,
      <https://w3id.org/linkflows/reviews/ResponseComment>;
    <https://w3id.org/linkflows/reviews/hasCommentText> "Thank you for your suggestion, which was addressed.";
    <https://w3id.org/linkflows/reviews/isResponseTo> <http://purl.org/np/RALWxVELKuqrkcO9ud2eXr0E2-ot5bl-0NpOIQi1ktrgI>;
    <https://w3id.org/linkflows/reviews/refersTo> <http://purl.org/np/RAn15vsPJEVdJvjNKtBPo_oadtjeP9oc3Si-69FiJ4poQ> .
}

sub:provenance {
  sub:assertion prov:wasAttributedTo orcid:0000-0002-0519-7776 .
}

sub:pubinfo {
  sub:sig npx:hasAlgorithm "RSA";
    npx:hasPublicKey "MIGfMA0GCSqGSIb3DQEBAQUAA4GNADCBiQKBgQCJlM78d80R+gFMoQB1IG3f7AbqqGOCIv4HmZd1cx1KgEWMUUpPsojFNvx84fC/TltcJ8F8JafnbhDXW2HM2MhdK4yC04ROEV1vIgSzjDicHfiqXvMqdPuMyQp4mmCEY7mUoeEW10mWZqjk+S9TnmiAQbFGcpExP8aosr2aTR7CSQIDAQAB";
    npx:hasSignature "aQv5zqECcgxd8TvCuZuRCD+Y19wtQomzyNzSaOwXWxQMa+bHROM1WEcSJEtK7Iw1UcTtGfqmlSUvHLHf9rQXNhPnM4kkrPvBKasj89ORPh+O7lX/+4R7FcWUWqVkjaZyKtMPNGC3w7PV9Tj9fSwcYlda/6KkymVVz2wGdRvDDFY=";
    npx:hasSignatureTarget this: .
  
  this: dct:created "2021-11-17T21:37:00.187+02:00"^^xsd:dateTime;
    dct:creator orcid:0000-0002-0519-7776, orcid:0000-0002-7114-6459;
    nt:wasCreatedFromProvenanceTemplate <http://purl.org/np/RAi6zZAwhaJ23Hzg4lIjlPir6Take3ZQp-lS9skfBEwfQ>;
    nt:wasCreatedFromPubinfoTemplate <http://purl.org/np/RAA2MfqdBCzmz9yVWjKLXNbyfBNcwsMmOqcNUxkk1maIM>,
      <http://purl.org/np/RAWv_eqe4tghg-OOg6NqRQODjC865Q0ZWkXTxqjSe59Y4>;
    nt:wasCreatedFromTemplate <http://purl.org/np/RAe785M0p3cxpVXp2dhVdspVyj3YMdDdb0JEQdKPjO96E> .
}


@prefix this: <http://purl.org/np/RAjz0nKHGxFbENgB2BN7AylkOKnwdVgxYIu2KX_8NMZN4> .
@prefix sub: <http://purl.org/np/RAjz0nKHGxFbENgB2BN7AylkOKnwdVgxYIu2KX_8NMZN4#> .
@prefix np: <http://www.nanopub.org/nschema#> .
@prefix dct: <http://purl.org/dc/terms/> .
@prefix nt: <https://w3id.org/np/o/ntemplate/> .
@prefix xsd: <http://www.w3.org/2001/XMLSchema#> .
@prefix orcid: <https://orcid.org/> .
@prefix prov: <http://www.w3.org/ns/prov#> .
@prefix npx: <http://purl.org/nanopub/x/> .

sub:Head {
  this: np:hasAssertion sub:assertion;
    np:hasProvenance sub:provenance;
    np:hasPublicationInfo sub:pubinfo;
    a np:Nanopublication .
}

sub:assertion {
  sub:comment a <https://w3id.org/linkflows/reviews/AgreementComment>, <https://w3id.org/linkflows/reviews/PointAddressedComment>,
      <https://w3id.org/linkflows/reviews/ResponseComment>;
    <https://w3id.org/linkflows/reviews/hasCommentText> "Publication link included";
    <https://w3id.org/linkflows/reviews/isResponseTo> <http://purl.org/np/RAFMU1Z7kxuFhoaqJG7I_W1NnplPYKB7Cm1eEhFeCtvM8>;
    <https://w3id.org/linkflows/reviews/refersTo> <http://purl.org/np/RAh1GOK4_HhqeUeJhIyV_DDCFFTY9jeeiKWgbSzooWEi4> .
}

sub:provenance {
  sub:assertion prov:wasAttributedTo orcid:0000-0002-0830-7029 .
}

sub:pubinfo {
  sub:sig npx:hasAlgorithm "RSA";
    npx:hasPublicKey "MIGfMA0GCSqGSIb3DQEBAQUAA4GNADCBiQKBgQCluZ2msgo7OqPkyRoZMluzpaLX8KRHyDs3J/cZwm6+Vq/CKVIGsGaT7/XH435cE9J8dwCgQ/Jssjlj6oqX+nSI9xXBtMH9ZeyGHFBzK1cUBy/rRSez4EnwbS1sKMBSc4MBCXQ9R3jZ3GpsN0GmIrS1ukKkUBQrREBYpb4w5MbGywIDAQAB";
    npx:hasSignature "PgQIQEG8VPwKOWLH07DOB0k8vK7/CT6JzXmXwyLwWVNr10eZqlx5fpby2hazWb92WeNhErPHKHieuAsjPJVHFNuv8w87XwkLQgOuwnAeGQIEFAqTYnFdIw1FuJK+Ij5ZbvHiUS3eLLf0WhAlpY9aLSFiRQKPHtV+/luWrFS4tmc=";
    npx:hasSignatureTarget this: .
  
  this: dct:created "2021-11-12T09:36:34.414-08:00"^^xsd:dateTime;
    dct:creator orcid:0000-0002-0830-7029;
    nt:wasCreatedFromProvenanceTemplate <http://purl.org/np/RANwQa4ICWS5SOjw7gp99nBpXBasapwtZF1fIM3H2gYTM>;
    nt:wasCreatedFromPubinfoTemplate <http://purl.org/np/RAA2MfqdBCzmz9yVWjKLXNbyfBNcwsMmOqcNUxkk1maIM>;
    nt:wasCreatedFromTemplate <http://purl.org/np/RAe785M0p3cxpVXp2dhVdspVyj3YMdDdb0JEQdKPjO96E> .
}


@prefix this: <http://purl.org/np/RAKhQUaLzA2G6zpdDGqBkbxwegjl6Ak28DO_0ZlT6G4Bc> .
@prefix sub: <http://purl.org/np/RAKhQUaLzA2G6zpdDGqBkbxwegjl6Ak28DO_0ZlT6G4Bc#> .
@prefix np: <http://www.nanopub.org/nschema#> .
@prefix dct: <http://purl.org/dc/terms/> .
@prefix nt: <https://w3id.org/np/o/ntemplate/> .
@prefix xsd: <http://www.w3.org/2001/XMLSchema#> .
@prefix orcid: <https://orcid.org/> .
@prefix prov: <http://www.w3.org/ns/prov#> .
@prefix npx: <http://purl.org/nanopub/x/> .

sub:Head {
  this: np:hasAssertion sub:assertion;
    np:hasProvenance sub:provenance;
    np:hasPublicationInfo sub:pubinfo;
    a np:Nanopublication .
}

sub:assertion {
  sub:comment a <https://w3id.org/linkflows/reviews/AgreementComment>, <https://w3id.org/linkflows/reviews/PointNotAddressedComment>,
      <https://w3id.org/linkflows/reviews/ResponseComment>;
    <https://w3id.org/linkflows/reviews/hasCommentText> "Yes, and as expressed in http://purl.org/np/RAANP7AWgyZRaS2WgNcGDfp8-4bXv0blhKapMcUrrWvos , it would be nice to have a way to quantify the solidity.";
    <https://w3id.org/linkflows/reviews/isResponseTo> <http://purl.org/np/RAopcyinEZK-YeTDygVClnLSOcEa-ui-PLtoZToQetNa8>;
    <https://w3id.org/linkflows/reviews/refersTo> <http://purl.org/np/RAXVRaFjWDlX5cZcVRXETaEIAx6QAyLK5JCrzDP-yDp9U> .
}

sub:provenance {
  sub:assertion prov:wasAttributedTo orcid:0000-0001-9488-1870 .
}

sub:pubinfo {
  sub:sig npx:hasAlgorithm "RSA";
    npx:hasPublicKey "MIGfMA0GCSqGSIb3DQEBAQUAA4GNADCBiQKBgQCJlM78d80R+gFMoQB1IG3f7AbqqGOCIv4HmZd1cx1KgEWMUUpPsojFNvx84fC/TltcJ8F8JafnbhDXW2HM2MhdK4yC04ROEV1vIgSzjDicHfiqXvMqdPuMyQp4mmCEY7mUoeEW10mWZqjk+S9TnmiAQbFGcpExP8aosr2aTR7CSQIDAQAB";
    npx:hasSignature "S6ZzZFs0tK6JAvH5DUd/TFmaZk5cvNLnEYZqaUW6mfYoajWdjLbblbFo7Xt+eL1eDkm9ufVGlbL1UnTyXzSc5ifPZDbNZUOE73pDqHa51kboEBsqKKnPWRQtygAD8gIWeuJV3ZOdW34dVpmnexAuvmGdl5FJxpB98RfxYqlmSOk=";
    npx:hasSignatureTarget this: .
  
  this: dct:created "2021-12-17T11:42:04.007+01:00"^^xsd:dateTime;
    dct:creator orcid:0000-0001-9488-1870, orcid:0000-0002-7114-6459;
    nt:wasCreatedFromProvenanceTemplate <http://purl.org/np/RAi6zZAwhaJ23Hzg4lIjlPir6Take3ZQp-lS9skfBEwfQ>;
    nt:wasCreatedFromPubinfoTemplate <http://purl.org/np/RAA2MfqdBCzmz9yVWjKLXNbyfBNcwsMmOqcNUxkk1maIM>,
      <http://purl.org/np/RAWv_eqe4tghg-OOg6NqRQODjC865Q0ZWkXTxqjSe59Y4>;
    nt:wasCreatedFromTemplate <http://purl.org/np/RAe785M0p3cxpVXp2dhVdspVyj3YMdDdb0JEQdKPjO96E> .
}


@prefix this: <http://purl.org/np/RAkq_B2KChGQpP1dn-aVf0dNmBcoSZi291HE8caQPbcAU> .
@prefix sub: <http://purl.org/np/RAkq_B2KChGQpP1dn-aVf0dNmBcoSZi291HE8caQPbcAU#> .
@prefix np: <http://www.nanopub.org/nschema#> .
@prefix dct: <http://purl.org/dc/terms/> .
@prefix nt: <https://w3id.org/np/o/ntemplate/> .
@prefix xsd: <http://www.w3.org/2001/XMLSchema#> .
@prefix orcid: <https://orcid.org/> .
@prefix prov: <http://www.w3.org/ns/prov#> .
@prefix npx: <http://purl.org/nanopub/x/> .

sub:Head {
  this: np:hasAssertion sub:assertion;
    np:hasProvenance sub:provenance;
    np:hasPublicationInfo sub:pubinfo;
    a np:Nanopublication .
}

sub:assertion {
  sub:comment a <https://w3id.org/linkflows/reviews/AgreementComment>, <https://w3id.org/linkflows/reviews/PointAddressedComment>,
      <https://w3id.org/linkflows/reviews/ResponseComment>;
    <https://w3id.org/linkflows/reviews/hasCommentText> "Yes, and we have also added the full stop at the end.";
    <https://w3id.org/linkflows/reviews/isResponseTo> <http://purl.org/np/RARduGmw6u6XKRLA5nJyNp-B1GsIcgJAqW0GW5TkwLiMs>;
    <https://w3id.org/linkflows/reviews/refersTo> <http://purl.org/np/RAXVRaFjWDlX5cZcVRXETaEIAx6QAyLK5JCrzDP-yDp9U> .
}

sub:provenance {
  sub:assertion prov:wasAttributedTo orcid:0000-0001-9488-1870 .
}

sub:pubinfo {
  sub:sig npx:hasAlgorithm "RSA";
    npx:hasPublicKey "MIGfMA0GCSqGSIb3DQEBAQUAA4GNADCBiQKBgQCJlM78d80R+gFMoQB1IG3f7AbqqGOCIv4HmZd1cx1KgEWMUUpPsojFNvx84fC/TltcJ8F8JafnbhDXW2HM2MhdK4yC04ROEV1vIgSzjDicHfiqXvMqdPuMyQp4mmCEY7mUoeEW10mWZqjk+S9TnmiAQbFGcpExP8aosr2aTR7CSQIDAQAB";
    npx:hasSignature "Nnlsweew6eYbrv4n2IMeOGjXSryllR/MJsza/epGAhAWzqExh+mxjmYxRtzcuDYwbxazkdCSNVG16zfQMZTUgQ1bU6ceTXQklFm/pJW+fryds5m78EAiA4GHwqTktLI2c1x2qbYxOUPlN9USiYTzvryE8nK9BLBR+mm+YEu+xRA=";
    npx:hasSignatureTarget this: .
  
  this: dct:created "2021-12-17T11:38:52.546+01:00"^^xsd:dateTime;
    dct:creator orcid:0000-0001-9488-1870, orcid:0000-0002-7114-6459;
    nt:wasCreatedFromProvenanceTemplate <http://purl.org/np/RAi6zZAwhaJ23Hzg4lIjlPir6Take3ZQp-lS9skfBEwfQ>;
    nt:wasCreatedFromPubinfoTemplate <http://purl.org/np/RAA2MfqdBCzmz9yVWjKLXNbyfBNcwsMmOqcNUxkk1maIM>,
      <http://purl.org/np/RAWv_eqe4tghg-OOg6NqRQODjC865Q0ZWkXTxqjSe59Y4>;
    nt:wasCreatedFromTemplate <http://purl.org/np/RAe785M0p3cxpVXp2dhVdspVyj3YMdDdb0JEQdKPjO96E> .
}


@prefix this: <http://purl.org/np/RAl2f2FKNUC_iHDx793eYmLxUVHVnBYWdtgHiYuamA6Jw> .
@prefix sub: <http://purl.org/np/RAl2f2FKNUC_iHDx793eYmLxUVHVnBYWdtgHiYuamA6Jw#> .
@prefix np: <http://www.nanopub.org/nschema#> .
@prefix dct: <http://purl.org/dc/terms/> .
@prefix nt: <https://w3id.org/np/o/ntemplate/> .
@prefix xsd: <http://www.w3.org/2001/XMLSchema#> .
@prefix orcid: <https://orcid.org/> .
@prefix prov: <http://www.w3.org/ns/prov#> .
@prefix npx: <http://purl.org/nanopub/x/> .

sub:Head {
  this: np:hasAssertion sub:assertion;
    np:hasProvenance sub:provenance;
    np:hasPublicationInfo sub:pubinfo;
    a np:Nanopublication .
}

sub:assertion {
  sub:comment a <https://w3id.org/linkflows/reviews/AgreementComment>, <https://w3id.org/linkflows/reviews/PointAddressedComment>,
      <https://w3id.org/linkflows/reviews/ResponseComment>;
    <https://w3id.org/linkflows/reviews/hasCommentText> "no modification requested";
    <https://w3id.org/linkflows/reviews/isResponseTo> <http://purl.org/np/RA9KmNH-j6YINX5zo0Q-ykj8SfyW0c7HA-IK5qHxuf2gk>;
    <https://w3id.org/linkflows/reviews/refersTo> <http://purl.org/np/RAeRSya2qIYymsBxiqOZP_oaQpHXUVXiydKvPCFM-7DDQ> .
}

sub:provenance {
  sub:assertion prov:wasAttributedTo orcid:0000-0001-6501-0806 .
}

sub:pubinfo {
  sub:sig npx:hasAlgorithm "RSA";
    npx:hasPublicKey "MIGfMA0GCSqGSIb3DQEBAQUAA4GNADCBiQKBgQCY36SLWPLee0SZGM108+7dyjGzKFYg9t09XuL3js13jO3CDzqAZygcrwbJsbLQMRHYvWf0Mkly1ePLgdb43NqEbXiDHC4o49nHjhi2bSWeRDJ4jFicvhpL1Sjv5N0oFU3wTA8KGN+rYvQ10xhZXcjuuiCMb6yInj6wJ2S+wI14fwIDAQAB";
    npx:hasSignature "OQtleVWJRgbXszNXztyJpdD2y13nvBq+oPhQJGGpYD5n/X7UiWCWwUnwxcU6AiWsaz8DlDekThx11wWRCmueT1djUoVxvheVIYY3PU3SR6OZ8Wjw7GuY61jkHsNVrWMm6UP6cVtiEv7gPF6Ax0It4b+pJWVKRQS5mIO+kBFtUWM=";
    npx:hasSignatureTarget this: .
  
  this: dct:created "2021-10-29T10:36:54.409+02:00"^^xsd:dateTime;
    dct:creator orcid:0000-0001-6501-0806;
    nt:wasCreatedFromProvenanceTemplate <http://purl.org/np/RANwQa4ICWS5SOjw7gp99nBpXBasapwtZF1fIM3H2gYTM>;
    nt:wasCreatedFromPubinfoTemplate <http://purl.org/np/RAA2MfqdBCzmz9yVWjKLXNbyfBNcwsMmOqcNUxkk1maIM>;
    nt:wasCreatedFromTemplate <http://purl.org/np/RAe785M0p3cxpVXp2dhVdspVyj3YMdDdb0JEQdKPjO96E> .
}


@prefix this: <http://purl.org/np/RA-_lHIZGRE1JVTzCK0XKZ3OR7vV9GdFCsmBIyfX4kkjg> .
@prefix sub: <http://purl.org/np/RA-_lHIZGRE1JVTzCK0XKZ3OR7vV9GdFCsmBIyfX4kkjg#> .
@prefix np: <http://www.nanopub.org/nschema#> .
@prefix dct: <http://purl.org/dc/terms/> .
@prefix nt: <https://w3id.org/np/o/ntemplate/> .
@prefix xsd: <http://www.w3.org/2001/XMLSchema#> .
@prefix orcid: <https://orcid.org/> .
@prefix prov: <http://www.w3.org/ns/prov#> .
@prefix npx: <http://purl.org/nanopub/x/> .

sub:Head {
  this: np:hasAssertion sub:assertion;
    np:hasProvenance sub:provenance;
    np:hasPublicationInfo sub:pubinfo;
    a np:Nanopublication .
}

sub:assertion {
  sub:comment a <https://w3id.org/linkflows/reviews/AgreementComment>, <https://w3id.org/linkflows/reviews/PointNotAddressedComment>,
      <https://w3id.org/linkflows/reviews/ResponseComment>;
    <https://w3id.org/linkflows/reviews/hasCommentText> "Thanks for the feedback";
    <https://w3id.org/linkflows/reviews/isResponseTo> <http://purl.org/np/RA0Ak_exioAtnRt7pfhc3qUE7CwgEdHMt89Frp7LWxdb4>;
    <https://w3id.org/linkflows/reviews/refersTo> <http://purl.org/np/RA1FoHM9lwJ1XAV1eB871XcMAKfod73G_i4YtgoLpJVH0> .
}

sub:provenance {
  sub:assertion prov:wasAttributedTo orcid:0000-0001-8004-0464 .
}

sub:pubinfo {
  sub:sig npx:hasAlgorithm "RSA";
    npx:hasPublicKey "MIGfMA0GCSqGSIb3DQEBAQUAA4GNADCBiQKBgQDs0t7O15Wx/NFoleAZFCOuayiJlHtJ7daow/5JX9WuaUi0hjKn+wPdhgxDuxQvTPQIe8D6JE1LZnY2LXBSOzDcHKn+QWB6Zkn/ZisiG24V5C0kGpNji6Ab0gaAFZYl32VdS0qLPr34LLsEDzJRUoZHWxg0KoHw85F0EzlrPH+JpwIDAQAB";
    npx:hasSignature "qK7VAXcI86mhVRt8TH1lGd/8fW/n+u423CFcuV8RxsWxjj0kK0btK9hMeDbIZ/uPgjiBf93LqO3IWG7ICrOyBDmzRbph0eOFoLCD4RkzfPG7fJTXWNk3VSJgHJyZl4qkvL10JXF0cneBjEnIdGR3vsaA/yFoosP9iLGBVnTEcZA=";
    npx:hasSignatureTarget this: .
  
  this: dct:created "2021-10-20T12:03:47.239+02:00"^^xsd:dateTime;
    dct:creator orcid:0000-0001-8004-0464;
    nt:wasCreatedFromProvenanceTemplate <http://purl.org/np/RANwQa4ICWS5SOjw7gp99nBpXBasapwtZF1fIM3H2gYTM>;
    nt:wasCreatedFromPubinfoTemplate <http://purl.org/np/RAA2MfqdBCzmz9yVWjKLXNbyfBNcwsMmOqcNUxkk1maIM>;
    nt:wasCreatedFromTemplate <http://purl.org/np/RAe785M0p3cxpVXp2dhVdspVyj3YMdDdb0JEQdKPjO96E> .
}


@prefix this: <http://purl.org/np/RAM4miJDGbzr0w1VV-8_rgks8JGr9g5yaDN3HoYo2H9T0> .
@prefix sub: <http://purl.org/np/RAM4miJDGbzr0w1VV-8_rgks8JGr9g5yaDN3HoYo2H9T0#> .
@prefix np: <http://www.nanopub.org/nschema#> .
@prefix dct: <http://purl.org/dc/terms/> .
@prefix nt: <https://w3id.org/np/o/ntemplate/> .
@prefix xsd: <http://www.w3.org/2001/XMLSchema#> .
@prefix orcid: <https://orcid.org/> .
@prefix prov: <http://www.w3.org/ns/prov#> .
@prefix npx: <http://purl.org/nanopub/x/> .

sub:Head {
  this: np:hasAssertion sub:assertion;
    np:hasProvenance sub:provenance;
    np:hasPublicationInfo sub:pubinfo;
    a np:Nanopublication .
}

sub:assertion {
  sub:comment a <https://w3id.org/linkflows/reviews/AgreementComment>, <https://w3id.org/linkflows/reviews/PointAddressedComment>,
      <https://w3id.org/linkflows/reviews/ResponseComment>;
    <https://w3id.org/linkflows/reviews/hasCommentText> """I agree that this can be confusing. In response to a formalization review comment (3), I added a new class 
\"Digital humanities research\"which is a subclass of the resource \"research\" in wikidata and related to the resource \"digital humanities\" in wikidata.""";
    <https://w3id.org/linkflows/reviews/isResponseTo> <http://purl.org/np/RAulb_vr2ZUKLUBUhsx8RWC75c4UViIcLXaMMbn7z4JuE>;
    <https://w3id.org/linkflows/reviews/refersTo> <http://purl.org/np/RA0HU7k7XUj81ioBftZFk7ywHx5uBBlVgXduglUYgyW5w> .
}

sub:provenance {
  sub:assertion prov:wasAttributedTo orcid:0000-0001-9079-039X .
}

sub:pubinfo {
  sub:sig npx:hasAlgorithm "RSA";
    npx:hasPublicKey "MIGfMA0GCSqGSIb3DQEBAQUAA4GNADCBiQKBgQCUtUS5tVuMGtBUJ+dpxk0EKcI3xKBG4efTcKjAMHeQj6b+liabAld6kXxQKQIRVQomBKOcvoYJ9oTC4K4AMUPMfQsPSLt1noFxSahw86AXdAh7kWiVZu04Vs0NDuPPUOWwRQjXRf6gYFLQu3gA5o0PkWd7FZ6lrum6lNmi/LFQdwIDAQAB";
    npx:hasSignature "QGlZsa+M/qeGZlHSQkbwXROyppDQRh9O8tEhn8eY2wFKpianVwmNka1z9dwQgR4K+D5whGOkLzGCpRJtaQEhiArWci9vFWv80o9PZMco620/eMjjIOhMuziZAIoqayhC+Q9IWD5btVmJ9V3Y1BYWEua9xYCQOGB/NDFCDNjW7jU=";
    npx:hasSignatureTarget this: .
  
  this: dct:created "2021-10-26T14:24:01.835+02:00"^^xsd:dateTime;
    dct:creator orcid:0000-0001-9079-039X;
    nt:wasCreatedFromProvenanceTemplate <http://purl.org/np/RANwQa4ICWS5SOjw7gp99nBpXBasapwtZF1fIM3H2gYTM>;
    nt:wasCreatedFromPubinfoTemplate <http://purl.org/np/RAA2MfqdBCzmz9yVWjKLXNbyfBNcwsMmOqcNUxkk1maIM>;
    nt:wasCreatedFromTemplate <http://purl.org/np/RAe785M0p3cxpVXp2dhVdspVyj3YMdDdb0JEQdKPjO96E> .
}


@prefix this: <http://purl.org/np/RAMeG2Rwn3zkcJLU53VbKwSCLxQL8Ss7CV81vs6TkKLek> .
@prefix sub: <http://purl.org/np/RAMeG2Rwn3zkcJLU53VbKwSCLxQL8Ss7CV81vs6TkKLek#> .
@prefix np: <http://www.nanopub.org/nschema#> .
@prefix dct: <http://purl.org/dc/terms/> .
@prefix nt: <https://w3id.org/np/o/ntemplate/> .
@prefix xsd: <http://www.w3.org/2001/XMLSchema#> .
@prefix orcid: <https://orcid.org/> .
@prefix prov: <http://www.w3.org/ns/prov#> .
@prefix npx: <http://purl.org/nanopub/x/> .

sub:Head {
  this: np:hasAssertion sub:assertion;
    np:hasProvenance sub:provenance;
    np:hasPublicationInfo sub:pubinfo;
    a np:Nanopublication .
}

sub:assertion {
  sub:comment a <https://w3id.org/linkflows/reviews/AgreementComment>, <https://w3id.org/linkflows/reviews/PointAddressedComment>,
      <https://w3id.org/linkflows/reviews/ResponseComment>;
    <https://w3id.org/linkflows/reviews/hasCommentText> "Thank you!";
    <https://w3id.org/linkflows/reviews/isResponseTo> <http://purl.org/np/RAuw7Fo-S515A2z48B0fxQBxerj6EQCn5qFLKGQgkZpf0>;
    <https://w3id.org/linkflows/reviews/refersTo> <http://purl.org/np/RA2hde9hXKfi0juhaF7yWd1aKsyZknPYj2Od-rLlAKmSM> .
}

sub:provenance {
  sub:assertion prov:wasAttributedTo orcid:0000-0002-8083-6048 .
}

sub:pubinfo {
  sub:sig npx:hasAlgorithm "RSA";
    npx:hasPublicKey "MIGfMA0GCSqGSIb3DQEBAQUAA4GNADCBiQKBgQCwi1YMnpV5z/0oMXyFYDKS5cirQQWTMZ/jbglmVY1gl3YAgrkqsQUmgaxA/ho+VV8jsfREIL8PT2czbmCjGjMJoNaKVqJq1GoIUV9+Kj9yXxNySyDAOTDsIM0zdj1BEu5uNbtfzwQPGuhVpgLR05Uk/meCyYLPs3BxC5zRbtulmwIDAQAB";
    npx:hasSignature "AxmMiJejXKekh9P7ZNu0vDr78jVeXcw4/7wGTTp80mzqgKzNUZ9vzJKotppVqgr3FnYz7lLJ8F1N7L7rAiVGjyfqW5zQx8+/aQ81C3KgQ16eHvTs43XeM6zGmxa/YNfE+vvVu5/rC7X4+5Dd4Bst+AcDFfWuza6qKLX7Wse/Rb4=";
    npx:hasSignatureTarget this: .
  
  this: dct:created "2021-10-28T10:37:18.962+03:00"^^xsd:dateTime;
    dct:creator orcid:0000-0002-8083-6048;
    nt:wasCreatedFromProvenanceTemplate <http://purl.org/np/RANwQa4ICWS5SOjw7gp99nBpXBasapwtZF1fIM3H2gYTM>;
    nt:wasCreatedFromPubinfoTemplate <http://purl.org/np/RAA2MfqdBCzmz9yVWjKLXNbyfBNcwsMmOqcNUxkk1maIM>;
    nt:wasCreatedFromTemplate <http://purl.org/np/RAe785M0p3cxpVXp2dhVdspVyj3YMdDdb0JEQdKPjO96E> .
}


@prefix this: <http://purl.org/np/RAMJ69Peyx9r4lGvkvryD3I7rMP8Yb6FuCjyVg-ZfBV0c> .
@prefix sub: <http://purl.org/np/RAMJ69Peyx9r4lGvkvryD3I7rMP8Yb6FuCjyVg-ZfBV0c#> .
@prefix np: <http://www.nanopub.org/nschema#> .
@prefix dct: <http://purl.org/dc/terms/> .
@prefix nt: <https://w3id.org/np/o/ntemplate/> .
@prefix xsd: <http://www.w3.org/2001/XMLSchema#> .
@prefix orcid: <https://orcid.org/> .
@prefix prov: <http://www.w3.org/ns/prov#> .
@prefix npx: <http://purl.org/nanopub/x/> .

sub:Head {
  this: np:hasAssertion sub:assertion;
    np:hasProvenance sub:provenance;
    np:hasPublicationInfo sub:pubinfo;
    a np:Nanopublication .
}

sub:assertion {
  sub:comment a <https://w3id.org/linkflows/reviews/AgreementComment>, <https://w3id.org/linkflows/reviews/PointAddressedComment>,
      <https://w3id.org/linkflows/reviews/ResponseComment>;
    <https://w3id.org/linkflows/reviews/hasCommentText> "done";
    <https://w3id.org/linkflows/reviews/isResponseTo> <http://purl.org/np/RA9liKqSCnL2E1qLfjr0tgw3LYQVjEhns5Noxpmb23nv0>;
    <https://w3id.org/linkflows/reviews/refersTo> <http://purl.org/np/RAeRSya2qIYymsBxiqOZP_oaQpHXUVXiydKvPCFM-7DDQ> .
}

sub:provenance {
  sub:assertion prov:wasAttributedTo orcid:0000-0001-6501-0806 .
}

sub:pubinfo {
  sub:sig npx:hasAlgorithm "RSA";
    npx:hasPublicKey "MIGfMA0GCSqGSIb3DQEBAQUAA4GNADCBiQKBgQCY36SLWPLee0SZGM108+7dyjGzKFYg9t09XuL3js13jO3CDzqAZygcrwbJsbLQMRHYvWf0Mkly1ePLgdb43NqEbXiDHC4o49nHjhi2bSWeRDJ4jFicvhpL1Sjv5N0oFU3wTA8KGN+rYvQ10xhZXcjuuiCMb6yInj6wJ2S+wI14fwIDAQAB";
    npx:hasSignature "hdozk3h1YHEVJchhfF44CwjRbKZ8tpybwVkQ1A6FsJwNlJRYiP8iTPXxNoujLkDURJavGE2rw0pK/66/Do9wvH6pn5um4dHAQUmK79VwaOM515fbK9kyN6DtlG+u5AWHvyr270baEm3SiYmzO0vJEG3zqKI+MdBfHGnJIM0uHNM=";
    npx:hasSignatureTarget this: .
  
  this: dct:created "2021-10-29T10:37:11.867+02:00"^^xsd:dateTime;
    dct:creator orcid:0000-0001-6501-0806;
    nt:wasCreatedFromProvenanceTemplate <http://purl.org/np/RANwQa4ICWS5SOjw7gp99nBpXBasapwtZF1fIM3H2gYTM>;
    nt:wasCreatedFromPubinfoTemplate <http://purl.org/np/RAA2MfqdBCzmz9yVWjKLXNbyfBNcwsMmOqcNUxkk1maIM>;
    nt:wasCreatedFromTemplate <http://purl.org/np/RAe785M0p3cxpVXp2dhVdspVyj3YMdDdb0JEQdKPjO96E> .
}


@prefix this: <http://purl.org/np/RAmrKttaMpkP7K9xhynhlbmZdWBCxf2IoN02myvGTeMPI> .
@prefix sub: <http://purl.org/np/RAmrKttaMpkP7K9xhynhlbmZdWBCxf2IoN02myvGTeMPI#> .
@prefix np: <http://www.nanopub.org/nschema#> .
@prefix dct: <http://purl.org/dc/terms/> .
@prefix nt: <https://w3id.org/np/o/ntemplate/> .
@prefix xsd: <http://www.w3.org/2001/XMLSchema#> .
@prefix orcid: <https://orcid.org/> .
@prefix prov: <http://www.w3.org/ns/prov#> .
@prefix npx: <http://purl.org/nanopub/x/> .

sub:Head {
  this: np:hasAssertion sub:assertion;
    np:hasProvenance sub:provenance;
    np:hasPublicationInfo sub:pubinfo;
    a np:Nanopublication .
}

sub:assertion {
  sub:comment a <https://w3id.org/linkflows/reviews/AgreementComment>, <https://w3id.org/linkflows/reviews/PointAddressedComment>,
      <https://w3id.org/linkflows/reviews/ResponseComment>;
    <https://w3id.org/linkflows/reviews/hasCommentText> "An exact quote from the paper was added";
    <https://w3id.org/linkflows/reviews/isResponseTo> <http://purl.org/np/RA0AMmdDvY5MpFV1JIroq2akgWPYgSfyKLxpjoHn1Oaro>;
    <https://w3id.org/linkflows/reviews/refersTo> <http://purl.org/np/RAxBBJ2WkonyQNlXfdCAOaCi64J_xqgVGeaLjVQow9M88> .
}

sub:provenance {
  sub:assertion prov:wasAttributedTo orcid:0000-0003-2432-4125 .
}

sub:pubinfo {
  sub:sig npx:hasAlgorithm "RSA";
    npx:hasPublicKey "MIGfMA0GCSqGSIb3DQEBAQUAA4GNADCBiQKBgQCS1s1OiABv1mrDnFWp9ecwHdQ+UlJn6JCDYXspRsbZgsm2QAiofbnVvf6gfkcjjScd5fq3sW/W8r/o7bdafVSd6xuTG/vHrO9Ax/guPiJ6O/Z57Hk0nQy6c+l71HpaJ2BPPWKOgYiFZ/8eulmuM6BJ8TDKxoBtcqP5QbvN9KYjlQIDAQAB";
    npx:hasSignature "Ll7CO0ePZR3XrRpGhHj9F4UVBjUvCF6ALVXMrRTbL7ANihR1wiNWERjClHion1mzMreI23tVPzRDka8UcioNbeUMjHfukmUYfD5njrDxdLbPlxIQsCh0PZ9F9lGOgzHpwUfSFK1YAk8RB9uT4POVM+CjR9oRjZX+4R7iV5LoaU0=";
    npx:hasSignatureTarget this: .
  
  this: dct:created "2021-10-27T10:23:00.301-07:00"^^xsd:dateTime;
    dct:creator orcid:0000-0003-2432-4125;
    nt:wasCreatedFromProvenanceTemplate <http://purl.org/np/RANwQa4ICWS5SOjw7gp99nBpXBasapwtZF1fIM3H2gYTM>;
    nt:wasCreatedFromPubinfoTemplate <http://purl.org/np/RAA2MfqdBCzmz9yVWjKLXNbyfBNcwsMmOqcNUxkk1maIM>;
    nt:wasCreatedFromTemplate <http://purl.org/np/RAe785M0p3cxpVXp2dhVdspVyj3YMdDdb0JEQdKPjO96E> .
}


@prefix this: <http://purl.org/np/RAm_WJgZmurPqAXA5KYf-uoH9mTrkLaNxpUs0gJ0DL7dM> .
@prefix sub: <http://purl.org/np/RAm_WJgZmurPqAXA5KYf-uoH9mTrkLaNxpUs0gJ0DL7dM#> .
@prefix np: <http://www.nanopub.org/nschema#> .
@prefix dct: <http://purl.org/dc/terms/> .
@prefix nt: <https://w3id.org/np/o/ntemplate/> .
@prefix xsd: <http://www.w3.org/2001/XMLSchema#> .
@prefix orcid: <https://orcid.org/> .
@prefix prov: <http://www.w3.org/ns/prov#> .
@prefix npx: <http://purl.org/nanopub/x/> .

sub:Head {
  this: np:hasAssertion sub:assertion;
    np:hasProvenance sub:provenance;
    np:hasPublicationInfo sub:pubinfo;
    a np:Nanopublication .
}

sub:assertion {
  sub:comment a <https://w3id.org/linkflows/reviews/AgreementComment>, <https://w3id.org/linkflows/reviews/PointAddressedComment>,
      <https://w3id.org/linkflows/reviews/ResponseComment>;
    <https://w3id.org/linkflows/reviews/hasCommentText> "should be fixed hopefully. not sure as it's not clear how the problem appeared in the first place.";
    <https://w3id.org/linkflows/reviews/isResponseTo> <http://purl.org/np/RAi3F4Zuw82UXdKRaGgjoBWujM1kfHxMVVJFkem1pFHhw>;
    <https://w3id.org/linkflows/reviews/refersTo> <http://purl.org/np/RAeRSya2qIYymsBxiqOZP_oaQpHXUVXiydKvPCFM-7DDQ> .
}

sub:provenance {
  sub:assertion prov:wasAttributedTo orcid:0000-0001-6501-0806 .
}

sub:pubinfo {
  sub:sig npx:hasAlgorithm "RSA";
    npx:hasPublicKey "MIGfMA0GCSqGSIb3DQEBAQUAA4GNADCBiQKBgQCY36SLWPLee0SZGM108+7dyjGzKFYg9t09XuL3js13jO3CDzqAZygcrwbJsbLQMRHYvWf0Mkly1ePLgdb43NqEbXiDHC4o49nHjhi2bSWeRDJ4jFicvhpL1Sjv5N0oFU3wTA8KGN+rYvQ10xhZXcjuuiCMb6yInj6wJ2S+wI14fwIDAQAB";
    npx:hasSignature "fYgouzg7HQ0cvxNXciXKUS7NkUzg8B0kEts/PsKIR8rvXH3CCjAxuvqze9nqpvEtB5bMsSnjiqG2e+IkSQGumcuuuACYjpsSHTKMXqXjHxM+P4TYsALKn6uAdDaWUiLNtFL5agzqoTukI/F8oY7oVg8bjZ8lfmHf2nFHiV5gK5Y=";
    npx:hasSignatureTarget this: .
  
  this: dct:created "2021-10-29T10:38:12.684+02:00"^^xsd:dateTime;
    dct:creator orcid:0000-0001-6501-0806;
    nt:wasCreatedFromProvenanceTemplate <http://purl.org/np/RANwQa4ICWS5SOjw7gp99nBpXBasapwtZF1fIM3H2gYTM>;
    nt:wasCreatedFromPubinfoTemplate <http://purl.org/np/RAA2MfqdBCzmz9yVWjKLXNbyfBNcwsMmOqcNUxkk1maIM>;
    nt:wasCreatedFromTemplate <http://purl.org/np/RAe785M0p3cxpVXp2dhVdspVyj3YMdDdb0JEQdKPjO96E> .
}


@prefix this: <http://purl.org/np/RANegR5t3VApsZ7sEkQdrNyv1TEYIFQds9XXI1uarfmN8> .
@prefix sub: <http://purl.org/np/RANegR5t3VApsZ7sEkQdrNyv1TEYIFQds9XXI1uarfmN8#> .
@prefix np: <http://www.nanopub.org/nschema#> .
@prefix dct: <http://purl.org/dc/terms/> .
@prefix nt: <https://w3id.org/np/o/ntemplate/> .
@prefix xsd: <http://www.w3.org/2001/XMLSchema#> .
@prefix orcid: <https://orcid.org/> .
@prefix prov: <http://www.w3.org/ns/prov#> .
@prefix npx: <http://purl.org/nanopub/x/> .

sub:Head {
  this: np:hasAssertion sub:assertion;
    np:hasProvenance sub:provenance;
    np:hasPublicationInfo sub:pubinfo;
    a np:Nanopublication .
}

sub:assertion {
  sub:comment a <https://w3id.org/linkflows/reviews/AgreementComment>, <https://w3id.org/linkflows/reviews/PointAddressedComment>,
      <https://w3id.org/linkflows/reviews/ResponseComment>;
    <https://w3id.org/linkflows/reviews/hasCommentText> "Thank you! In response to your other review comment we made small changes to the formalisation.";
    <https://w3id.org/linkflows/reviews/isResponseTo> <http://purl.org/np/RAEXBWB39ZKCaNTalc0K6hrU1UdWQpRu7Rl8RDO4fBydo>;
    <https://w3id.org/linkflows/reviews/refersTo> <http://purl.org/np/RA2hde9hXKfi0juhaF7yWd1aKsyZknPYj2Od-rLlAKmSM> .
}

sub:provenance {
  sub:assertion prov:wasAttributedTo orcid:0000-0002-8083-6048 .
}

sub:pubinfo {
  sub:sig npx:hasAlgorithm "RSA";
    npx:hasPublicKey "MIGfMA0GCSqGSIb3DQEBAQUAA4GNADCBiQKBgQCwi1YMnpV5z/0oMXyFYDKS5cirQQWTMZ/jbglmVY1gl3YAgrkqsQUmgaxA/ho+VV8jsfREIL8PT2czbmCjGjMJoNaKVqJq1GoIUV9+Kj9yXxNySyDAOTDsIM0zdj1BEu5uNbtfzwQPGuhVpgLR05Uk/meCyYLPs3BxC5zRbtulmwIDAQAB";
    npx:hasSignature "rbV0wOLyQubbLYMgQx2bV4i88x7hSXQPr02kxJPZdyeHd5/0oGcqUpDYNUs5evV6NLsV8f9GpixYZFNFQuQSPxm4BmINIpjiGwxjingImoIDMXd9sn4inttEPCbXfvNkNmbUOcstTIEBnqfje7D1IebLGx4LXtCUFl7jETpefoc=";
    npx:hasSignatureTarget this: .
  
  this: dct:created "2021-10-28T10:33:27.430+03:00"^^xsd:dateTime;
    dct:creator orcid:0000-0002-8083-6048;
    nt:wasCreatedFromProvenanceTemplate <http://purl.org/np/RANwQa4ICWS5SOjw7gp99nBpXBasapwtZF1fIM3H2gYTM>;
    nt:wasCreatedFromPubinfoTemplate <http://purl.org/np/RAA2MfqdBCzmz9yVWjKLXNbyfBNcwsMmOqcNUxkk1maIM>;
    nt:wasCreatedFromTemplate <http://purl.org/np/RAe785M0p3cxpVXp2dhVdspVyj3YMdDdb0JEQdKPjO96E> .
}


@prefix this: <http://purl.org/np/RA-NHiWeD_b9EyigeFtA2Am2z4BbtTJNS-wYkoB-qf0-k> .
@prefix sub: <http://purl.org/np/RA-NHiWeD_b9EyigeFtA2Am2z4BbtTJNS-wYkoB-qf0-k#> .
@prefix np: <http://www.nanopub.org/nschema#> .
@prefix dct: <http://purl.org/dc/terms/> .
@prefix nt: <https://w3id.org/np/o/ntemplate/> .
@prefix xsd: <http://www.w3.org/2001/XMLSchema#> .
@prefix orcid: <https://orcid.org/> .
@prefix prov: <http://www.w3.org/ns/prov#> .
@prefix npx: <http://purl.org/nanopub/x/> .

sub:Head {
  this: np:hasAssertion sub:assertion;
    np:hasProvenance sub:provenance;
    np:hasPublicationInfo sub:pubinfo;
    a np:Nanopublication .
}

sub:assertion {
  sub:comment a <https://w3id.org/linkflows/reviews/AgreementComment>, <https://w3id.org/linkflows/reviews/PointAddressedComment>,
      <https://w3id.org/linkflows/reviews/ResponseComment>;
    <https://w3id.org/linkflows/reviews/hasCommentText> "Provenance updated";
    <https://w3id.org/linkflows/reviews/isResponseTo> <http://purl.org/np/RAfnoWhgpCJFcgNOTQ0QE0cTGdIUPZmsvJfNNAQl9asxw>;
    <https://w3id.org/linkflows/reviews/refersTo> <http://purl.org/np/RAh1GOK4_HhqeUeJhIyV_DDCFFTY9jeeiKWgbSzooWEi4> .
}

sub:provenance {
  sub:assertion prov:wasAttributedTo orcid:0000-0002-0830-7029 .
}

sub:pubinfo {
  sub:sig npx:hasAlgorithm "RSA";
    npx:hasPublicKey "MIGfMA0GCSqGSIb3DQEBAQUAA4GNADCBiQKBgQCluZ2msgo7OqPkyRoZMluzpaLX8KRHyDs3J/cZwm6+Vq/CKVIGsGaT7/XH435cE9J8dwCgQ/Jssjlj6oqX+nSI9xXBtMH9ZeyGHFBzK1cUBy/rRSez4EnwbS1sKMBSc4MBCXQ9R3jZ3GpsN0GmIrS1ukKkUBQrREBYpb4w5MbGywIDAQAB";
    npx:hasSignature "Y8lpXWbton+M4VKPaGy2M7kZsU0+RemCkCI2WLMj/hvgrrf8v/Til0I0YDTSoZQtUhjeYTj8fYrp7wZ34KPWOSZ+/NXFbJaSlrWK7NRCuYk4RujM8xWXc2C44scCBDxkN92dWQHyfC/ykFKXgHuHW5a7i6PXOur9Gk7TZ/rd3J0=";
    npx:hasSignatureTarget this: .
  
  this: dct:created "2021-11-12T09:38:29.656-08:00"^^xsd:dateTime;
    dct:creator orcid:0000-0002-0830-7029;
    nt:wasCreatedFromProvenanceTemplate <http://purl.org/np/RANwQa4ICWS5SOjw7gp99nBpXBasapwtZF1fIM3H2gYTM>;
    nt:wasCreatedFromPubinfoTemplate <http://purl.org/np/RAA2MfqdBCzmz9yVWjKLXNbyfBNcwsMmOqcNUxkk1maIM>;
    nt:wasCreatedFromTemplate <http://purl.org/np/RAe785M0p3cxpVXp2dhVdspVyj3YMdDdb0JEQdKPjO96E> .
}


@prefix this: <http://purl.org/np/RAOiDCcI5c4RXamzaP9TNY8XM7L-7UQ7shm79KrlDgnH8> .
@prefix sub: <http://purl.org/np/RAOiDCcI5c4RXamzaP9TNY8XM7L-7UQ7shm79KrlDgnH8#> .
@prefix np: <http://www.nanopub.org/nschema#> .
@prefix dct: <http://purl.org/dc/terms/> .
@prefix nt: <https://w3id.org/np/o/ntemplate/> .
@prefix xsd: <http://www.w3.org/2001/XMLSchema#> .
@prefix orcid: <https://orcid.org/> .
@prefix prov: <http://www.w3.org/ns/prov#> .
@prefix npx: <http://purl.org/nanopub/x/> .

sub:Head {
  this: np:hasAssertion sub:assertion;
    np:hasProvenance sub:provenance;
    np:hasPublicationInfo sub:pubinfo;
    a np:Nanopublication .
}

sub:assertion {
  sub:comment a <https://w3id.org/linkflows/reviews/AgreementComment>, <https://w3id.org/linkflows/reviews/PointAddressedComment>,
      <https://w3id.org/linkflows/reviews/ResponseComment>;
    <https://w3id.org/linkflows/reviews/hasCommentText> "made changes";
    <https://w3id.org/linkflows/reviews/isResponseTo> <http://purl.org/np/RAR3HGoKQM__H3hMyXc-2uHUTHcSoWFmicAu5BynhZRLY>;
    <https://w3id.org/linkflows/reviews/refersTo> <http://purl.org/np/RA22JAQihYeiJkNIjvwnxLPmjuG74yPcRXpPyVX8DV6fA> .
}

sub:provenance {
  sub:assertion prov:wasAttributedTo orcid:0000-0003-4727-9435 .
}

sub:pubinfo {
  sub:sig npx:hasAlgorithm "RSA";
    npx:hasPublicKey "MIGfMA0GCSqGSIb3DQEBAQUAA4GNADCBiQKBgQCTQs+mANCSHWhIW/YPio468UdGNHsPvADpjfaW8um/v2L4AoDIANginfoU65VNbPT5D0ADt1y0uFNne3VEMr9Y+I2HFaz6IKj+LdYMJk6VUf5WJoImRHIX6BZQwcUc22CbTBFYxvqvp3UmmHrCrhLIZjDSyutExK3tOTRoMDjGowIDAQAB";
    npx:hasSignature "aIRxylbqzD9EMJI5CzWtGFQB/QY7VgXfYy53ga6BKrOXTixbB0GWtO8PGVT2geDUP/kyRKQQJ0qnPWIr46kz+oCH8DLDiZKbFpAwz37bhQ2yhwQQECVpigsr6oSDE7twtwsdN5+1VEv4k2ivDM2kclWlFMC0JxlcUy7kR63vt50=";
    npx:hasSignatureTarget this: .
  
  this: dct:created "2021-11-08T09:13:13.159+01:00"^^xsd:dateTime;
    dct:creator orcid:0000-0003-4727-9435;
    nt:wasCreatedFromProvenanceTemplate <http://purl.org/np/RANwQa4ICWS5SOjw7gp99nBpXBasapwtZF1fIM3H2gYTM>;
    nt:wasCreatedFromPubinfoTemplate <http://purl.org/np/RAA2MfqdBCzmz9yVWjKLXNbyfBNcwsMmOqcNUxkk1maIM>;
    nt:wasCreatedFromTemplate <http://purl.org/np/RAe785M0p3cxpVXp2dhVdspVyj3YMdDdb0JEQdKPjO96E> .
}


@prefix this: <http://purl.org/np/RAORqcMHEwaiqXp14QWgjS8iWP98rUtRGbrm7414ya1xI> .
@prefix sub: <http://purl.org/np/RAORqcMHEwaiqXp14QWgjS8iWP98rUtRGbrm7414ya1xI#> .
@prefix np: <http://www.nanopub.org/nschema#> .
@prefix dct: <http://purl.org/dc/terms/> .
@prefix nt: <https://w3id.org/np/o/ntemplate/> .
@prefix xsd: <http://www.w3.org/2001/XMLSchema#> .
@prefix orcid: <https://orcid.org/> .
@prefix prov: <http://www.w3.org/ns/prov#> .
@prefix npx: <http://purl.org/nanopub/x/> .

sub:Head {
  this: np:hasAssertion sub:assertion;
    np:hasProvenance sub:provenance;
    np:hasPublicationInfo sub:pubinfo;
    a np:Nanopublication .
}

sub:assertion {
  sub:comment a <https://w3id.org/linkflows/reviews/AgreementComment>, <https://w3id.org/linkflows/reviews/PointAddressedComment>,
      <https://w3id.org/linkflows/reviews/ResponseComment>;
    <https://w3id.org/linkflows/reviews/hasCommentText> "Thanks, I updated the object class to http://purl.org/np/RAiUYY1dbEDbcsscapEmbMMHsgJmjEJ1yUoNsxZIH1r90#transcription-of-stmn2";
    <https://w3id.org/linkflows/reviews/isResponseTo> <http://purl.org/np/RAeSpvWpdaPJZj1L51mBnAq_AqWXmh5fKlEyOSdex64m0>;
    <https://w3id.org/linkflows/reviews/refersTo> <http://purl.org/np/RAmG2bXxwkIzARk4Mda-lqZU0RVnkpX7hUHBIPcdLHQUU> .
}

sub:provenance {
  sub:assertion prov:wasAttributedTo orcid:0000-0003-1099-3328 .
}

sub:pubinfo {
  sub:sig npx:hasAlgorithm "RSA";
    npx:hasPublicKey "MIGfMA0GCSqGSIb3DQEBAQUAA4GNADCBiQKBgQCWyqaozls49LpqjUqCP7APpHaYeBQB0+Erh4usb4W7fWZRVVybfNg+HynNs2p//7PbfQraV2BEMxNMXF85hDpCjFMt9fQdvnS+zYqCh/p352aCoss3zHjzMp6BE9GhmGvevpGh7eJxSkO9WZ54ld38kq7VrcZQ4Rmy0IlLfk/BdQIDAQAB";
    npx:hasSignature "kIjE75ZvgaDg0ZcVwD+TtMY7wtraqUEMl8elpoxixM/5i4J2hUj6SCYGeVjsar3VVXrf8IEv6RUNcUsZPBEKl5+87VQ/InUdIGKDLiFczfkB7o7c/KRCmwaVjJVKyOAzT18o3NhB/ZqlkMG6gdHln4skT7E/M3SVXHDxVQ0tgNA=";
    npx:hasSignatureTarget this: .
  
  this: dct:created "2021-10-20T18:19:26.478Z"^^xsd:dateTime;
    dct:creator orcid:0000-0003-1099-3328;
    nt:wasCreatedFromProvenanceTemplate <http://purl.org/np/RANwQa4ICWS5SOjw7gp99nBpXBasapwtZF1fIM3H2gYTM>;
    nt:wasCreatedFromPubinfoTemplate <http://purl.org/np/RAA2MfqdBCzmz9yVWjKLXNbyfBNcwsMmOqcNUxkk1maIM>;
    nt:wasCreatedFromTemplate <http://purl.org/np/RAe785M0p3cxpVXp2dhVdspVyj3YMdDdb0JEQdKPjO96E> .
}


@prefix this: <http://purl.org/np/RAOuun9B68sM1VMlYrq6Bxt9_9Z1Zq_O56x5CvDtNqesA> .
@prefix sub: <http://purl.org/np/RAOuun9B68sM1VMlYrq6Bxt9_9Z1Zq_O56x5CvDtNqesA#> .
@prefix np: <http://www.nanopub.org/nschema#> .
@prefix dct: <http://purl.org/dc/terms/> .
@prefix nt: <https://w3id.org/np/o/ntemplate/> .
@prefix xsd: <http://www.w3.org/2001/XMLSchema#> .
@prefix orcid: <https://orcid.org/> .
@prefix prov: <http://www.w3.org/ns/prov#> .
@prefix npx: <http://purl.org/nanopub/x/> .

sub:Head {
  this: np:hasAssertion sub:assertion;
    np:hasProvenance sub:provenance;
    np:hasPublicationInfo sub:pubinfo;
    a np:Nanopublication .
}

sub:assertion {
  sub:comment a <https://w3id.org/linkflows/reviews/AgreementComment>, <https://w3id.org/linkflows/reviews/PointAddressedComment>,
      <https://w3id.org/linkflows/reviews/ResponseComment>;
    <https://w3id.org/linkflows/reviews/hasCommentText> "Thank you for the review";
    <https://w3id.org/linkflows/reviews/isResponseTo> <http://purl.org/np/RARu0NIs9zVJw6hm-IF2X-FT84wOEvpgLxnfCeBi94s1s>;
    <https://w3id.org/linkflows/reviews/refersTo> <http://purl.org/np/RA7MgxMCcVykE2RBJHm-Ou_CuuhPXqfcinswtIfjXReOc> .
}

sub:provenance {
  sub:assertion prov:wasAttributedTo orcid:0000-0002-0191-7211 .
}

sub:pubinfo {
  sub:sig npx:hasAlgorithm "RSA";
    npx:hasPublicKey "MIGfMA0GCSqGSIb3DQEBAQUAA4GNADCBiQKBgQC3cICbOHZ1ecuLOsgovKwUlFRRvNWNgBJxoXCFAYWtU2OK97i/SjoIaxFphg9tkv9WxOjtPqYJ4cuM0E76wxeRZ7VBMHBrBIyCAGTvAfESWVQZCDgulG46VjffEzXuRmqOka/C5Ur6beLijFPMtiWEg6I2Mbj8z9vuHPxReIu4JwIDAQAB";
    npx:hasSignature "I5en6MTo+KVH/w1Jxj0I06S0Vj4s1Upr36zFY2h2NmLnQwxR/9kL9QfBHvIHGLnLJ/Ak2ZAnYOnP+y8kM31vBCktAr4ZlCoCWqVo1Phz88bX2fbMCpUeUAcLz4ZKWpOSqT71Dlfi0JhspZ8LhwTYZOUZ39OA6+DRJ0dr6SwPRbg=";
    npx:hasSignatureTarget this: .
  
  this: dct:created "2021-10-19T14:26:34.413+02:00"^^xsd:dateTime;
    dct:creator orcid:0000-0002-0191-7211;
    nt:wasCreatedFromProvenanceTemplate <http://purl.org/np/RANwQa4ICWS5SOjw7gp99nBpXBasapwtZF1fIM3H2gYTM>;
    nt:wasCreatedFromPubinfoTemplate <http://purl.org/np/RAA2MfqdBCzmz9yVWjKLXNbyfBNcwsMmOqcNUxkk1maIM>;
    nt:wasCreatedFromTemplate <http://purl.org/np/RAe785M0p3cxpVXp2dhVdspVyj3YMdDdb0JEQdKPjO96E> .
}


@prefix this: <http://purl.org/np/RAowIHvE_cMb3B7VRR_HIP9sM5lnlRGiQDmKqL1cxFAyc> .
@prefix sub: <http://purl.org/np/RAowIHvE_cMb3B7VRR_HIP9sM5lnlRGiQDmKqL1cxFAyc#> .
@prefix np: <http://www.nanopub.org/nschema#> .
@prefix dct: <http://purl.org/dc/terms/> .
@prefix nt: <https://w3id.org/np/o/ntemplate/> .
@prefix xsd: <http://www.w3.org/2001/XMLSchema#> .
@prefix orcid: <https://orcid.org/> .
@prefix prov: <http://www.w3.org/ns/prov#> .
@prefix npx: <http://purl.org/nanopub/x/> .

sub:Head {
  this: np:hasAssertion sub:assertion;
    np:hasProvenance sub:provenance;
    np:hasPublicationInfo sub:pubinfo;
    a np:Nanopublication .
}

sub:assertion {
  sub:comment a <https://w3id.org/linkflows/reviews/AgreementComment>, <https://w3id.org/linkflows/reviews/PointAddressedComment>,
      <https://w3id.org/linkflows/reviews/ResponseComment>;
    <https://w3id.org/linkflows/reviews/hasCommentText> "Indeed, I misunderstood the quote part. The quote now comes from (the abstract of) the original article";
    <https://w3id.org/linkflows/reviews/isResponseTo> <http://purl.org/np/RA9jFuc0wOvjd8Tis5w09VDMnwWwGQaUoqqDV2665acHI>;
    <https://w3id.org/linkflows/reviews/refersTo> <http://purl.org/np/RA0HU7k7XUj81ioBftZFk7ywHx5uBBlVgXduglUYgyW5w> .
}

sub:provenance {
  sub:assertion prov:wasAttributedTo orcid:0000-0001-9079-039X .
}

sub:pubinfo {
  sub:sig npx:hasAlgorithm "RSA";
    npx:hasPublicKey "MIGfMA0GCSqGSIb3DQEBAQUAA4GNADCBiQKBgQCUtUS5tVuMGtBUJ+dpxk0EKcI3xKBG4efTcKjAMHeQj6b+liabAld6kXxQKQIRVQomBKOcvoYJ9oTC4K4AMUPMfQsPSLt1noFxSahw86AXdAh7kWiVZu04Vs0NDuPPUOWwRQjXRf6gYFLQu3gA5o0PkWd7FZ6lrum6lNmi/LFQdwIDAQAB";
    npx:hasSignature "JZBWGkjY6UJ92ZDKzQPFhIxHmegdMh9MvW3aixdeUENcFAhPIzBUVxPds2LOKVyYeiAlA2m9DvR8hNPqz9Tr27LmwF0mqd0tTrpnWjIp9S1fbpncHJhk04blhJQ/1nZfYOjhFchF4SAMi3bmGlseX+zGeSEVd3JhEaoBPMKQfgo=";
    npx:hasSignatureTarget this: .
  
  this: dct:created "2021-10-26T14:20:24.874+02:00"^^xsd:dateTime;
    dct:creator orcid:0000-0001-9079-039X;
    nt:wasCreatedFromProvenanceTemplate <http://purl.org/np/RANwQa4ICWS5SOjw7gp99nBpXBasapwtZF1fIM3H2gYTM>;
    nt:wasCreatedFromPubinfoTemplate <http://purl.org/np/RAA2MfqdBCzmz9yVWjKLXNbyfBNcwsMmOqcNUxkk1maIM>;
    nt:wasCreatedFromTemplate <http://purl.org/np/RAe785M0p3cxpVXp2dhVdspVyj3YMdDdb0JEQdKPjO96E> .
}


@prefix this: <http://purl.org/np/RAP8dkcFlSSR8bN0PosCy5ecB6FSaxUuPDGP_xV_celdM> .
@prefix sub: <http://purl.org/np/RAP8dkcFlSSR8bN0PosCy5ecB6FSaxUuPDGP_xV_celdM#> .
@prefix np: <http://www.nanopub.org/nschema#> .
@prefix dct: <http://purl.org/dc/terms/> .
@prefix nt: <https://w3id.org/np/o/ntemplate/> .
@prefix xsd: <http://www.w3.org/2001/XMLSchema#> .
@prefix orcid: <https://orcid.org/> .
@prefix prov: <http://www.w3.org/ns/prov#> .
@prefix npx: <http://purl.org/nanopub/x/> .

sub:Head {
  this: np:hasAssertion sub:assertion;
    np:hasProvenance sub:provenance;
    np:hasPublicationInfo sub:pubinfo;
    a np:Nanopublication .
}

sub:assertion {
  sub:comment a <https://w3id.org/linkflows/reviews/AgreementComment>, <https://w3id.org/linkflows/reviews/PointAddressedComment>,
      <https://w3id.org/linkflows/reviews/ResponseComment>;
    <https://w3id.org/linkflows/reviews/hasCommentText> "We have adapted the formalization accordingly.";
    <https://w3id.org/linkflows/reviews/isResponseTo> <http://purl.org/np/RA9B6Vj6uE6O9Uwjv5SLtxoA6CBCZONJgJ2LJUFhVHbDs>;
    <https://w3id.org/linkflows/reviews/refersTo> <http://purl.org/np/RAXVRaFjWDlX5cZcVRXETaEIAx6QAyLK5JCrzDP-yDp9U> .
}

sub:provenance {
  sub:assertion prov:wasAttributedTo orcid:0000-0001-9488-1870 .
}

sub:pubinfo {
  sub:sig npx:hasAlgorithm "RSA";
    npx:hasPublicKey "MIGfMA0GCSqGSIb3DQEBAQUAA4GNADCBiQKBgQCJlM78d80R+gFMoQB1IG3f7AbqqGOCIv4HmZd1cx1KgEWMUUpPsojFNvx84fC/TltcJ8F8JafnbhDXW2HM2MhdK4yC04ROEV1vIgSzjDicHfiqXvMqdPuMyQp4mmCEY7mUoeEW10mWZqjk+S9TnmiAQbFGcpExP8aosr2aTR7CSQIDAQAB";
    npx:hasSignature "NnJqtCvlkVIHTeLL71j3Dk3gQz/9PNS2TlrdyrXyvpPZ9Q1W98YB/f/1imjFwiX5CdI8DXaTSPYUMsOjrfJbnLHrxXGJoQ1uymWeUyheNeJ2TNcrDAb5NQ++pOD69Q9R0LfuZIVSWaEN2mHkc9qTdDboDI31WipxZC+2hzmaBT8=";
    npx:hasSignatureTarget this: .
  
  this: dct:created "2021-12-17T11:25:51.830+01:00"^^xsd:dateTime;
    dct:creator orcid:0000-0001-9488-1870, orcid:0000-0002-7114-6459;
    nt:wasCreatedFromProvenanceTemplate <http://purl.org/np/RAi6zZAwhaJ23Hzg4lIjlPir6Take3ZQp-lS9skfBEwfQ>;
    nt:wasCreatedFromPubinfoTemplate <http://purl.org/np/RAA2MfqdBCzmz9yVWjKLXNbyfBNcwsMmOqcNUxkk1maIM>,
      <http://purl.org/np/RAWv_eqe4tghg-OOg6NqRQODjC865Q0ZWkXTxqjSe59Y4>;
    nt:wasCreatedFromTemplate <http://purl.org/np/RAe785M0p3cxpVXp2dhVdspVyj3YMdDdb0JEQdKPjO96E> .
}


@prefix this: <http://purl.org/np/RAPjdJK_mKmROq-jNyi2zby1brrxZ8AomWT8XjTKO6F5I> .
@prefix sub: <http://purl.org/np/RAPjdJK_mKmROq-jNyi2zby1brrxZ8AomWT8XjTKO6F5I#> .
@prefix np: <http://www.nanopub.org/nschema#> .
@prefix dct: <http://purl.org/dc/terms/> .
@prefix nt: <https://w3id.org/np/o/ntemplate/> .
@prefix xsd: <http://www.w3.org/2001/XMLSchema#> .
@prefix orcid: <https://orcid.org/> .
@prefix prov: <http://www.w3.org/ns/prov#> .
@prefix npx: <http://purl.org/nanopub/x/> .

sub:Head {
  this: np:hasAssertion sub:assertion;
    np:hasProvenance sub:provenance;
    np:hasPublicationInfo sub:pubinfo;
    a np:Nanopublication .
}

sub:assertion {
  sub:comment a <https://w3id.org/linkflows/reviews/DisagreementComment>, <https://w3id.org/linkflows/reviews/PointAddressedComment>,
      <https://w3id.org/linkflows/reviews/ResponseComment>;
    <https://w3id.org/linkflows/reviews/hasCommentText> "The publication is about overlapping genes in the disease networks of CAKUT and in the vitamin A targets. There is no causality involved.";
    <https://w3id.org/linkflows/reviews/isResponseTo> <http://purl.org/np/RAQh4gyQCcdD59fUytOc5kOtq7uoEER0ihJBcxKsheZHM>;
    <https://w3id.org/linkflows/reviews/refersTo> <http://purl.org/np/RAp7Xi0Qtv5aHY1hXJ1FayaIQrGNNv9NW3xBC7gipklVk> .
}

sub:provenance {
  sub:assertion prov:wasAttributedTo orcid:0000-0002-7770-620X .
}

sub:pubinfo {
  sub:sig npx:hasAlgorithm "RSA";
    npx:hasPublicKey "MIGfMA0GCSqGSIb3DQEBAQUAA4GNADCBiQKBgQCCYtnHL3Zu9ExrWA28zHnRA9JKmj8V9awChjn+7oBn9p6wdLx61J5mD/lWK9H8NdxSk/fdoaEJAin2WLiWs6qBJdSZOLbfq7HSF/GVYoTkuvvjnf2rozS08mI+xwEXMsa7XVa+4bz8jauPyp/eEFbcIHEWtstiuQvjvoXKizK5HQIDAQAB";
    npx:hasSignature "Yg/fQsz/KtRkPWqyXfGSe0AEcDk+DacCmH2+pHNcEdywCzbXpUCBAKGwaAjlxYNyfHUS67QO97aFJAASKWaPRqJ2BjDRktdx2ky0MYvLguNXEOElmn6bkqk25U5tZRZYeGXNHveQWEgLUBM6CKWgvR0ccoxfN+nLQAmvTc643Rg=";
    npx:hasSignatureTarget this: .
  
  this: dct:created "2021-11-05T10:23:13.945+01:00"^^xsd:dateTime;
    dct:creator orcid:0000-0002-7770-620X;
    nt:wasCreatedFromProvenanceTemplate <http://purl.org/np/RANwQa4ICWS5SOjw7gp99nBpXBasapwtZF1fIM3H2gYTM>;
    nt:wasCreatedFromPubinfoTemplate <http://purl.org/np/RAA2MfqdBCzmz9yVWjKLXNbyfBNcwsMmOqcNUxkk1maIM>;
    nt:wasCreatedFromTemplate <http://purl.org/np/RAe785M0p3cxpVXp2dhVdspVyj3YMdDdb0JEQdKPjO96E> .
}


@prefix this: <http://purl.org/np/RAPpZIuYb4Q3jRp8OBSB83dltFyaiiayTylHWc4cEuRIQ> .
@prefix sub: <http://purl.org/np/RAPpZIuYb4Q3jRp8OBSB83dltFyaiiayTylHWc4cEuRIQ#> .
@prefix np: <http://www.nanopub.org/nschema#> .
@prefix dct: <http://purl.org/dc/terms/> .
@prefix nt: <https://w3id.org/np/o/ntemplate/> .
@prefix xsd: <http://www.w3.org/2001/XMLSchema#> .
@prefix orcid: <https://orcid.org/> .
@prefix prov: <http://www.w3.org/ns/prov#> .
@prefix npx: <http://purl.org/nanopub/x/> .

sub:Head {
  this: np:hasAssertion sub:assertion;
    np:hasProvenance sub:provenance;
    np:hasPublicationInfo sub:pubinfo;
    a np:Nanopublication .
}

sub:assertion {
  sub:comment a <https://w3id.org/linkflows/reviews/AgreementComment>, <https://w3id.org/linkflows/reviews/PointAddressedComment>,
      <https://w3id.org/linkflows/reviews/ResponseComment>;
    <https://w3id.org/linkflows/reviews/hasCommentText> "An exact quote from the article was added";
    <https://w3id.org/linkflows/reviews/isResponseTo> <http://purl.org/np/RAGfzz5T3p5LQP9rTIpfIjBjsOX6BTL1jl5015NRc_oRE>;
    <https://w3id.org/linkflows/reviews/refersTo> <http://purl.org/np/RAxBBJ2WkonyQNlXfdCAOaCi64J_xqgVGeaLjVQow9M88> .
}

sub:provenance {
  sub:assertion prov:wasAttributedTo orcid:0000-0003-2432-4125 .
}

sub:pubinfo {
  sub:sig npx:hasAlgorithm "RSA";
    npx:hasPublicKey "MIGfMA0GCSqGSIb3DQEBAQUAA4GNADCBiQKBgQCS1s1OiABv1mrDnFWp9ecwHdQ+UlJn6JCDYXspRsbZgsm2QAiofbnVvf6gfkcjjScd5fq3sW/W8r/o7bdafVSd6xuTG/vHrO9Ax/guPiJ6O/Z57Hk0nQy6c+l71HpaJ2BPPWKOgYiFZ/8eulmuM6BJ8TDKxoBtcqP5QbvN9KYjlQIDAQAB";
    npx:hasSignature "WhhMchaurdlezXHoCDAfQp/ZIYB5cafh8Jibe+9Yk0g05FP2oWeMDD9dmcXFQmFFrpjZf7DS60diBMQEaVyIJaRUvHX1NQJqyqRFoTgfnyMkAfbAH1j+89GqKgGpRshk/jqmbNMPcdWxTQTXAS96Oa11RpGDhJWqkYY34iyKw/4=";
    npx:hasSignatureTarget this: .
  
  this: dct:created "2021-10-27T10:23:43.400-07:00"^^xsd:dateTime;
    dct:creator orcid:0000-0003-2432-4125;
    nt:wasCreatedFromProvenanceTemplate <http://purl.org/np/RANwQa4ICWS5SOjw7gp99nBpXBasapwtZF1fIM3H2gYTM>;
    nt:wasCreatedFromPubinfoTemplate <http://purl.org/np/RAA2MfqdBCzmz9yVWjKLXNbyfBNcwsMmOqcNUxkk1maIM>;
    nt:wasCreatedFromTemplate <http://purl.org/np/RAe785M0p3cxpVXp2dhVdspVyj3YMdDdb0JEQdKPjO96E> .
}


@prefix this: <http://purl.org/np/RA-pqz7azyMGoXCqzIkUz6p7Jz5U3fM1R0AJzDVFr5nDw> .
@prefix sub: <http://purl.org/np/RA-pqz7azyMGoXCqzIkUz6p7Jz5U3fM1R0AJzDVFr5nDw#> .
@prefix np: <http://www.nanopub.org/nschema#> .
@prefix dct: <http://purl.org/dc/terms/> .
@prefix nt: <https://w3id.org/np/o/ntemplate/> .
@prefix xsd: <http://www.w3.org/2001/XMLSchema#> .
@prefix orcid: <https://orcid.org/> .
@prefix prov: <http://www.w3.org/ns/prov#> .
@prefix npx: <http://purl.org/nanopub/x/> .

sub:Head {
  this: np:hasAssertion sub:assertion;
    np:hasProvenance sub:provenance;
    np:hasPublicationInfo sub:pubinfo;
    a np:Nanopublication .
}

sub:assertion {
  sub:comment a <https://w3id.org/linkflows/reviews/AgreementComment>, <https://w3id.org/linkflows/reviews/PointAddressedComment>,
      <https://w3id.org/linkflows/reviews/ResponseComment>;
    <https://w3id.org/linkflows/reviews/hasCommentText> "\"autosomal recessive disorder\" has been added as \"genetic disorder\" to declare the context of the assertion";
    <https://w3id.org/linkflows/reviews/isResponseTo> <http://purl.org/np/RA157Nzn31vVtHtrMQgOXML5iyDjjlp3kkp9yVIKU8buw>;
    <https://w3id.org/linkflows/reviews/refersTo> <http://purl.org/np/RASPvPrnUq6SOsOkrgOsUvRbsfmC7dHd73FgUA6oRmlGg> .
}

sub:provenance {
  sub:assertion prov:wasAttributedTo orcid:0000-0003-0169-8159 .
}

sub:pubinfo {
  sub:sig npx:hasAlgorithm "RSA";
    npx:hasPublicKey "MIGfMA0GCSqGSIb3DQEBAQUAA4GNADCBiQKBgQDOWrvo3T4o7/c9+al6pWVu3tb32/oqIpuNK/bZlFUgR6bnQRBl+7ub5H++34CVFU1pWEQb4RXsx39Q0fM1UPvJbZbXDYAsCEPzn0mzN+YAYdSZKAEyjM2cf4cqjQLwKBabOluVKfKetxTaKB/Jr/9U770dEc2LR3lOMFcbALPSXwIDAQAB";
    npx:hasSignature "ZItnVrxDogxvCJQ7DEOs8ceCIJ2pZI1JQKZP+Iz4ikUR81VS41YNurDq7dynPZerGaxgN4tWeYD2ONLFb2bxsHh0jjvLLEGC5G82i8yCfeH3yAyjv+3iVy7ukC5PbSs3LBuU6/lqGmx++VJCnWBahlbElLh8mLP6LgAK89nlfnw=";
    npx:hasSignatureTarget this: .
  
  this: dct:created "2021-12-08T22:27:05.311+01:00"^^xsd:dateTime;
    dct:creator orcid:0000-0003-0169-8159;
    nt:wasCreatedFromProvenanceTemplate <http://purl.org/np/RANwQa4ICWS5SOjw7gp99nBpXBasapwtZF1fIM3H2gYTM>;
    nt:wasCreatedFromPubinfoTemplate <http://purl.org/np/RAA2MfqdBCzmz9yVWjKLXNbyfBNcwsMmOqcNUxkk1maIM>;
    nt:wasCreatedFromTemplate <http://purl.org/np/RAe785M0p3cxpVXp2dhVdspVyj3YMdDdb0JEQdKPjO96E> .
}


@prefix this: <http://purl.org/np/RAPRtkUm8oKYy-74SAHFIlAPS1E-Xu7GcbvH4g9_qfu_U> .
@prefix sub: <http://purl.org/np/RAPRtkUm8oKYy-74SAHFIlAPS1E-Xu7GcbvH4g9_qfu_U#> .
@prefix np: <http://www.nanopub.org/nschema#> .
@prefix dct: <http://purl.org/dc/terms/> .
@prefix nt: <https://w3id.org/np/o/ntemplate/> .
@prefix xsd: <http://www.w3.org/2001/XMLSchema#> .
@prefix orcid: <https://orcid.org/> .
@prefix prov: <http://www.w3.org/ns/prov#> .
@prefix npx: <http://purl.org/nanopub/x/> .

sub:Head {
  this: np:hasAssertion sub:assertion;
    np:hasProvenance sub:provenance;
    np:hasPublicationInfo sub:pubinfo;
    a np:Nanopublication .
}

sub:assertion {
  sub:comment a <https://w3id.org/linkflows/reviews/AgreementComment>, <https://w3id.org/linkflows/reviews/PointAddressedComment>,
      <https://w3id.org/linkflows/reviews/ResponseComment>;
    <https://w3id.org/linkflows/reviews/hasCommentText> "Replaced by new class.";
    <https://w3id.org/linkflows/reviews/isResponseTo> <http://purl.org/np/RAPEhX9hEJCSMWUbeVGWxi2KP-WmzHXQWbSYsc_5s7rGU>;
    <https://w3id.org/linkflows/reviews/refersTo> <http://purl.org/np/RAp7Xi0Qtv5aHY1hXJ1FayaIQrGNNv9NW3xBC7gipklVk> .
}

sub:provenance {
  sub:assertion prov:wasAttributedTo orcid:0000-0002-7770-620X .
}

sub:pubinfo {
  sub:sig npx:hasAlgorithm "RSA";
    npx:hasPublicKey "MIGfMA0GCSqGSIb3DQEBAQUAA4GNADCBiQKBgQCCYtnHL3Zu9ExrWA28zHnRA9JKmj8V9awChjn+7oBn9p6wdLx61J5mD/lWK9H8NdxSk/fdoaEJAin2WLiWs6qBJdSZOLbfq7HSF/GVYoTkuvvjnf2rozS08mI+xwEXMsa7XVa+4bz8jauPyp/eEFbcIHEWtstiuQvjvoXKizK5HQIDAQAB";
    npx:hasSignature "CEFWT3K14LmVsB2++bflx8Gi33a77x6NArMHOFCNszcVg4ioQPhNSywjBCI5Mcn3JP49OuvuaEOCmTRWH0EEMvp3WF5lhbUkJCyqEA6uQKFxUciar/w7kw71IIjx5rpNl44/AoHfEjD31OI5TTmXjKCSU51Q5A+fOAQRVsnuJLQ=";
    npx:hasSignatureTarget this: .
  
  this: dct:created "2021-11-05T10:22:32.384+01:00"^^xsd:dateTime;
    dct:creator orcid:0000-0002-7770-620X;
    nt:wasCreatedFromProvenanceTemplate <http://purl.org/np/RANwQa4ICWS5SOjw7gp99nBpXBasapwtZF1fIM3H2gYTM>;
    nt:wasCreatedFromPubinfoTemplate <http://purl.org/np/RAA2MfqdBCzmz9yVWjKLXNbyfBNcwsMmOqcNUxkk1maIM>;
    nt:wasCreatedFromTemplate <http://purl.org/np/RAe785M0p3cxpVXp2dhVdspVyj3YMdDdb0JEQdKPjO96E> .
}


@prefix this: <http://purl.org/np/RAqgqHBjme9yoiXu7-krrW1uHmS771JjNDQ0K8f1ky7D8> .
@prefix sub: <http://purl.org/np/RAqgqHBjme9yoiXu7-krrW1uHmS771JjNDQ0K8f1ky7D8#> .
@prefix np: <http://www.nanopub.org/nschema#> .
@prefix dct: <http://purl.org/dc/terms/> .
@prefix nt: <https://w3id.org/np/o/ntemplate/> .
@prefix xsd: <http://www.w3.org/2001/XMLSchema#> .
@prefix orcid: <https://orcid.org/> .
@prefix prov: <http://www.w3.org/ns/prov#> .
@prefix npx: <http://purl.org/nanopub/x/> .

sub:Head {
  this: np:hasAssertion sub:assertion;
    np:hasProvenance sub:provenance;
    np:hasPublicationInfo sub:pubinfo;
    a np:Nanopublication .
}

sub:assertion {
  sub:comment a <https://w3id.org/linkflows/reviews/AgreementComment>, <https://w3id.org/linkflows/reviews/PointAddressedComment>,
      <https://w3id.org/linkflows/reviews/ResponseComment>;
    <https://w3id.org/linkflows/reviews/hasCommentText> "Changed according to suggestion.";
    <https://w3id.org/linkflows/reviews/isResponseTo> <http://purl.org/np/RAhoOM0_PnZ-O30J6Gz7rTy3b6jIRlAq_kKOD8wLYVcO4>;
    <https://w3id.org/linkflows/reviews/refersTo> <http://purl.org/np/RAp7Xi0Qtv5aHY1hXJ1FayaIQrGNNv9NW3xBC7gipklVk> .
}

sub:provenance {
  sub:assertion prov:wasAttributedTo orcid:0000-0002-7770-620X .
}

sub:pubinfo {
  sub:sig npx:hasAlgorithm "RSA";
    npx:hasPublicKey "MIGfMA0GCSqGSIb3DQEBAQUAA4GNADCBiQKBgQCCYtnHL3Zu9ExrWA28zHnRA9JKmj8V9awChjn+7oBn9p6wdLx61J5mD/lWK9H8NdxSk/fdoaEJAin2WLiWs6qBJdSZOLbfq7HSF/GVYoTkuvvjnf2rozS08mI+xwEXMsa7XVa+4bz8jauPyp/eEFbcIHEWtstiuQvjvoXKizK5HQIDAQAB";
    npx:hasSignature "WEgx9X9Fca+l+VhYr547bTKS7nwPGgpiXVWtTIEJzKo8vtAAJZ5u3DZQYDU/Z8Ja9BY0+n2KgmQiVPqGKiH9wqObmxIXMVTrhl9XgkpUEYj8GB2DYP4SgHSqUIEdmpaEtE6GeuwggObHMxz8MrNKIP1VxHFZN6X3diDoXLJQNas=";
    npx:hasSignatureTarget this: .
  
  this: dct:created "2021-11-05T10:24:11.073+01:00"^^xsd:dateTime;
    dct:creator orcid:0000-0002-7770-620X;
    nt:wasCreatedFromProvenanceTemplate <http://purl.org/np/RANwQa4ICWS5SOjw7gp99nBpXBasapwtZF1fIM3H2gYTM>;
    nt:wasCreatedFromPubinfoTemplate <http://purl.org/np/RAA2MfqdBCzmz9yVWjKLXNbyfBNcwsMmOqcNUxkk1maIM>;
    nt:wasCreatedFromTemplate <http://purl.org/np/RAe785M0p3cxpVXp2dhVdspVyj3YMdDdb0JEQdKPjO96E> .
}


@prefix this: <http://purl.org/np/RAqoSsRsf1BJdGcfWJ9FN8kdqashnUKUw_i-YsB-Lk8Cc> .
@prefix sub: <http://purl.org/np/RAqoSsRsf1BJdGcfWJ9FN8kdqashnUKUw_i-YsB-Lk8Cc#> .
@prefix np: <http://www.nanopub.org/nschema#> .
@prefix dct: <http://purl.org/dc/terms/> .
@prefix nt: <https://w3id.org/np/o/ntemplate/> .
@prefix xsd: <http://www.w3.org/2001/XMLSchema#> .
@prefix orcid: <https://orcid.org/> .
@prefix prov: <http://www.w3.org/ns/prov#> .
@prefix npx: <http://purl.org/nanopub/x/> .

sub:Head {
  this: np:hasAssertion sub:assertion;
    np:hasProvenance sub:provenance;
    np:hasPublicationInfo sub:pubinfo;
    a np:Nanopublication .
}

sub:assertion {
  sub:comment a <https://w3id.org/linkflows/reviews/AgreementComment>, <https://w3id.org/linkflows/reviews/PointAddressedComment>,
      <https://w3id.org/linkflows/reviews/ResponseComment>;
    <https://w3id.org/linkflows/reviews/hasCommentText> "I updated the quote, that now comes from the (abstract of the) original article.";
    <https://w3id.org/linkflows/reviews/isResponseTo> <http://purl.org/np/RAtxvhGFng6jC64kXFZ8mmMDc1fsa5WPmRpL0fNoEGwbc>;
    <https://w3id.org/linkflows/reviews/refersTo> <http://purl.org/np/RA0HU7k7XUj81ioBftZFk7ywHx5uBBlVgXduglUYgyW5w> .
}

sub:provenance {
  sub:assertion prov:wasAttributedTo orcid:0000-0001-9079-039X .
}

sub:pubinfo {
  sub:sig npx:hasAlgorithm "RSA";
    npx:hasPublicKey "MIGfMA0GCSqGSIb3DQEBAQUAA4GNADCBiQKBgQCUtUS5tVuMGtBUJ+dpxk0EKcI3xKBG4efTcKjAMHeQj6b+liabAld6kXxQKQIRVQomBKOcvoYJ9oTC4K4AMUPMfQsPSLt1noFxSahw86AXdAh7kWiVZu04Vs0NDuPPUOWwRQjXRf6gYFLQu3gA5o0PkWd7FZ6lrum6lNmi/LFQdwIDAQAB";
    npx:hasSignature "NxKb5BK58K6RkKJoxzXufaQon2h+4ekKso3sNQ2YCkw7xZ2Ryp/QmjSo0jYkQhH8YJeyDnPA0u2RneivNJO1jQOMv0OnFucGaTGmCCsN+XWooXdfddANBHA9eZnenRAgxoswpDNzAL9JAZeR5i1T6Yx9YIjjsC1EwcyhByED0rs=";
    npx:hasSignatureTarget this: .
  
  this: dct:created "2021-10-26T14:21:42.512+02:00"^^xsd:dateTime;
    dct:creator orcid:0000-0001-9079-039X;
    nt:wasCreatedFromProvenanceTemplate <http://purl.org/np/RANwQa4ICWS5SOjw7gp99nBpXBasapwtZF1fIM3H2gYTM>;
    nt:wasCreatedFromPubinfoTemplate <http://purl.org/np/RAA2MfqdBCzmz9yVWjKLXNbyfBNcwsMmOqcNUxkk1maIM>;
    nt:wasCreatedFromTemplate <http://purl.org/np/RAe785M0p3cxpVXp2dhVdspVyj3YMdDdb0JEQdKPjO96E> .
}


@prefix this: <http://purl.org/np/RAR22eLK9Pv5jaxUSzU-nA8t6G5dB3aXjml_5nK0En9_E> .
@prefix sub: <http://purl.org/np/RAR22eLK9Pv5jaxUSzU-nA8t6G5dB3aXjml_5nK0En9_E#> .
@prefix np: <http://www.nanopub.org/nschema#> .
@prefix dct: <http://purl.org/dc/terms/> .
@prefix nt: <https://w3id.org/np/o/ntemplate/> .
@prefix xsd: <http://www.w3.org/2001/XMLSchema#> .
@prefix orcid: <https://orcid.org/> .
@prefix prov: <http://www.w3.org/ns/prov#> .
@prefix npx: <http://purl.org/nanopub/x/> .

sub:Head {
  this: np:hasAssertion sub:assertion;
    np:hasProvenance sub:provenance;
    np:hasPublicationInfo sub:pubinfo;
    a np:Nanopublication .
}

sub:assertion {
  sub:comment a <https://w3id.org/linkflows/reviews/AgreementComment>, <https://w3id.org/linkflows/reviews/PointAddressedComment>,
      <https://w3id.org/linkflows/reviews/ResponseComment>;
    <https://w3id.org/linkflows/reviews/hasCommentText> "the article link was updated as suggested";
    <https://w3id.org/linkflows/reviews/isResponseTo> <http://purl.org/np/RAE1u4Tgwx0z1kDe1Mcsdn6KRLnomKlqRZFRrTaX-HBcM>;
    <https://w3id.org/linkflows/reviews/refersTo> <http://purl.org/np/RAxBBJ2WkonyQNlXfdCAOaCi64J_xqgVGeaLjVQow9M88> .
}

sub:provenance {
  sub:assertion prov:wasAttributedTo orcid:0000-0003-2432-4125 .
}

sub:pubinfo {
  sub:sig npx:hasAlgorithm "RSA";
    npx:hasPublicKey "MIGfMA0GCSqGSIb3DQEBAQUAA4GNADCBiQKBgQCS1s1OiABv1mrDnFWp9ecwHdQ+UlJn6JCDYXspRsbZgsm2QAiofbnVvf6gfkcjjScd5fq3sW/W8r/o7bdafVSd6xuTG/vHrO9Ax/guPiJ6O/Z57Hk0nQy6c+l71HpaJ2BPPWKOgYiFZ/8eulmuM6BJ8TDKxoBtcqP5QbvN9KYjlQIDAQAB";
    npx:hasSignature "GSyz0mFs0wejF22DY1XcwVWMWu9awnf/VX03oICVtjtCGBRcA4STFbaQR9T8M3hIK9wkefDBpW1tRRFTgVxMxhragzSP2Bf33h/P/bWqqU5ot9u+vv2XYVndtt+tDL0+8/gb5ADaBQmCPMgU4Iw2TG/R3q88Hm+rHIzauEIi3v8=";
    npx:hasSignatureTarget this: .
  
  this: dct:created "2021-10-27T10:26:09.920-07:00"^^xsd:dateTime;
    dct:creator orcid:0000-0003-2432-4125;
    nt:wasCreatedFromProvenanceTemplate <http://purl.org/np/RANwQa4ICWS5SOjw7gp99nBpXBasapwtZF1fIM3H2gYTM>;
    nt:wasCreatedFromPubinfoTemplate <http://purl.org/np/RAA2MfqdBCzmz9yVWjKLXNbyfBNcwsMmOqcNUxkk1maIM>;
    nt:wasCreatedFromTemplate <http://purl.org/np/RAe785M0p3cxpVXp2dhVdspVyj3YMdDdb0JEQdKPjO96E> .
}


@prefix this: <http://purl.org/np/RArEg5-yvMkqyrL1cN55xqhNeydgHqGrJx7sPjCYZ6it8> .
@prefix sub: <http://purl.org/np/RArEg5-yvMkqyrL1cN55xqhNeydgHqGrJx7sPjCYZ6it8#> .
@prefix np: <http://www.nanopub.org/nschema#> .
@prefix dct: <http://purl.org/dc/terms/> .
@prefix nt: <https://w3id.org/np/o/ntemplate/> .
@prefix xsd: <http://www.w3.org/2001/XMLSchema#> .
@prefix orcid: <https://orcid.org/> .
@prefix prov: <http://www.w3.org/ns/prov#> .
@prefix npx: <http://purl.org/nanopub/x/> .

sub:Head {
  this: np:hasAssertion sub:assertion;
    np:hasProvenance sub:provenance;
    np:hasPublicationInfo sub:pubinfo;
    a np:Nanopublication .
}

sub:assertion {
  sub:comment a <https://w3id.org/linkflows/reviews/AgreementComment>, <https://w3id.org/linkflows/reviews/PointAddressedComment>,
      <https://w3id.org/linkflows/reviews/ResponseComment>;
    <https://w3id.org/linkflows/reviews/hasCommentText> "Changed to the suggested doi. Thank you";
    <https://w3id.org/linkflows/reviews/isResponseTo> <http://purl.org/np/RAx9CGRhaeTQFExlb1xrUlk1tVSQv1uj58vesTalQOkLE>;
    <https://w3id.org/linkflows/reviews/refersTo> <http://purl.org/np/RA0HU7k7XUj81ioBftZFk7ywHx5uBBlVgXduglUYgyW5w> .
}

sub:provenance {
  sub:assertion prov:wasAttributedTo orcid:0000-0001-9079-039X .
}

sub:pubinfo {
  sub:sig npx:hasAlgorithm "RSA";
    npx:hasPublicKey "MIGfMA0GCSqGSIb3DQEBAQUAA4GNADCBiQKBgQCUtUS5tVuMGtBUJ+dpxk0EKcI3xKBG4efTcKjAMHeQj6b+liabAld6kXxQKQIRVQomBKOcvoYJ9oTC4K4AMUPMfQsPSLt1noFxSahw86AXdAh7kWiVZu04Vs0NDuPPUOWwRQjXRf6gYFLQu3gA5o0PkWd7FZ6lrum6lNmi/LFQdwIDAQAB";
    npx:hasSignature "KQY8k0yu/ldqYhBc4afNr4MX7IpLlW/YnNnDavEhrHxzXzuWIJ7Ub5hiFtVUfYg1SYYfiDwFGS5V7s1bJSjCZDi/PAXPi7E3TJFfTws2WPnVlqJxAp7LuCOhyOP13M5xCC0XzaXG4zLL5QyU+SCg9lanB0clcElJAub9QMgKIw0=";
    npx:hasSignatureTarget this: .
  
  this: dct:created "2021-10-26T14:24:28.330+02:00"^^xsd:dateTime;
    dct:creator orcid:0000-0001-9079-039X;
    nt:wasCreatedFromProvenanceTemplate <http://purl.org/np/RANwQa4ICWS5SOjw7gp99nBpXBasapwtZF1fIM3H2gYTM>;
    nt:wasCreatedFromPubinfoTemplate <http://purl.org/np/RAA2MfqdBCzmz9yVWjKLXNbyfBNcwsMmOqcNUxkk1maIM>;
    nt:wasCreatedFromTemplate <http://purl.org/np/RAe785M0p3cxpVXp2dhVdspVyj3YMdDdb0JEQdKPjO96E> .
}


@prefix this: <http://purl.org/np/RAri5k4yNvkDGx76pet5y4cJFIaRnM8Cb_wYtRtocicwo> .
@prefix sub: <http://purl.org/np/RAri5k4yNvkDGx76pet5y4cJFIaRnM8Cb_wYtRtocicwo#> .
@prefix np: <http://www.nanopub.org/nschema#> .
@prefix dct: <http://purl.org/dc/terms/> .
@prefix nt: <https://w3id.org/np/o/ntemplate/> .
@prefix xsd: <http://www.w3.org/2001/XMLSchema#> .
@prefix orcid: <https://orcid.org/> .
@prefix prov: <http://www.w3.org/ns/prov#> .
@prefix npx: <http://purl.org/nanopub/x/> .

sub:Head {
  this: np:hasAssertion sub:assertion;
    np:hasProvenance sub:provenance;
    np:hasPublicationInfo sub:pubinfo;
    a np:Nanopublication .
}

sub:assertion {
  sub:comment a <https://w3id.org/linkflows/reviews/AgreementComment>, <https://w3id.org/linkflows/reviews/PointNotAddressedComment>,
      <https://w3id.org/linkflows/reviews/ResponseComment>;
    <https://w3id.org/linkflows/reviews/hasCommentText> "Thanks for the feedback";
    <https://w3id.org/linkflows/reviews/isResponseTo> <http://purl.org/np/RAs-odsHvz6AqhLYAMELeRXsxbMiKb8f8NzMbxPyDba-Q>;
    <https://w3id.org/linkflows/reviews/refersTo> <http://purl.org/np/RA1FoHM9lwJ1XAV1eB871XcMAKfod73G_i4YtgoLpJVH0> .
}

sub:provenance {
  sub:assertion prov:wasAttributedTo orcid:0000-0001-8004-0464 .
}

sub:pubinfo {
  sub:sig npx:hasAlgorithm "RSA";
    npx:hasPublicKey "MIGfMA0GCSqGSIb3DQEBAQUAA4GNADCBiQKBgQDs0t7O15Wx/NFoleAZFCOuayiJlHtJ7daow/5JX9WuaUi0hjKn+wPdhgxDuxQvTPQIe8D6JE1LZnY2LXBSOzDcHKn+QWB6Zkn/ZisiG24V5C0kGpNji6Ab0gaAFZYl32VdS0qLPr34LLsEDzJRUoZHWxg0KoHw85F0EzlrPH+JpwIDAQAB";
    npx:hasSignature "hW/iV7WKI4xwJz46Tn9ql/WA5Yct5aNLdi785Hq3rVlcgXZRZwLSXxySFjyrW1in+II4BI3y3a0tWDIbVvg8tZSPixTP+m+/qepNsLg3qOjcp1mDUztWOl7LKP4pgQBGAo4/z+AtMYnLUGsBVmCkJyzdxg5gIqSRJoVnAppx9L0=";
    npx:hasSignatureTarget this: .
  
  this: dct:created "2021-10-20T12:05:35.310+02:00"^^xsd:dateTime;
    dct:creator orcid:0000-0001-8004-0464;
    nt:wasCreatedFromProvenanceTemplate <http://purl.org/np/RANwQa4ICWS5SOjw7gp99nBpXBasapwtZF1fIM3H2gYTM>;
    nt:wasCreatedFromPubinfoTemplate <http://purl.org/np/RAA2MfqdBCzmz9yVWjKLXNbyfBNcwsMmOqcNUxkk1maIM>;
    nt:wasCreatedFromTemplate <http://purl.org/np/RAe785M0p3cxpVXp2dhVdspVyj3YMdDdb0JEQdKPjO96E> .
}


@prefix this: <http://purl.org/np/RARtxlJhp3qLVoBaak3mg9qjBnmva_R1KlFr5U159B-hI> .
@prefix sub: <http://purl.org/np/RARtxlJhp3qLVoBaak3mg9qjBnmva_R1KlFr5U159B-hI#> .
@prefix np: <http://www.nanopub.org/nschema#> .
@prefix dct: <http://purl.org/dc/terms/> .
@prefix nt: <https://w3id.org/np/o/ntemplate/> .
@prefix xsd: <http://www.w3.org/2001/XMLSchema#> .
@prefix orcid: <https://orcid.org/> .
@prefix prov: <http://www.w3.org/ns/prov#> .
@prefix npx: <http://purl.org/nanopub/x/> .

sub:Head {
  this: np:hasAssertion sub:assertion;
    np:hasProvenance sub:provenance;
    np:hasPublicationInfo sub:pubinfo;
    a np:Nanopublication .
}

sub:assertion {
  sub:comment a <https://w3id.org/linkflows/reviews/AgreementComment>, <https://w3id.org/linkflows/reviews/PointAddressedComment>,
      <https://w3id.org/linkflows/reviews/ResponseComment>;
    <https://w3id.org/linkflows/reviews/hasCommentText> "Indeed https://www.wikidata.org/wiki/Q874405 (social group) matches better than https://www.wikidata.org/wiki/Q16334295 (group of humans) and thus was replaced.";
    <https://w3id.org/linkflows/reviews/isResponseTo> <http://purl.org/np/RAkE7yrMj7qDvlTFP4aLOZCqtTInXGsm93kZaO7fkEixs>;
    <https://w3id.org/linkflows/reviews/refersTo> <http://purl.org/np/RA7MgxMCcVykE2RBJHm-Ou_CuuhPXqfcinswtIfjXReOc> .
}

sub:provenance {
  sub:assertion prov:wasAttributedTo orcid:0000-0002-0191-7211 .
}

sub:pubinfo {
  sub:sig npx:hasAlgorithm "RSA";
    npx:hasPublicKey "MIGfMA0GCSqGSIb3DQEBAQUAA4GNADCBiQKBgQC3cICbOHZ1ecuLOsgovKwUlFRRvNWNgBJxoXCFAYWtU2OK97i/SjoIaxFphg9tkv9WxOjtPqYJ4cuM0E76wxeRZ7VBMHBrBIyCAGTvAfESWVQZCDgulG46VjffEzXuRmqOka/C5Ur6beLijFPMtiWEg6I2Mbj8z9vuHPxReIu4JwIDAQAB";
    npx:hasSignature "LKdR0RqNAxpLTuUKgKxVEW216Q4bdUO73F8Qo+lvR+d659C7YRtxuHy57+dxVEpQPN5lxxOnlSBo4kkBto9Xsig4LX7A+3Dhge3w6UnmOpQrB8YrUJX3GzhXf1KxngyvKuSZpd9elPfpQJP56Tok32Dp230GBvVty5Sv3ngjiGs=";
    npx:hasSignatureTarget this: .
  
  this: dct:created "2021-10-19T14:28:34.618+02:00"^^xsd:dateTime;
    dct:creator orcid:0000-0002-0191-7211;
    nt:wasCreatedFromProvenanceTemplate <http://purl.org/np/RANwQa4ICWS5SOjw7gp99nBpXBasapwtZF1fIM3H2gYTM>;
    nt:wasCreatedFromPubinfoTemplate <http://purl.org/np/RAA2MfqdBCzmz9yVWjKLXNbyfBNcwsMmOqcNUxkk1maIM>;
    nt:wasCreatedFromTemplate <http://purl.org/np/RAe785M0p3cxpVXp2dhVdspVyj3YMdDdb0JEQdKPjO96E> .
}


@prefix this: <http://purl.org/np/RASFlduD100bhC4KByOBSOTPVrTL6J0F8JcLm6InPWBAY> .
@prefix sub: <http://purl.org/np/RASFlduD100bhC4KByOBSOTPVrTL6J0F8JcLm6InPWBAY#> .
@prefix np: <http://www.nanopub.org/nschema#> .
@prefix dct: <http://purl.org/dc/terms/> .
@prefix nt: <https://w3id.org/np/o/ntemplate/> .
@prefix xsd: <http://www.w3.org/2001/XMLSchema#> .
@prefix orcid: <https://orcid.org/> .
@prefix prov: <http://www.w3.org/ns/prov#> .
@prefix npx: <http://purl.org/nanopub/x/> .

sub:Head {
  this: np:hasAssertion sub:assertion;
    np:hasProvenance sub:provenance;
    np:hasPublicationInfo sub:pubinfo;
    a np:Nanopublication .
}

sub:assertion {
  sub:comment a <https://w3id.org/linkflows/reviews/AgreementComment>, <https://w3id.org/linkflows/reviews/PointAddressedComment>,
      <https://w3id.org/linkflows/reviews/ResponseComment>;
    <https://w3id.org/linkflows/reviews/hasCommentText> "Thank you!";
    <https://w3id.org/linkflows/reviews/isResponseTo> <http://purl.org/np/RAmXsR4TSIJBif6OFLvCSe_3fbtgp79AeI_3adbcyiPPM>;
    <https://w3id.org/linkflows/reviews/refersTo> <http://purl.org/np/RA2hde9hXKfi0juhaF7yWd1aKsyZknPYj2Od-rLlAKmSM> .
}

sub:provenance {
  sub:assertion prov:wasAttributedTo orcid:0000-0002-8083-6048 .
}

sub:pubinfo {
  sub:sig npx:hasAlgorithm "RSA";
    npx:hasPublicKey "MIGfMA0GCSqGSIb3DQEBAQUAA4GNADCBiQKBgQCwi1YMnpV5z/0oMXyFYDKS5cirQQWTMZ/jbglmVY1gl3YAgrkqsQUmgaxA/ho+VV8jsfREIL8PT2czbmCjGjMJoNaKVqJq1GoIUV9+Kj9yXxNySyDAOTDsIM0zdj1BEu5uNbtfzwQPGuhVpgLR05Uk/meCyYLPs3BxC5zRbtulmwIDAQAB";
    npx:hasSignature "Um2MZky+1oO6O5QlFT23dVdwAvU97d2Po0FYGjL4+o7XVBFpCxbK++jEsb/lrO88AbGalAhV7ZIZACFE91gNOLcorKAbj9M2G3y197nNfZFUoZUB4aPfYGefKa6WfqGKwpyWwAv+/gFFrzx6cGFCLLyncbTPi4gvOeIBBsFFq2I=";
    npx:hasSignatureTarget this: .
  
  this: dct:created "2021-10-28T10:36:57.632+03:00"^^xsd:dateTime;
    dct:creator orcid:0000-0002-8083-6048;
    nt:wasCreatedFromProvenanceTemplate <http://purl.org/np/RANwQa4ICWS5SOjw7gp99nBpXBasapwtZF1fIM3H2gYTM>;
    nt:wasCreatedFromPubinfoTemplate <http://purl.org/np/RAA2MfqdBCzmz9yVWjKLXNbyfBNcwsMmOqcNUxkk1maIM>;
    nt:wasCreatedFromTemplate <http://purl.org/np/RAe785M0p3cxpVXp2dhVdspVyj3YMdDdb0JEQdKPjO96E> .
}


@prefix this: <http://purl.org/np/RASKSJs2TiPqG9JErQ7ixKI6tEhXGYPElzWYN7xtQSiog> .
@prefix sub: <http://purl.org/np/RASKSJs2TiPqG9JErQ7ixKI6tEhXGYPElzWYN7xtQSiog#> .
@prefix np: <http://www.nanopub.org/nschema#> .
@prefix dct: <http://purl.org/dc/terms/> .
@prefix nt: <https://w3id.org/np/o/ntemplate/> .
@prefix xsd: <http://www.w3.org/2001/XMLSchema#> .
@prefix orcid: <https://orcid.org/> .
@prefix prov: <http://www.w3.org/ns/prov#> .
@prefix npx: <http://purl.org/nanopub/x/> .

sub:Head {
  this: np:hasAssertion sub:assertion;
    np:hasProvenance sub:provenance;
    np:hasPublicationInfo sub:pubinfo;
    a np:Nanopublication .
}

sub:assertion {
  sub:comment a <https://w3id.org/linkflows/reviews/AgreementComment>, <https://w3id.org/linkflows/reviews/PointNotAddressedComment>,
      <https://w3id.org/linkflows/reviews/ResponseComment>;
    <https://w3id.org/linkflows/reviews/hasCommentText> "Thanks for the feedback";
    <https://w3id.org/linkflows/reviews/isResponseTo> <http://purl.org/np/RAlfwCE-scqpM-dRmws8nlsgueZLmaq__NIzVW5Rui71M>;
    <https://w3id.org/linkflows/reviews/refersTo> <http://purl.org/np/RA1FoHM9lwJ1XAV1eB871XcMAKfod73G_i4YtgoLpJVH0> .
}

sub:provenance {
  sub:assertion prov:wasAttributedTo orcid:0000-0001-8004-0464 .
}

sub:pubinfo {
  sub:sig npx:hasAlgorithm "RSA";
    npx:hasPublicKey "MIGfMA0GCSqGSIb3DQEBAQUAA4GNADCBiQKBgQDs0t7O15Wx/NFoleAZFCOuayiJlHtJ7daow/5JX9WuaUi0hjKn+wPdhgxDuxQvTPQIe8D6JE1LZnY2LXBSOzDcHKn+QWB6Zkn/ZisiG24V5C0kGpNji6Ab0gaAFZYl32VdS0qLPr34LLsEDzJRUoZHWxg0KoHw85F0EzlrPH+JpwIDAQAB";
    npx:hasSignature "6aXZl56Q8zDVCu0xzohRTikoMF6CbLaWnn2+cxokkyUVPcdovXTmU41SuR0gprE0CSg+g4kaIKRk8X1l6+3ck+YJbVtFeJlPnrcyxYsDiiZiE9CGme+DKLf0EBi55WDHZL+P16i/taT2MlZo6U/Pf7mAl+pA3ocXAQKnbEWaYF8=";
    npx:hasSignatureTarget this: .
  
  this: dct:created "2021-10-20T12:05:15.175+02:00"^^xsd:dateTime;
    dct:creator orcid:0000-0001-8004-0464;
    nt:wasCreatedFromProvenanceTemplate <http://purl.org/np/RANwQa4ICWS5SOjw7gp99nBpXBasapwtZF1fIM3H2gYTM>;
    nt:wasCreatedFromPubinfoTemplate <http://purl.org/np/RAA2MfqdBCzmz9yVWjKLXNbyfBNcwsMmOqcNUxkk1maIM>;
    nt:wasCreatedFromTemplate <http://purl.org/np/RAe785M0p3cxpVXp2dhVdspVyj3YMdDdb0JEQdKPjO96E> .
}


@prefix this: <http://purl.org/np/RASmvEd9Pl6MZbWR0U4_zEvApfg_qjH9JEHoLP4EBrF0o> .
@prefix sub: <http://purl.org/np/RASmvEd9Pl6MZbWR0U4_zEvApfg_qjH9JEHoLP4EBrF0o#> .
@prefix np: <http://www.nanopub.org/nschema#> .
@prefix dct: <http://purl.org/dc/terms/> .
@prefix nt: <https://w3id.org/np/o/ntemplate/> .
@prefix xsd: <http://www.w3.org/2001/XMLSchema#> .
@prefix orcid: <https://orcid.org/> .
@prefix prov: <http://www.w3.org/ns/prov#> .
@prefix npx: <http://purl.org/nanopub/x/> .

sub:Head {
  this: np:hasAssertion sub:assertion;
    np:hasProvenance sub:provenance;
    np:hasPublicationInfo sub:pubinfo;
    a np:Nanopublication .
}

sub:assertion {
  sub:comment a <https://w3id.org/linkflows/reviews/AgreementComment>, <https://w3id.org/linkflows/reviews/PointNotAddressedComment>,
      <https://w3id.org/linkflows/reviews/ResponseComment>;
    <https://w3id.org/linkflows/reviews/hasCommentText> "In another review comment (http://purl.org/np/RALWxVELKuqrkcO9ud2eXr0E2-ot5bl-0NpOIQi1ktrgI) it is specified that this naming is ok.";
    <https://w3id.org/linkflows/reviews/isResponseTo> <http://purl.org/np/RAwcS7tG-K9nhhDd2eAtKtHt5GwIhYUcA1no9v5scoU8E>;
    <https://w3id.org/linkflows/reviews/refersTo> <http://purl.org/np/RAn15vsPJEVdJvjNKtBPo_oadtjeP9oc3Si-69FiJ4poQ> .
}

sub:provenance {
  sub:assertion prov:wasAttributedTo orcid:0000-0002-0519-7776 .
}

sub:pubinfo {
  sub:sig npx:hasAlgorithm "RSA";
    npx:hasPublicKey "MIGfMA0GCSqGSIb3DQEBAQUAA4GNADCBiQKBgQCJlM78d80R+gFMoQB1IG3f7AbqqGOCIv4HmZd1cx1KgEWMUUpPsojFNvx84fC/TltcJ8F8JafnbhDXW2HM2MhdK4yC04ROEV1vIgSzjDicHfiqXvMqdPuMyQp4mmCEY7mUoeEW10mWZqjk+S9TnmiAQbFGcpExP8aosr2aTR7CSQIDAQAB";
    npx:hasSignature "hP0CZ4HocjSprvtzkm0/+8dbvAtYVHvx5CpywrAYs1B61vH7kaScEkydH6VVptDW6mzcc7sb/+ONqNtccZ5qR3FVwaizjhpSPchxHDp/4OnATidjG8agUqZwdUWQyjerFL1DJey9JO0JcEwLzfaPgQT78Z92JpyN/siTDek5bNc=";
    npx:hasSignatureTarget this: .
  
  this: dct:created "2021-11-17T21:43:28.590+02:00"^^xsd:dateTime;
    dct:creator orcid:0000-0002-0519-7776, orcid:0000-0002-7114-6459;
    nt:wasCreatedFromProvenanceTemplate <http://purl.org/np/RAi6zZAwhaJ23Hzg4lIjlPir6Take3ZQp-lS9skfBEwfQ>;
    nt:wasCreatedFromPubinfoTemplate <http://purl.org/np/RAA2MfqdBCzmz9yVWjKLXNbyfBNcwsMmOqcNUxkk1maIM>,
      <http://purl.org/np/RAWv_eqe4tghg-OOg6NqRQODjC865Q0ZWkXTxqjSe59Y4>;
    nt:wasCreatedFromTemplate <http://purl.org/np/RAe785M0p3cxpVXp2dhVdspVyj3YMdDdb0JEQdKPjO96E> .
}


@prefix this: <http://purl.org/np/RAsxLZMQsm2YlKk8ju48BCvxGbPLmVH8NMXNUAtuYZG0w> .
@prefix sub: <http://purl.org/np/RAsxLZMQsm2YlKk8ju48BCvxGbPLmVH8NMXNUAtuYZG0w#> .
@prefix np: <http://www.nanopub.org/nschema#> .
@prefix dct: <http://purl.org/dc/terms/> .
@prefix nt: <https://w3id.org/np/o/ntemplate/> .
@prefix xsd: <http://www.w3.org/2001/XMLSchema#> .
@prefix orcid: <https://orcid.org/> .
@prefix prov: <http://www.w3.org/ns/prov#> .
@prefix npx: <http://purl.org/nanopub/x/> .

sub:Head {
  this: np:hasAssertion sub:assertion;
    np:hasProvenance sub:provenance;
    np:hasPublicationInfo sub:pubinfo;
    a np:Nanopublication .
}

sub:assertion {
  sub:comment a <https://w3id.org/linkflows/reviews/AgreementComment>, <https://w3id.org/linkflows/reviews/PointAddressedComment>,
      <https://w3id.org/linkflows/reviews/ResponseComment>;
    <https://w3id.org/linkflows/reviews/hasCommentText> "Changed according to suggestion.";
    <https://w3id.org/linkflows/reviews/isResponseTo> <http://purl.org/np/RAmxClZM36_nbsLO4Kw8dyroPBv20DQH3lCNAOnqJXBZ8>;
    <https://w3id.org/linkflows/reviews/refersTo> <http://purl.org/np/RAp7Xi0Qtv5aHY1hXJ1FayaIQrGNNv9NW3xBC7gipklVk> .
}

sub:provenance {
  sub:assertion prov:wasAttributedTo orcid:0000-0002-7770-620X .
}

sub:pubinfo {
  sub:sig npx:hasAlgorithm "RSA";
    npx:hasPublicKey "MIGfMA0GCSqGSIb3DQEBAQUAA4GNADCBiQKBgQCCYtnHL3Zu9ExrWA28zHnRA9JKmj8V9awChjn+7oBn9p6wdLx61J5mD/lWK9H8NdxSk/fdoaEJAin2WLiWs6qBJdSZOLbfq7HSF/GVYoTkuvvjnf2rozS08mI+xwEXMsa7XVa+4bz8jauPyp/eEFbcIHEWtstiuQvjvoXKizK5HQIDAQAB";
    npx:hasSignature "dM/W+13BssNdDzv/c6cFbN7nva9ia2cJwmZ9JOiEF3L4lSRzMroPIOqlPMKwxowhDlukifSUhq1bSFZ+4b7Hfec3aUjKTdWe0NcmipVsD3RbJ3V8LblY6YY8DvdIjsUWsH89KIS+wUyRkC6cDdhbcy+AYVCOYuXSzB0ecrbGjXA=";
    npx:hasSignatureTarget this: .
  
  this: dct:created "2021-11-05T10:25:19.129+01:00"^^xsd:dateTime;
    dct:creator orcid:0000-0002-7770-620X;
    nt:wasCreatedFromProvenanceTemplate <http://purl.org/np/RANwQa4ICWS5SOjw7gp99nBpXBasapwtZF1fIM3H2gYTM>;
    nt:wasCreatedFromPubinfoTemplate <http://purl.org/np/RAA2MfqdBCzmz9yVWjKLXNbyfBNcwsMmOqcNUxkk1maIM>;
    nt:wasCreatedFromTemplate <http://purl.org/np/RAe785M0p3cxpVXp2dhVdspVyj3YMdDdb0JEQdKPjO96E> .
}


@prefix this: <http://purl.org/np/RAt0mkGH-IfogzEZ-KlBw6TwI2aI68zkrbYhxphxyddLk> .
@prefix sub: <http://purl.org/np/RAt0mkGH-IfogzEZ-KlBw6TwI2aI68zkrbYhxphxyddLk#> .
@prefix np: <http://www.nanopub.org/nschema#> .
@prefix dct: <http://purl.org/dc/terms/> .
@prefix nt: <https://w3id.org/np/o/ntemplate/> .
@prefix xsd: <http://www.w3.org/2001/XMLSchema#> .
@prefix orcid: <https://orcid.org/> .
@prefix prov: <http://www.w3.org/ns/prov#> .
@prefix npx: <http://purl.org/nanopub/x/> .

sub:Head {
  this: np:hasAssertion sub:assertion;
    np:hasProvenance sub:provenance;
    np:hasPublicationInfo sub:pubinfo;
    a np:Nanopublication .
}

sub:assertion {
  sub:comment a <https://w3id.org/linkflows/reviews/PartialAgreementComment>, <https://w3id.org/linkflows/reviews/PointAddressedComment>,
      <https://w3id.org/linkflows/reviews/ResponseComment>;
    <https://w3id.org/linkflows/reviews/hasCommentText> "Ignored according to Cristina's recommendation";
    <https://w3id.org/linkflows/reviews/isResponseTo> <http://purl.org/np/RAOQfDNyP0cEiYppEG27gQuAaJpI55sOTmdfCP7JWctfc>;
    <https://w3id.org/linkflows/reviews/refersTo> <http://purl.org/np/RAh1GOK4_HhqeUeJhIyV_DDCFFTY9jeeiKWgbSzooWEi4> .
}

sub:provenance {
  sub:assertion prov:wasAttributedTo orcid:0000-0002-0830-7029 .
}

sub:pubinfo {
  sub:sig npx:hasAlgorithm "RSA";
    npx:hasPublicKey "MIGfMA0GCSqGSIb3DQEBAQUAA4GNADCBiQKBgQCluZ2msgo7OqPkyRoZMluzpaLX8KRHyDs3J/cZwm6+Vq/CKVIGsGaT7/XH435cE9J8dwCgQ/Jssjlj6oqX+nSI9xXBtMH9ZeyGHFBzK1cUBy/rRSez4EnwbS1sKMBSc4MBCXQ9R3jZ3GpsN0GmIrS1ukKkUBQrREBYpb4w5MbGywIDAQAB";
    npx:hasSignature "bH+KpU7PVSnmxwCbQNawsXmAKo5kqHDTF57muO6kfgyF9ZxHYX/3skDSWBnJYV9Iyju0tFixQUqwWDt4fFM+6WfHFh7DUazmWhfGbfuWLp++qzOLy7F5P5NF9bzMkFZQ1X98zZYYCun6aDN8zcIFh1c+2smETAhyHDMOz3+V2SU=";
    npx:hasSignatureTarget this: .
  
  this: dct:created "2021-11-12T09:37:06.429-08:00"^^xsd:dateTime;
    dct:creator orcid:0000-0002-0830-7029;
    nt:wasCreatedFromProvenanceTemplate <http://purl.org/np/RANwQa4ICWS5SOjw7gp99nBpXBasapwtZF1fIM3H2gYTM>;
    nt:wasCreatedFromPubinfoTemplate <http://purl.org/np/RAA2MfqdBCzmz9yVWjKLXNbyfBNcwsMmOqcNUxkk1maIM>;
    nt:wasCreatedFromTemplate <http://purl.org/np/RAe785M0p3cxpVXp2dhVdspVyj3YMdDdb0JEQdKPjO96E> .
}


@prefix this: <http://purl.org/np/RAT7nWZzE2VBifWc5NlTKViZnPMVT_Zk0NVHjJpOnAkhc> .
@prefix sub: <http://purl.org/np/RAT7nWZzE2VBifWc5NlTKViZnPMVT_Zk0NVHjJpOnAkhc#> .
@prefix np: <http://www.nanopub.org/nschema#> .
@prefix dct: <http://purl.org/dc/terms/> .
@prefix nt: <https://w3id.org/np/o/ntemplate/> .
@prefix xsd: <http://www.w3.org/2001/XMLSchema#> .
@prefix orcid: <https://orcid.org/> .
@prefix prov: <http://www.w3.org/ns/prov#> .
@prefix npx: <http://purl.org/nanopub/x/> .

sub:Head {
  this: np:hasAssertion sub:assertion;
    np:hasProvenance sub:provenance;
    np:hasPublicationInfo sub:pubinfo;
    a np:Nanopublication .
}

sub:assertion {
  sub:comment a <https://w3id.org/linkflows/reviews/AgreementComment>, <https://w3id.org/linkflows/reviews/PointAddressedComment>,
      <https://w3id.org/linkflows/reviews/ResponseComment>;
    <https://w3id.org/linkflows/reviews/hasCommentText> "I agree and I changed the provenance using the 'Generated by a formalization activity' template accordingly.";
    <https://w3id.org/linkflows/reviews/isResponseTo> <http://purl.org/np/RAYaSkoABaiCEOFIF5NuxtfOtgQGv9YEXc1lhy9ZiVgjE>;
    <https://w3id.org/linkflows/reviews/refersTo> <http://purl.org/np/RASPvPrnUq6SOsOkrgOsUvRbsfmC7dHd73FgUA6oRmlGg> .
}

sub:provenance {
  sub:assertion prov:wasAttributedTo orcid:0000-0003-0169-8159 .
}

sub:pubinfo {
  sub:sig npx:hasAlgorithm "RSA";
    npx:hasPublicKey "MIGfMA0GCSqGSIb3DQEBAQUAA4GNADCBiQKBgQDOWrvo3T4o7/c9+al6pWVu3tb32/oqIpuNK/bZlFUgR6bnQRBl+7ub5H++34CVFU1pWEQb4RXsx39Q0fM1UPvJbZbXDYAsCEPzn0mzN+YAYdSZKAEyjM2cf4cqjQLwKBabOluVKfKetxTaKB/Jr/9U770dEc2LR3lOMFcbALPSXwIDAQAB";
    npx:hasSignature "Rx5eYRzf+qsClg0VCYCXEiySV6HCwvMXNf+ZfMu7lU4ukHiC5z2dtowu93+gRZGsrB2iSwc0L+dxZNLGSfkyBSzJEST83piyR48gCUl/6FTMjeYPocVnoh/776ToVMCU47r27YtXMTjQBvirsjmdc1H1dqHGLBYOXqVidaSMtEs=";
    npx:hasSignatureTarget this: .
  
  this: dct:created "2021-12-08T22:46:32.005+01:00"^^xsd:dateTime;
    dct:creator orcid:0000-0003-0169-8159;
    nt:wasCreatedFromProvenanceTemplate <http://purl.org/np/RANwQa4ICWS5SOjw7gp99nBpXBasapwtZF1fIM3H2gYTM>;
    nt:wasCreatedFromPubinfoTemplate <http://purl.org/np/RAA2MfqdBCzmz9yVWjKLXNbyfBNcwsMmOqcNUxkk1maIM>;
    nt:wasCreatedFromTemplate <http://purl.org/np/RAe785M0p3cxpVXp2dhVdspVyj3YMdDdb0JEQdKPjO96E> .
}


@prefix this: <http://purl.org/np/RAtIBRI3SDy_TT7ySUdebUFyTJl1HsvL1T4WIfl9Y1o0c> .
@prefix sub: <http://purl.org/np/RAtIBRI3SDy_TT7ySUdebUFyTJl1HsvL1T4WIfl9Y1o0c#> .
@prefix np: <http://www.nanopub.org/nschema#> .
@prefix dct: <http://purl.org/dc/terms/> .
@prefix nt: <https://w3id.org/np/o/ntemplate/> .
@prefix xsd: <http://www.w3.org/2001/XMLSchema#> .
@prefix orcid: <https://orcid.org/> .
@prefix prov: <http://www.w3.org/ns/prov#> .
@prefix npx: <http://purl.org/nanopub/x/> .

sub:Head {
  this: np:hasAssertion sub:assertion;
    np:hasProvenance sub:provenance;
    np:hasPublicationInfo sub:pubinfo;
    a np:Nanopublication .
}

sub:assertion {
  sub:comment a <https://w3id.org/linkflows/reviews/AgreementComment>, <https://w3id.org/linkflows/reviews/PointAddressedComment>,
      <https://w3id.org/linkflows/reviews/ResponseComment>;
    <https://w3id.org/linkflows/reviews/hasCommentText> "Thank you.";
    <https://w3id.org/linkflows/reviews/isResponseTo> <http://purl.org/np/RAqj2d3QxMBAvsKYuXlcHCLYq7DZ34GiSbUd5biYUItmk>;
    <https://w3id.org/linkflows/reviews/refersTo> <http://purl.org/np/RAn15vsPJEVdJvjNKtBPo_oadtjeP9oc3Si-69FiJ4poQ> .
}

sub:provenance {
  sub:assertion prov:wasAttributedTo orcid:0000-0002-0519-7776 .
}

sub:pubinfo {
  sub:sig npx:hasAlgorithm "RSA";
    npx:hasPublicKey "MIGfMA0GCSqGSIb3DQEBAQUAA4GNADCBiQKBgQCJlM78d80R+gFMoQB1IG3f7AbqqGOCIv4HmZd1cx1KgEWMUUpPsojFNvx84fC/TltcJ8F8JafnbhDXW2HM2MhdK4yC04ROEV1vIgSzjDicHfiqXvMqdPuMyQp4mmCEY7mUoeEW10mWZqjk+S9TnmiAQbFGcpExP8aosr2aTR7CSQIDAQAB";
    npx:hasSignature "dNtPN5c47GJxybKldDxNiy2VVS5JK6rQhBcZD1fddzGFRURgVGURYLt9Pqeqqe1i2anvjCGl5OB5HO01iYyqQ9b+RFJ+rlw+Dvi4FCBHqUR5sf3suo75JEK/Ce05jfWFJMcyOoT3+go8pww3IFNEY/bqOC2cpJZ//elskOSNoHA=";
    npx:hasSignatureTarget this: .
  
  this: dct:created "2021-11-17T21:44:46.412+02:00"^^xsd:dateTime;
    dct:creator orcid:0000-0002-0519-7776, orcid:0000-0002-7114-6459;
    nt:wasCreatedFromProvenanceTemplate <http://purl.org/np/RAi6zZAwhaJ23Hzg4lIjlPir6Take3ZQp-lS9skfBEwfQ>;
    nt:wasCreatedFromPubinfoTemplate <http://purl.org/np/RAA2MfqdBCzmz9yVWjKLXNbyfBNcwsMmOqcNUxkk1maIM>,
      <http://purl.org/np/RAWv_eqe4tghg-OOg6NqRQODjC865Q0ZWkXTxqjSe59Y4>;
    nt:wasCreatedFromTemplate <http://purl.org/np/RAe785M0p3cxpVXp2dhVdspVyj3YMdDdb0JEQdKPjO96E> .
}


@prefix this: <http://purl.org/np/RAU8B7coDDNZyKeEzYNteHriHv5RIFmHJNfRHjvUFK6l0> .
@prefix sub: <http://purl.org/np/RAU8B7coDDNZyKeEzYNteHriHv5RIFmHJNfRHjvUFK6l0#> .
@prefix np: <http://www.nanopub.org/nschema#> .
@prefix dct: <http://purl.org/dc/terms/> .
@prefix nt: <https://w3id.org/np/o/ntemplate/> .
@prefix xsd: <http://www.w3.org/2001/XMLSchema#> .
@prefix orcid: <https://orcid.org/> .
@prefix prov: <http://www.w3.org/ns/prov#> .
@prefix npx: <http://purl.org/nanopub/x/> .

sub:Head {
  this: np:hasAssertion sub:assertion;
    np:hasProvenance sub:provenance;
    np:hasPublicationInfo sub:pubinfo;
    a np:Nanopublication .
}

sub:assertion {
  sub:comment a <https://w3id.org/linkflows/reviews/AgreementComment>, <https://w3id.org/linkflows/reviews/PointAddressedComment>,
      <https://w3id.org/linkflows/reviews/ResponseComment>;
    <https://w3id.org/linkflows/reviews/hasCommentText> "Chris Evelo added as author as agreed.";
    <https://w3id.org/linkflows/reviews/isResponseTo> <http://purl.org/np/RAEo0vVJDl36yjtiPu-Ndyqn-sDaY_NUy5Aax1qinamvQ>;
    <https://w3id.org/linkflows/reviews/refersTo> <http://purl.org/np/RAp7Xi0Qtv5aHY1hXJ1FayaIQrGNNv9NW3xBC7gipklVk> .
}

sub:provenance {
  sub:assertion prov:wasAttributedTo orcid:0000-0002-7770-620X .
}

sub:pubinfo {
  sub:sig npx:hasAlgorithm "RSA";
    npx:hasPublicKey "MIGfMA0GCSqGSIb3DQEBAQUAA4GNADCBiQKBgQCCYtnHL3Zu9ExrWA28zHnRA9JKmj8V9awChjn+7oBn9p6wdLx61J5mD/lWK9H8NdxSk/fdoaEJAin2WLiWs6qBJdSZOLbfq7HSF/GVYoTkuvvjnf2rozS08mI+xwEXMsa7XVa+4bz8jauPyp/eEFbcIHEWtstiuQvjvoXKizK5HQIDAQAB";
    npx:hasSignature "JEKdPdrC+8n8ldZ5teUMzeUlox+nCijXAVNP67dPiETKvWD1VhWDeBHkOzAnEdgfylJIhsYoCv53vZuok8iZTHlJDF0At4AWFkycuPiPdl2ervHSS37R6a3c7YSUT2swZFpGYasWsAgMCzuSnrLuj77RGV9fEEDvDGBPDtFEHI0=";
    npx:hasSignatureTarget this: .
  
  this: dct:created "2021-11-05T10:21:52.469+01:00"^^xsd:dateTime;
    dct:creator orcid:0000-0002-7770-620X;
    nt:wasCreatedFromProvenanceTemplate <http://purl.org/np/RANwQa4ICWS5SOjw7gp99nBpXBasapwtZF1fIM3H2gYTM>;
    nt:wasCreatedFromPubinfoTemplate <http://purl.org/np/RAA2MfqdBCzmz9yVWjKLXNbyfBNcwsMmOqcNUxkk1maIM>;
    nt:wasCreatedFromTemplate <http://purl.org/np/RAe785M0p3cxpVXp2dhVdspVyj3YMdDdb0JEQdKPjO96E> .
}


@prefix this: <http://purl.org/np/RA_Uo-dmuwdyOE2SEt8bqDdJz79-kcTNBduWR8ij_N_6s> .
@prefix sub: <http://purl.org/np/RA_Uo-dmuwdyOE2SEt8bqDdJz79-kcTNBduWR8ij_N_6s#> .
@prefix np: <http://www.nanopub.org/nschema#> .
@prefix dct: <http://purl.org/dc/terms/> .
@prefix nt: <https://w3id.org/np/o/ntemplate/> .
@prefix xsd: <http://www.w3.org/2001/XMLSchema#> .
@prefix orcid: <https://orcid.org/> .
@prefix prov: <http://www.w3.org/ns/prov#> .
@prefix npx: <http://purl.org/nanopub/x/> .

sub:Head {
  this: np:hasAssertion sub:assertion;
    np:hasProvenance sub:provenance;
    np:hasPublicationInfo sub:pubinfo;
    a np:Nanopublication .
}

sub:assertion {
  sub:comment a <https://w3id.org/linkflows/reviews/AgreementComment>, <https://w3id.org/linkflows/reviews/PointAddressedComment>,
      <https://w3id.org/linkflows/reviews/ResponseComment>;
    <https://w3id.org/linkflows/reviews/hasCommentText> "Changed according to suggestion.";
    <https://w3id.org/linkflows/reviews/isResponseTo> <http://purl.org/np/RAaFeW4Bj3Y7DpKTdi8d3XZVF-8rZJS2v7St62NEdOumg>;
    <https://w3id.org/linkflows/reviews/refersTo> <http://purl.org/np/RAp7Xi0Qtv5aHY1hXJ1FayaIQrGNNv9NW3xBC7gipklVk> .
}

sub:provenance {
  sub:assertion prov:wasAttributedTo orcid:0000-0002-7770-620X .
}

sub:pubinfo {
  sub:sig npx:hasAlgorithm "RSA";
    npx:hasPublicKey "MIGfMA0GCSqGSIb3DQEBAQUAA4GNADCBiQKBgQCCYtnHL3Zu9ExrWA28zHnRA9JKmj8V9awChjn+7oBn9p6wdLx61J5mD/lWK9H8NdxSk/fdoaEJAin2WLiWs6qBJdSZOLbfq7HSF/GVYoTkuvvjnf2rozS08mI+xwEXMsa7XVa+4bz8jauPyp/eEFbcIHEWtstiuQvjvoXKizK5HQIDAQAB";
    npx:hasSignature "bS7HJKdCef99aZkpGDDHfpEmsmABbCmZc7cNfxPAp/Dyt4q4nRA5J+jJ9H5FTlFXZ9Mf9ib7VZ6KATFPuhPJ8hjA5bbmwu5WioH1V6Qp07+zFe8DJ66yjuwIg4OmzydBRDNida5x91hrSlgjOYkqXILuHfFd9Czceu02AxDQ++s=";
    npx:hasSignatureTarget this: .
  
  this: dct:created "2021-11-05T10:23:43.326+01:00"^^xsd:dateTime;
    dct:creator orcid:0000-0002-7770-620X;
    nt:wasCreatedFromProvenanceTemplate <http://purl.org/np/RANwQa4ICWS5SOjw7gp99nBpXBasapwtZF1fIM3H2gYTM>;
    nt:wasCreatedFromPubinfoTemplate <http://purl.org/np/RAA2MfqdBCzmz9yVWjKLXNbyfBNcwsMmOqcNUxkk1maIM>;
    nt:wasCreatedFromTemplate <http://purl.org/np/RAe785M0p3cxpVXp2dhVdspVyj3YMdDdb0JEQdKPjO96E> .
}


@prefix this: <http://purl.org/np/RAUpqCP66IyZ3v7DFjv4mhZvkot0WsrCoq6eM6yg5MuHU> .
@prefix sub: <http://purl.org/np/RAUpqCP66IyZ3v7DFjv4mhZvkot0WsrCoq6eM6yg5MuHU#> .
@prefix np: <http://www.nanopub.org/nschema#> .
@prefix dct: <http://purl.org/dc/terms/> .
@prefix nt: <https://w3id.org/np/o/ntemplate/> .
@prefix xsd: <http://www.w3.org/2001/XMLSchema#> .
@prefix orcid: <https://orcid.org/> .
@prefix prov: <http://www.w3.org/ns/prov#> .
@prefix npx: <http://purl.org/nanopub/x/> .

sub:Head {
  this: np:hasAssertion sub:assertion;
    np:hasProvenance sub:provenance;
    np:hasPublicationInfo sub:pubinfo;
    a np:Nanopublication .
}

sub:assertion {
  sub:comment a <https://w3id.org/linkflows/reviews/AgreementComment>, <https://w3id.org/linkflows/reviews/PointAddressedComment>,
      <https://w3id.org/linkflows/reviews/ResponseComment>;
    <https://w3id.org/linkflows/reviews/hasCommentText> "We discussed that and agree to change the context (and the classes) so that \"universal context\" fits best.";
    <https://w3id.org/linkflows/reviews/isResponseTo> <http://purl.org/np/RA-PZUIhvhl__00ef62icnjpY_LPYPOIssulmbR31c4i8>;
    <https://w3id.org/linkflows/reviews/refersTo> <http://purl.org/np/RAp7Xi0Qtv5aHY1hXJ1FayaIQrGNNv9NW3xBC7gipklVk> .
}

sub:provenance {
  sub:assertion prov:wasAttributedTo orcid:0000-0002-7770-620X .
}

sub:pubinfo {
  sub:sig npx:hasAlgorithm "RSA";
    npx:hasPublicKey "MIGfMA0GCSqGSIb3DQEBAQUAA4GNADCBiQKBgQCCYtnHL3Zu9ExrWA28zHnRA9JKmj8V9awChjn+7oBn9p6wdLx61J5mD/lWK9H8NdxSk/fdoaEJAin2WLiWs6qBJdSZOLbfq7HSF/GVYoTkuvvjnf2rozS08mI+xwEXMsa7XVa+4bz8jauPyp/eEFbcIHEWtstiuQvjvoXKizK5HQIDAQAB";
    npx:hasSignature "c+cVRF0dkl0qXYJKmoJjW/ZHbBBs9U0lTNPw6NI8rfKTjroCpykOBGuqaUK7ItLg0hwd+ZQdz4GyNNbjdU6Liype2PbelL2hJ/qqC/pTQcDn2dFm6EdLK+uu1E3CLplHPIoj3qED3ZzFhxnGOsL5J1hwLN36Q1UZZ2/Yl76iTGs=";
    npx:hasSignatureTarget this: .
  
  this: dct:created "2021-11-05T10:19:14.916+01:00"^^xsd:dateTime;
    dct:creator orcid:0000-0002-7770-620X;
    nt:wasCreatedFromProvenanceTemplate <http://purl.org/np/RANwQa4ICWS5SOjw7gp99nBpXBasapwtZF1fIM3H2gYTM>;
    nt:wasCreatedFromPubinfoTemplate <http://purl.org/np/RAA2MfqdBCzmz9yVWjKLXNbyfBNcwsMmOqcNUxkk1maIM>;
    nt:wasCreatedFromTemplate <http://purl.org/np/RAe785M0p3cxpVXp2dhVdspVyj3YMdDdb0JEQdKPjO96E> .
}


@prefix this: <http://purl.org/np/RAuVcjQVmwsMGTmV9NkVDwemOvwdm0EGCTSsOfM1slCrY> .
@prefix sub: <http://purl.org/np/RAuVcjQVmwsMGTmV9NkVDwemOvwdm0EGCTSsOfM1slCrY#> .
@prefix np: <http://www.nanopub.org/nschema#> .
@prefix dct: <http://purl.org/dc/terms/> .
@prefix nt: <https://w3id.org/np/o/ntemplate/> .
@prefix xsd: <http://www.w3.org/2001/XMLSchema#> .
@prefix orcid: <https://orcid.org/> .
@prefix prov: <http://www.w3.org/ns/prov#> .
@prefix npx: <http://purl.org/nanopub/x/> .

sub:Head {
  this: np:hasAssertion sub:assertion;
    np:hasProvenance sub:provenance;
    np:hasPublicationInfo sub:pubinfo;
    a np:Nanopublication .
}

sub:assertion {
  sub:comment a <https://w3id.org/linkflows/reviews/AgreementComment>, <https://w3id.org/linkflows/reviews/PointAddressedComment>,
      <https://w3id.org/linkflows/reviews/ResponseComment>;
    <https://w3id.org/linkflows/reviews/hasCommentText> "Thanks, I updated the object slot to http://purl.org/np/RAiUYY1dbEDbcsscapEmbMMHsgJmjEJ1yUoNsxZIH1r90#transcription-of-stmn2";
    <https://w3id.org/linkflows/reviews/isResponseTo> <http://purl.org/np/RAz-E7YOwL-RCifo12zsEs0J50LlXkWwgcLpx3CTh3hGM>;
    <https://w3id.org/linkflows/reviews/refersTo> <http://purl.org/np/RAmG2bXxwkIzARk4Mda-lqZU0RVnkpX7hUHBIPcdLHQUU> .
}

sub:provenance {
  sub:assertion prov:wasAttributedTo orcid:0000-0003-1099-3328 .
}

sub:pubinfo {
  sub:sig npx:hasAlgorithm "RSA";
    npx:hasPublicKey "MIGfMA0GCSqGSIb3DQEBAQUAA4GNADCBiQKBgQCWyqaozls49LpqjUqCP7APpHaYeBQB0+Erh4usb4W7fWZRVVybfNg+HynNs2p//7PbfQraV2BEMxNMXF85hDpCjFMt9fQdvnS+zYqCh/p352aCoss3zHjzMp6BE9GhmGvevpGh7eJxSkO9WZ54ld38kq7VrcZQ4Rmy0IlLfk/BdQIDAQAB";
    npx:hasSignature "jpE9cxzWSIpBBoMHobUHof73INAjMdsqEsG6SEOa1D4kZ545taHXhOS0JKgV12Rt3C0Qz38Cj4e2zGdIRZ/JJkOyZkXBIaM//V3Zhed9psvVKpvaz6XHxPN4rFWt8kKXmXU+ELjFsMSW7LYLfG65AUNsd4vV8zlGw06HnuviHms=";
    npx:hasSignatureTarget this: .
  
  this: dct:created "2021-10-20T18:19:54.042Z"^^xsd:dateTime;
    dct:creator orcid:0000-0003-1099-3328;
    nt:wasCreatedFromProvenanceTemplate <http://purl.org/np/RANwQa4ICWS5SOjw7gp99nBpXBasapwtZF1fIM3H2gYTM>;
    nt:wasCreatedFromPubinfoTemplate <http://purl.org/np/RAA2MfqdBCzmz9yVWjKLXNbyfBNcwsMmOqcNUxkk1maIM>;
    nt:wasCreatedFromTemplate <http://purl.org/np/RAe785M0p3cxpVXp2dhVdspVyj3YMdDdb0JEQdKPjO96E> .
}


@prefix this: <http://purl.org/np/RAvlmgxW5sG45tm0M6_MQK7jtDXCQhxCyPzdyJxmQhv14> .
@prefix sub: <http://purl.org/np/RAvlmgxW5sG45tm0M6_MQK7jtDXCQhxCyPzdyJxmQhv14#> .
@prefix np: <http://www.nanopub.org/nschema#> .
@prefix dct: <http://purl.org/dc/terms/> .
@prefix nt: <https://w3id.org/np/o/ntemplate/> .
@prefix xsd: <http://www.w3.org/2001/XMLSchema#> .
@prefix orcid: <https://orcid.org/> .
@prefix prov: <http://www.w3.org/ns/prov#> .
@prefix npx: <http://purl.org/nanopub/x/> .

sub:Head {
  this: np:hasAssertion sub:assertion;
    np:hasProvenance sub:provenance;
    np:hasPublicationInfo sub:pubinfo;
    a np:Nanopublication .
}

sub:assertion {
  sub:comment a <https://w3id.org/linkflows/reviews/AgreementComment>, <https://w3id.org/linkflows/reviews/PointAddressedComment>,
      <https://w3id.org/linkflows/reviews/ResponseComment>;
    <https://w3id.org/linkflows/reviews/hasCommentText> "Thank you for your review!";
    <https://w3id.org/linkflows/reviews/isResponseTo> <http://purl.org/np/RAU_qtmakLsaxm2FkyTFgwP2bDHHBGZk9GBDeT0JAfGm8>;
    <https://w3id.org/linkflows/reviews/refersTo> <http://purl.org/np/RA2hde9hXKfi0juhaF7yWd1aKsyZknPYj2Od-rLlAKmSM> .
}

sub:provenance {
  sub:assertion prov:wasAttributedTo orcid:0000-0002-8083-6048 .
}

sub:pubinfo {
  sub:sig npx:hasAlgorithm "RSA";
    npx:hasPublicKey "MIGfMA0GCSqGSIb3DQEBAQUAA4GNADCBiQKBgQCwi1YMnpV5z/0oMXyFYDKS5cirQQWTMZ/jbglmVY1gl3YAgrkqsQUmgaxA/ho+VV8jsfREIL8PT2czbmCjGjMJoNaKVqJq1GoIUV9+Kj9yXxNySyDAOTDsIM0zdj1BEu5uNbtfzwQPGuhVpgLR05Uk/meCyYLPs3BxC5zRbtulmwIDAQAB";
    npx:hasSignature "DRs9c3aKdxf5PlMsasOOeEwoAdmSPdnopKzPK3hktykwHo2t3Ooe2MFhcgLIm+by4VTk+JMuHUr+LeKFEjehrsZIU0ltnat9qaOs6J7syEVfEeOqnSakAZr/QPU679+TxERllIsu7ljBax4EgkQtVzyvGklQL/Wutchhk5ZeczQ=";
    npx:hasSignatureTarget this: .
  
  this: dct:created "2021-10-28T10:36:18.367+03:00"^^xsd:dateTime;
    dct:creator orcid:0000-0002-8083-6048;
    nt:wasCreatedFromProvenanceTemplate <http://purl.org/np/RANwQa4ICWS5SOjw7gp99nBpXBasapwtZF1fIM3H2gYTM>;
    nt:wasCreatedFromPubinfoTemplate <http://purl.org/np/RAA2MfqdBCzmz9yVWjKLXNbyfBNcwsMmOqcNUxkk1maIM>;
    nt:wasCreatedFromTemplate <http://purl.org/np/RAe785M0p3cxpVXp2dhVdspVyj3YMdDdb0JEQdKPjO96E> .
}


@prefix this: <http://purl.org/np/RAWE3WS8fQA0SeVEMbkLtWsJGAXnxxmjFvABHqHBPo20E> .
@prefix sub: <http://purl.org/np/RAWE3WS8fQA0SeVEMbkLtWsJGAXnxxmjFvABHqHBPo20E#> .
@prefix np: <http://www.nanopub.org/nschema#> .
@prefix dct: <http://purl.org/dc/terms/> .
@prefix nt: <https://w3id.org/np/o/ntemplate/> .
@prefix xsd: <http://www.w3.org/2001/XMLSchema#> .
@prefix orcid: <https://orcid.org/> .
@prefix prov: <http://www.w3.org/ns/prov#> .
@prefix npx: <http://purl.org/nanopub/x/> .

sub:Head {
  this: np:hasAssertion sub:assertion;
    np:hasProvenance sub:provenance;
    np:hasPublicationInfo sub:pubinfo;
    a np:Nanopublication .
}

sub:assertion {
  sub:comment a <https://w3id.org/linkflows/reviews/AgreementComment>, <https://w3id.org/linkflows/reviews/PointNotAddressedComment>,
      <https://w3id.org/linkflows/reviews/ResponseComment>;
    <https://w3id.org/linkflows/reviews/hasCommentText> "Thank you";
    <https://w3id.org/linkflows/reviews/isResponseTo> <http://purl.org/np/RAXdkg1ssTlRWvf-JaVLmxWC_REcW2KkRljhu_9PEBxLM>;
    <https://w3id.org/linkflows/reviews/refersTo> <http://purl.org/np/RA0HU7k7XUj81ioBftZFk7ywHx5uBBlVgXduglUYgyW5w> .
}

sub:provenance {
  sub:assertion prov:wasAttributedTo orcid:0000-0001-9079-039X .
}

sub:pubinfo {
  sub:sig npx:hasAlgorithm "RSA";
    npx:hasPublicKey "MIGfMA0GCSqGSIb3DQEBAQUAA4GNADCBiQKBgQCUtUS5tVuMGtBUJ+dpxk0EKcI3xKBG4efTcKjAMHeQj6b+liabAld6kXxQKQIRVQomBKOcvoYJ9oTC4K4AMUPMfQsPSLt1noFxSahw86AXdAh7kWiVZu04Vs0NDuPPUOWwRQjXRf6gYFLQu3gA5o0PkWd7FZ6lrum6lNmi/LFQdwIDAQAB";
    npx:hasSignature "TZGy+xW0UdoBONdhtyQtutSgxiIujaNSeul/k//4IGptbZkM9OiCAos/6xp8JkjoId7Tx7Uz5YBM0yBdfaPVvV+TpHGbTVeZ2al5gfVcwNkh5n56qVaejGvMKedg5ItJzybN3xgIOopxJUwSF1qusK+xjethar7MAR6pHADxfB4=";
    npx:hasSignatureTarget this: .
  
  this: dct:created "2021-10-26T14:20:56.872+02:00"^^xsd:dateTime;
    dct:creator orcid:0000-0001-9079-039X;
    nt:wasCreatedFromProvenanceTemplate <http://purl.org/np/RANwQa4ICWS5SOjw7gp99nBpXBasapwtZF1fIM3H2gYTM>;
    nt:wasCreatedFromPubinfoTemplate <http://purl.org/np/RAA2MfqdBCzmz9yVWjKLXNbyfBNcwsMmOqcNUxkk1maIM>;
    nt:wasCreatedFromTemplate <http://purl.org/np/RAe785M0p3cxpVXp2dhVdspVyj3YMdDdb0JEQdKPjO96E> .
}


@prefix this: <http://purl.org/np/RAwEg9QegJ8Yg9MWhsPX-jFv0LCOAXj9B4Cn9l0ZvuPEk> .
@prefix sub: <http://purl.org/np/RAwEg9QegJ8Yg9MWhsPX-jFv0LCOAXj9B4Cn9l0ZvuPEk#> .
@prefix np: <http://www.nanopub.org/nschema#> .
@prefix dct: <http://purl.org/dc/terms/> .
@prefix nt: <https://w3id.org/np/o/ntemplate/> .
@prefix xsd: <http://www.w3.org/2001/XMLSchema#> .
@prefix orcid: <https://orcid.org/> .
@prefix prov: <http://www.w3.org/ns/prov#> .
@prefix npx: <http://purl.org/nanopub/x/> .

sub:Head {
  this: np:hasAssertion sub:assertion;
    np:hasProvenance sub:provenance;
    np:hasPublicationInfo sub:pubinfo;
    a np:Nanopublication .
}

sub:assertion {
  sub:comment a <https://w3id.org/linkflows/reviews/AgreementComment>, <https://w3id.org/linkflows/reviews/PointAddressedComment>,
      <https://w3id.org/linkflows/reviews/ResponseComment>;
    <https://w3id.org/linkflows/reviews/hasCommentText> "Thank you.";
    <https://w3id.org/linkflows/reviews/isResponseTo> <http://purl.org/np/RAm04lBKr6LoOoqyfBw89BEyIZBGrdeLYSU-l1mDdh6wM>;
    <https://w3id.org/linkflows/reviews/refersTo> <http://purl.org/np/RAn15vsPJEVdJvjNKtBPo_oadtjeP9oc3Si-69FiJ4poQ> .
}

sub:provenance {
  sub:assertion prov:wasAttributedTo orcid:0000-0002-0519-7776 .
}

sub:pubinfo {
  sub:sig npx:hasAlgorithm "RSA";
    npx:hasPublicKey "MIGfMA0GCSqGSIb3DQEBAQUAA4GNADCBiQKBgQCJlM78d80R+gFMoQB1IG3f7AbqqGOCIv4HmZd1cx1KgEWMUUpPsojFNvx84fC/TltcJ8F8JafnbhDXW2HM2MhdK4yC04ROEV1vIgSzjDicHfiqXvMqdPuMyQp4mmCEY7mUoeEW10mWZqjk+S9TnmiAQbFGcpExP8aosr2aTR7CSQIDAQAB";
    npx:hasSignature "BtpfCep23tcP0wUCOLJeaG0YHTEyWPATDaabQVow5pDuW72PhqOX/QaQkSgeHnDevQ9MfhLWfY1NqXTKrhqo2Xa0kk3y83J+VlBx5BOYf/gkczVvlRjdY2Qr+qnovP+qwrS7/5iygI/riHBRI2AQlby4eiwJeHKFhLlhvlAO/2Y=";
    npx:hasSignatureTarget this: .
  
  this: dct:created "2021-11-17T21:45:57.799+02:00"^^xsd:dateTime;
    dct:creator orcid:0000-0002-0519-7776, orcid:0000-0002-7114-6459;
    nt:wasCreatedFromProvenanceTemplate <http://purl.org/np/RAi6zZAwhaJ23Hzg4lIjlPir6Take3ZQp-lS9skfBEwfQ>;
    nt:wasCreatedFromPubinfoTemplate <http://purl.org/np/RAA2MfqdBCzmz9yVWjKLXNbyfBNcwsMmOqcNUxkk1maIM>,
      <http://purl.org/np/RAWv_eqe4tghg-OOg6NqRQODjC865Q0ZWkXTxqjSe59Y4>;
    nt:wasCreatedFromTemplate <http://purl.org/np/RAe785M0p3cxpVXp2dhVdspVyj3YMdDdb0JEQdKPjO96E> .
}


@prefix this: <http://purl.org/np/RAwo__Cy7l_6W-VKRhRM1MKk7-Jr_XWlu7z8sXROqeR68> .
@prefix sub: <http://purl.org/np/RAwo__Cy7l_6W-VKRhRM1MKk7-Jr_XWlu7z8sXROqeR68#> .
@prefix np: <http://www.nanopub.org/nschema#> .
@prefix dct: <http://purl.org/dc/terms/> .
@prefix nt: <https://w3id.org/np/o/ntemplate/> .
@prefix xsd: <http://www.w3.org/2001/XMLSchema#> .
@prefix orcid: <https://orcid.org/> .
@prefix prov: <http://www.w3.org/ns/prov#> .
@prefix npx: <http://purl.org/nanopub/x/> .

sub:Head {
  this: np:hasAssertion sub:assertion;
    np:hasProvenance sub:provenance;
    np:hasPublicationInfo sub:pubinfo;
    a np:Nanopublication .
}

sub:assertion {
  sub:comment a <https://w3id.org/linkflows/reviews/AgreementComment>, <https://w3id.org/linkflows/reviews/PointAddressedComment>,
      <https://w3id.org/linkflows/reviews/ResponseComment>;
    <https://w3id.org/linkflows/reviews/hasCommentText> "Thank you!";
    <https://w3id.org/linkflows/reviews/isResponseTo> <http://purl.org/np/RATnFOH121UVN_q4-PYwL98l_XRFhUb0PGb_hiSGnRD3A>;
    <https://w3id.org/linkflows/reviews/refersTo> <http://purl.org/np/RA2hde9hXKfi0juhaF7yWd1aKsyZknPYj2Od-rLlAKmSM> .
}

sub:provenance {
  sub:assertion prov:wasAttributedTo orcid:0000-0002-8083-6048 .
}

sub:pubinfo {
  sub:sig npx:hasAlgorithm "RSA";
    npx:hasPublicKey "MIGfMA0GCSqGSIb3DQEBAQUAA4GNADCBiQKBgQCwi1YMnpV5z/0oMXyFYDKS5cirQQWTMZ/jbglmVY1gl3YAgrkqsQUmgaxA/ho+VV8jsfREIL8PT2czbmCjGjMJoNaKVqJq1GoIUV9+Kj9yXxNySyDAOTDsIM0zdj1BEu5uNbtfzwQPGuhVpgLR05Uk/meCyYLPs3BxC5zRbtulmwIDAQAB";
    npx:hasSignature "fKatW1oqEIT8iqZv3CrYD2o5wjrkKyIroDDl16VQg4tbLedEe9JsEeKzVE4el112L+RsvCV9tXpO2+mCyf4TRyjAUBiOUd2S1OVsxV+iVc8jg/lalpgvv9dOZ4GMtQHf2LNupas7GCjFnCsubd9bQkkFlfl3VC9K6coo7DFQHR0=";
    npx:hasSignatureTarget this: .
  
  this: dct:created "2021-10-28T10:36:36.180+03:00"^^xsd:dateTime;
    dct:creator orcid:0000-0002-8083-6048;
    nt:wasCreatedFromProvenanceTemplate <http://purl.org/np/RANwQa4ICWS5SOjw7gp99nBpXBasapwtZF1fIM3H2gYTM>;
    nt:wasCreatedFromPubinfoTemplate <http://purl.org/np/RAA2MfqdBCzmz9yVWjKLXNbyfBNcwsMmOqcNUxkk1maIM>;
    nt:wasCreatedFromTemplate <http://purl.org/np/RAe785M0p3cxpVXp2dhVdspVyj3YMdDdb0JEQdKPjO96E> .
}


@prefix this: <http://purl.org/np/RAWqxXbzHZHj9cs_IiNzC9OYVw1LHPOPIdiNYgLeHPHcI> .
@prefix sub: <http://purl.org/np/RAWqxXbzHZHj9cs_IiNzC9OYVw1LHPOPIdiNYgLeHPHcI#> .
@prefix np: <http://www.nanopub.org/nschema#> .
@prefix dct: <http://purl.org/dc/terms/> .
@prefix nt: <https://w3id.org/np/o/ntemplate/> .
@prefix xsd: <http://www.w3.org/2001/XMLSchema#> .
@prefix orcid: <https://orcid.org/> .
@prefix prov: <http://www.w3.org/ns/prov#> .
@prefix npx: <http://purl.org/nanopub/x/> .

sub:Head {
  this: np:hasAssertion sub:assertion;
    np:hasProvenance sub:provenance;
    np:hasPublicationInfo sub:pubinfo;
    a np:Nanopublication .
}

sub:assertion {
  sub:comment a <https://w3id.org/linkflows/reviews/AgreementComment>, <https://w3id.org/linkflows/reviews/PointNotAddressedComment>,
      <https://w3id.org/linkflows/reviews/ResponseComment>;
    <https://w3id.org/linkflows/reviews/hasCommentText> "In another review comment (http://purl.org/np/RALWxVELKuqrkcO9ud2eXr0E2-ot5bl-0NpOIQi1ktrgI) it is specified that this naming is ok.";
    <https://w3id.org/linkflows/reviews/isResponseTo> <http://purl.org/np/RAwcS7tG-K9nhhDd2eAtKtHt5GwIhYUcA1no9v5scoU8E>;
    <https://w3id.org/linkflows/reviews/refersTo> <http://purl.org/np/RAn15vsPJEVdJvjNKtBPo_oadtjeP9oc3Si-69FiJ4poQ> .
}

sub:provenance {
  sub:assertion prov:wasAttributedTo orcid:0000-0002-0519-7776 .
}

sub:pubinfo {
  sub:sig npx:hasAlgorithm "RSA";
    npx:hasPublicKey "MIGfMA0GCSqGSIb3DQEBAQUAA4GNADCBiQKBgQCJlM78d80R+gFMoQB1IG3f7AbqqGOCIv4HmZd1cx1KgEWMUUpPsojFNvx84fC/TltcJ8F8JafnbhDXW2HM2MhdK4yC04ROEV1vIgSzjDicHfiqXvMqdPuMyQp4mmCEY7mUoeEW10mWZqjk+S9TnmiAQbFGcpExP8aosr2aTR7CSQIDAQAB";
    npx:hasSignature "Hwo0Nl9hQK+/cwMukAj1i7dUZ9o3y6T6MvDx0tmnqK+Xl8F5ygZtIM7167ZEUWIg+5PYtQ7Rhx/dm6DyD7PsbeZiyONRO+GJYfI7PCZBTaTDkgv+YZ+6NVtS9/lvQN/I+SB08KVPHqEUd7EpN58p7IpE6B4gncerabO5iuF2sgw=";
    npx:hasSignatureTarget this: .
  
  this: dct:created "2021-11-17T21:44:11.450+02:00"^^xsd:dateTime;
    dct:creator orcid:0000-0002-0519-7776, orcid:0000-0002-7114-6459;
    nt:wasCreatedFromProvenanceTemplate <http://purl.org/np/RAi6zZAwhaJ23Hzg4lIjlPir6Take3ZQp-lS9skfBEwfQ>;
    nt:wasCreatedFromPubinfoTemplate <http://purl.org/np/RAA2MfqdBCzmz9yVWjKLXNbyfBNcwsMmOqcNUxkk1maIM>,
      <http://purl.org/np/RAWv_eqe4tghg-OOg6NqRQODjC865Q0ZWkXTxqjSe59Y4>;
    nt:wasCreatedFromTemplate <http://purl.org/np/RAe785M0p3cxpVXp2dhVdspVyj3YMdDdb0JEQdKPjO96E> .
}


@prefix this: <http://purl.org/np/RAwurL5JmcIZBiENsexp_zDDH8NGhI7k7fQj2yN80V5So> .
@prefix sub: <http://purl.org/np/RAwurL5JmcIZBiENsexp_zDDH8NGhI7k7fQj2yN80V5So#> .
@prefix np: <http://www.nanopub.org/nschema#> .
@prefix dct: <http://purl.org/dc/terms/> .
@prefix nt: <https://w3id.org/np/o/ntemplate/> .
@prefix xsd: <http://www.w3.org/2001/XMLSchema#> .
@prefix orcid: <https://orcid.org/> .
@prefix prov: <http://www.w3.org/ns/prov#> .
@prefix npx: <http://purl.org/nanopub/x/> .

sub:Head {
  this: np:hasAssertion sub:assertion;
    np:hasProvenance sub:provenance;
    np:hasPublicationInfo sub:pubinfo;
    a np:Nanopublication .
}

sub:assertion {
  sub:comment a <https://w3id.org/linkflows/reviews/AgreementComment>, <https://w3id.org/linkflows/reviews/PointAddressedComment>,
      <https://w3id.org/linkflows/reviews/ResponseComment>;
    <https://w3id.org/linkflows/reviews/hasCommentText> "an exact quote from the article was added";
    <https://w3id.org/linkflows/reviews/isResponseTo> <http://purl.org/np/RACefo-6H6Mu2grt1xMgw-_23yzqCmZXhE4cycALDXrHg>;
    <https://w3id.org/linkflows/reviews/refersTo> <http://purl.org/np/RAxBBJ2WkonyQNlXfdCAOaCi64J_xqgVGeaLjVQow9M88> .
}

sub:provenance {
  sub:assertion prov:wasAttributedTo orcid:0000-0003-2432-4125 .
}

sub:pubinfo {
  sub:sig npx:hasAlgorithm "RSA";
    npx:hasPublicKey "MIGfMA0GCSqGSIb3DQEBAQUAA4GNADCBiQKBgQCS1s1OiABv1mrDnFWp9ecwHdQ+UlJn6JCDYXspRsbZgsm2QAiofbnVvf6gfkcjjScd5fq3sW/W8r/o7bdafVSd6xuTG/vHrO9Ax/guPiJ6O/Z57Hk0nQy6c+l71HpaJ2BPPWKOgYiFZ/8eulmuM6BJ8TDKxoBtcqP5QbvN9KYjlQIDAQAB";
    npx:hasSignature "SxRFY23aWXVZC3czUSOBYtRoUZ0p0610rgvBbJKaKbEiuNearrIc9p84SpEZD8N9lmFWEV+wWGDDmTOJeTx+QBzWli+l7xzvIeso/y9afM6jM8uhdQKnLLncAVdimlhwUHA/QzvXzw11p4tNTgR4krBvGxA1Wx9fRP34OQFl2R0=";
    npx:hasSignatureTarget this: .
  
  this: dct:created "2021-10-27T10:25:46.251-07:00"^^xsd:dateTime;
    dct:creator orcid:0000-0003-2432-4125;
    nt:wasCreatedFromProvenanceTemplate <http://purl.org/np/RANwQa4ICWS5SOjw7gp99nBpXBasapwtZF1fIM3H2gYTM>;
    nt:wasCreatedFromPubinfoTemplate <http://purl.org/np/RAA2MfqdBCzmz9yVWjKLXNbyfBNcwsMmOqcNUxkk1maIM>;
    nt:wasCreatedFromTemplate <http://purl.org/np/RAe785M0p3cxpVXp2dhVdspVyj3YMdDdb0JEQdKPjO96E> .
}


@prefix this: <http://purl.org/np/RAXe7dhCnHCyL93kLF6gvSu1qUeeIGqggCxp8hvjv9zXw> .
@prefix sub: <http://purl.org/np/RAXe7dhCnHCyL93kLF6gvSu1qUeeIGqggCxp8hvjv9zXw#> .
@prefix np: <http://www.nanopub.org/nschema#> .
@prefix dct: <http://purl.org/dc/terms/> .
@prefix nt: <https://w3id.org/np/o/ntemplate/> .
@prefix xsd: <http://www.w3.org/2001/XMLSchema#> .
@prefix orcid: <https://orcid.org/> .
@prefix prov: <http://www.w3.org/ns/prov#> .
@prefix npx: <http://purl.org/nanopub/x/> .

sub:Head {
  this: np:hasAssertion sub:assertion;
    np:hasProvenance sub:provenance;
    np:hasPublicationInfo sub:pubinfo;
    a np:Nanopublication .
}

sub:assertion {
  sub:comment a <https://w3id.org/linkflows/reviews/AgreementComment>, <https://w3id.org/linkflows/reviews/PointAddressedComment>,
      <https://w3id.org/linkflows/reviews/ResponseComment>;
    <https://w3id.org/linkflows/reviews/hasCommentText> "Thank you for your suggestion, which was addressed.";
    <https://w3id.org/linkflows/reviews/isResponseTo> <http://purl.org/np/RAnF0KQ5CGBjL-pWk37fg2DXMkgZuzgDNvXnD7wPaTZjY>;
    <https://w3id.org/linkflows/reviews/refersTo> <http://purl.org/np/RAn15vsPJEVdJvjNKtBPo_oadtjeP9oc3Si-69FiJ4poQ> .
}

sub:provenance {
  sub:assertion prov:wasAttributedTo orcid:0000-0002-0519-7776 .
}

sub:pubinfo {
  sub:sig npx:hasAlgorithm "RSA";
    npx:hasPublicKey "MIGfMA0GCSqGSIb3DQEBAQUAA4GNADCBiQKBgQCJlM78d80R+gFMoQB1IG3f7AbqqGOCIv4HmZd1cx1KgEWMUUpPsojFNvx84fC/TltcJ8F8JafnbhDXW2HM2MhdK4yC04ROEV1vIgSzjDicHfiqXvMqdPuMyQp4mmCEY7mUoeEW10mWZqjk+S9TnmiAQbFGcpExP8aosr2aTR7CSQIDAQAB";
    npx:hasSignature "VbkGmmmH6GEPTq2IT8lD7pRiwQmtlIchp1y0GXC2pvF4oNF/LbMF2PpbAQcWfq3mH3C82tUgAdhuXzoTkMUQds3CPLkr2V9RKkgvEKgcjMMqsYdFL2UxViShpNDrE4fwkbsbWWyUXZUxkjRCClfBok2bKCpfAiRep4I134TrvIs=";
    npx:hasSignatureTarget this: .
  
  this: dct:created "2021-11-17T21:35:59.839+02:00"^^xsd:dateTime;
    dct:creator orcid:0000-0002-0519-7776, orcid:0000-0002-7114-6459;
    nt:wasCreatedFromProvenanceTemplate <http://purl.org/np/RAi6zZAwhaJ23Hzg4lIjlPir6Take3ZQp-lS9skfBEwfQ>;
    nt:wasCreatedFromPubinfoTemplate <http://purl.org/np/RAA2MfqdBCzmz9yVWjKLXNbyfBNcwsMmOqcNUxkk1maIM>,
      <http://purl.org/np/RAWv_eqe4tghg-OOg6NqRQODjC865Q0ZWkXTxqjSe59Y4>;
    nt:wasCreatedFromTemplate <http://purl.org/np/RAe785M0p3cxpVXp2dhVdspVyj3YMdDdb0JEQdKPjO96E> .
}


@prefix this: <http://purl.org/np/RAXI_nW8Zlmww61UVHj6ElDn2-eKE9qmSVIjvT6oFFJ2k> .
@prefix sub: <http://purl.org/np/RAXI_nW8Zlmww61UVHj6ElDn2-eKE9qmSVIjvT6oFFJ2k#> .
@prefix np: <http://www.nanopub.org/nschema#> .
@prefix dct: <http://purl.org/dc/terms/> .
@prefix nt: <https://w3id.org/np/o/ntemplate/> .
@prefix xsd: <http://www.w3.org/2001/XMLSchema#> .
@prefix orcid: <https://orcid.org/> .
@prefix prov: <http://www.w3.org/ns/prov#> .
@prefix npx: <http://purl.org/nanopub/x/> .

sub:Head {
  this: np:hasAssertion sub:assertion;
    np:hasProvenance sub:provenance;
    np:hasPublicationInfo sub:pubinfo;
    a np:Nanopublication .
}

sub:assertion {
  sub:comment a <https://w3id.org/linkflows/reviews/AgreementComment>, <https://w3id.org/linkflows/reviews/PointAddressedComment>,
      <https://w3id.org/linkflows/reviews/ResponseComment>;
    <https://w3id.org/linkflows/reviews/hasCommentText> "no action needed";
    <https://w3id.org/linkflows/reviews/isResponseTo> <http://purl.org/np/RALbwlXSd3y1WviWuEdITD87lSbTIY5r52sf1M5xz46YQ>;
    <https://w3id.org/linkflows/reviews/refersTo> <http://purl.org/np/RAxBBJ2WkonyQNlXfdCAOaCi64J_xqgVGeaLjVQow9M88> .
}

sub:provenance {
  sub:assertion prov:wasAttributedTo orcid:0000-0003-2432-4125 .
}

sub:pubinfo {
  sub:sig npx:hasAlgorithm "RSA";
    npx:hasPublicKey "MIGfMA0GCSqGSIb3DQEBAQUAA4GNADCBiQKBgQCS1s1OiABv1mrDnFWp9ecwHdQ+UlJn6JCDYXspRsbZgsm2QAiofbnVvf6gfkcjjScd5fq3sW/W8r/o7bdafVSd6xuTG/vHrO9Ax/guPiJ6O/Z57Hk0nQy6c+l71HpaJ2BPPWKOgYiFZ/8eulmuM6BJ8TDKxoBtcqP5QbvN9KYjlQIDAQAB";
    npx:hasSignature "BgNU8fajjm7JzDDq9WCUGoECq2hgO8HZW8VyfcBsPisq0CHI/exvBpwB3VzVoNRgJobXLuYIkemNfdlDYnnhmHY18yMNs0rmcZDOAVtBAcQKgwOCwF2WwgmlQ7NHbhcS8T00UhuvkyOPig26gs9+PD0Q9+GQoe1sViSbp6appk0=";
    npx:hasSignatureTarget this: .
  
  this: dct:created "2021-10-27T10:26:36.079-07:00"^^xsd:dateTime;
    dct:creator orcid:0000-0003-2432-4125;
    nt:wasCreatedFromProvenanceTemplate <http://purl.org/np/RANwQa4ICWS5SOjw7gp99nBpXBasapwtZF1fIM3H2gYTM>;
    nt:wasCreatedFromPubinfoTemplate <http://purl.org/np/RAA2MfqdBCzmz9yVWjKLXNbyfBNcwsMmOqcNUxkk1maIM>;
    nt:wasCreatedFromTemplate <http://purl.org/np/RAe785M0p3cxpVXp2dhVdspVyj3YMdDdb0JEQdKPjO96E> .
}


@prefix this: <http://purl.org/np/RAxkzPSjaGdzDxaeEuJWK2F4Vfde9gnyq6FK2XMFDwgiA> .
@prefix sub: <http://purl.org/np/RAxkzPSjaGdzDxaeEuJWK2F4Vfde9gnyq6FK2XMFDwgiA#> .
@prefix np: <http://www.nanopub.org/nschema#> .
@prefix dct: <http://purl.org/dc/terms/> .
@prefix nt: <https://w3id.org/np/o/ntemplate/> .
@prefix xsd: <http://www.w3.org/2001/XMLSchema#> .
@prefix orcid: <https://orcid.org/> .
@prefix prov: <http://www.w3.org/ns/prov#> .
@prefix npx: <http://purl.org/nanopub/x/> .

sub:Head {
  this: np:hasAssertion sub:assertion;
    np:hasProvenance sub:provenance;
    np:hasPublicationInfo sub:pubinfo;
    a np:Nanopublication .
}

sub:assertion {
  sub:comment a <https://w3id.org/linkflows/reviews/PartialAgreementComment>, <https://w3id.org/linkflows/reviews/PointAddressedComment>,
      <https://w3id.org/linkflows/reviews/ResponseComment>;
    <https://w3id.org/linkflows/reviews/hasCommentText> "I changed the context with the more specific class 'genetic disorder' that is stated in the assertion but was not included in the first version, which is 'autosomal recessive disorder' thus declaring the congenital characteristic of this disorder.";
    <https://w3id.org/linkflows/reviews/isResponseTo> <http://purl.org/np/RAXqhZNkCtSHKHmtwk_PobxwQBCQiEkiCz5X8KVvpsZos>;
    <https://w3id.org/linkflows/reviews/refersTo> <http://purl.org/np/RASPvPrnUq6SOsOkrgOsUvRbsfmC7dHd73FgUA6oRmlGg> .
}

sub:provenance {
  sub:assertion prov:wasAttributedTo orcid:0000-0003-0169-8159 .
}

sub:pubinfo {
  sub:sig npx:hasAlgorithm "RSA";
    npx:hasPublicKey "MIGfMA0GCSqGSIb3DQEBAQUAA4GNADCBiQKBgQDOWrvo3T4o7/c9+al6pWVu3tb32/oqIpuNK/bZlFUgR6bnQRBl+7ub5H++34CVFU1pWEQb4RXsx39Q0fM1UPvJbZbXDYAsCEPzn0mzN+YAYdSZKAEyjM2cf4cqjQLwKBabOluVKfKetxTaKB/Jr/9U770dEc2LR3lOMFcbALPSXwIDAQAB";
    npx:hasSignature "uTOQZEsMKlZXv6CJ/gcyYLaq8u/11vcz+EoaN9jMz55PeAPXeG/MtDg3edW0WN8wnQVcMAKvmfn7hoQVIZDxMoh/PNIiZNi63WBPJXD1fdA7U3tU4TAwLtJ6rKzxsiPlOv5EewQfzUGieFdCB4G7JGVwkrGmwrSNnvTbkD9Vvy8=";
    npx:hasSignatureTarget this: .
  
  this: dct:created "2021-12-08T22:39:35.794+01:00"^^xsd:dateTime;
    dct:creator orcid:0000-0003-0169-8159;
    nt:wasCreatedFromProvenanceTemplate <http://purl.org/np/RANwQa4ICWS5SOjw7gp99nBpXBasapwtZF1fIM3H2gYTM>;
    nt:wasCreatedFromPubinfoTemplate <http://purl.org/np/RAA2MfqdBCzmz9yVWjKLXNbyfBNcwsMmOqcNUxkk1maIM>;
    nt:wasCreatedFromTemplate <http://purl.org/np/RAe785M0p3cxpVXp2dhVdspVyj3YMdDdb0JEQdKPjO96E> .
}


@prefix this: <http://purl.org/np/RAxPQEgz3BnRajONd3dauM3dRrm7WteJrA9kGbQ2kbXiY> .
@prefix sub: <http://purl.org/np/RAxPQEgz3BnRajONd3dauM3dRrm7WteJrA9kGbQ2kbXiY#> .
@prefix np: <http://www.nanopub.org/nschema#> .
@prefix dct: <http://purl.org/dc/terms/> .
@prefix nt: <https://w3id.org/np/o/ntemplate/> .
@prefix xsd: <http://www.w3.org/2001/XMLSchema#> .
@prefix orcid: <https://orcid.org/> .
@prefix prov: <http://www.w3.org/ns/prov#> .
@prefix npx: <http://purl.org/nanopub/x/> .

sub:Head {
  this: np:hasAssertion sub:assertion;
    np:hasProvenance sub:provenance;
    np:hasPublicationInfo sub:pubinfo;
    a np:Nanopublication .
}

sub:assertion {
  sub:comment a <https://w3id.org/linkflows/reviews/AgreementComment>, <https://w3id.org/linkflows/reviews/PointAddressedComment>,
      <https://w3id.org/linkflows/reviews/ResponseComment>;
    <https://w3id.org/linkflows/reviews/hasCommentText> "Thank you.";
    <https://w3id.org/linkflows/reviews/isResponseTo> <http://purl.org/np/RAqj2d3QxMBAvsKYuXlcHCLYq7DZ34GiSbUd5biYUItmk>;
    <https://w3id.org/linkflows/reviews/refersTo> <http://purl.org/np/RAn15vsPJEVdJvjNKtBPo_oadtjeP9oc3Si-69FiJ4poQ> .
}

sub:provenance {
  sub:assertion prov:wasAttributedTo orcid:0000-0002-0519-7776 .
}

sub:pubinfo {
  sub:sig npx:hasAlgorithm "RSA";
    npx:hasPublicKey "MIGfMA0GCSqGSIb3DQEBAQUAA4GNADCBiQKBgQCJlM78d80R+gFMoQB1IG3f7AbqqGOCIv4HmZd1cx1KgEWMUUpPsojFNvx84fC/TltcJ8F8JafnbhDXW2HM2MhdK4yC04ROEV1vIgSzjDicHfiqXvMqdPuMyQp4mmCEY7mUoeEW10mWZqjk+S9TnmiAQbFGcpExP8aosr2aTR7CSQIDAQAB";
    npx:hasSignature "WNwvuuEQ/v2spKoiH1s5aFIxOWaMoOEL/M+KQu38OHwnp4JG4RHLVoUDdu+Az6HkhQd8ZAp8CqGQyyc2BuAOP4KcxORzB7iWBd/7pLzgc2v19Ua1vM1hyqqJ4rIQ2KlQjCPBjwHAD8m0OZ11PwDj2SPjF9WWliGBNZ+cNQViojY=";
    npx:hasSignatureTarget this: .
  
  this: dct:created "2021-11-17T21:44:43.500+02:00"^^xsd:dateTime;
    dct:creator orcid:0000-0002-0519-7776, orcid:0000-0002-7114-6459;
    nt:wasCreatedFromProvenanceTemplate <http://purl.org/np/RAi6zZAwhaJ23Hzg4lIjlPir6Take3ZQp-lS9skfBEwfQ>;
    nt:wasCreatedFromPubinfoTemplate <http://purl.org/np/RAA2MfqdBCzmz9yVWjKLXNbyfBNcwsMmOqcNUxkk1maIM>,
      <http://purl.org/np/RAWv_eqe4tghg-OOg6NqRQODjC865Q0ZWkXTxqjSe59Y4>;
    nt:wasCreatedFromTemplate <http://purl.org/np/RAe785M0p3cxpVXp2dhVdspVyj3YMdDdb0JEQdKPjO96E> .
}


@prefix this: <http://purl.org/np/RAxUdYEQaliw9EsEnvRAIVSl1FmPO7y_78bw7wJio_FFA> .
@prefix sub: <http://purl.org/np/RAxUdYEQaliw9EsEnvRAIVSl1FmPO7y_78bw7wJio_FFA#> .
@prefix np: <http://www.nanopub.org/nschema#> .
@prefix dct: <http://purl.org/dc/terms/> .
@prefix nt: <https://w3id.org/np/o/ntemplate/> .
@prefix xsd: <http://www.w3.org/2001/XMLSchema#> .
@prefix orcid: <https://orcid.org/> .
@prefix prov: <http://www.w3.org/ns/prov#> .
@prefix npx: <http://purl.org/nanopub/x/> .

sub:Head {
  this: np:hasAssertion sub:assertion;
    np:hasProvenance sub:provenance;
    np:hasPublicationInfo sub:pubinfo;
    a np:Nanopublication .
}

sub:assertion {
  sub:comment a <https://w3id.org/linkflows/reviews/PartialAgreementComment>, <https://w3id.org/linkflows/reviews/PointNotAddressedComment>,
      <https://w3id.org/linkflows/reviews/ResponseComment>;
    <https://w3id.org/linkflows/reviews/hasCommentText> "The paper refers to both genes and both genes are regulated. Not sure if it should be split into two claims or remain as one";
    <https://w3id.org/linkflows/reviews/isResponseTo> <http://purl.org/np/RAorOLuZlfyIYI0GypT2_X-Z7Ern_E-P5YieLFu-xSB1s>;
    <https://w3id.org/linkflows/reviews/refersTo> <http://purl.org/np/RAxBBJ2WkonyQNlXfdCAOaCi64J_xqgVGeaLjVQow9M88> .
}

sub:provenance {
  sub:assertion prov:wasAttributedTo orcid:0000-0003-2432-4125 .
}

sub:pubinfo {
  sub:sig npx:hasAlgorithm "RSA";
    npx:hasPublicKey "MIGfMA0GCSqGSIb3DQEBAQUAA4GNADCBiQKBgQCS1s1OiABv1mrDnFWp9ecwHdQ+UlJn6JCDYXspRsbZgsm2QAiofbnVvf6gfkcjjScd5fq3sW/W8r/o7bdafVSd6xuTG/vHrO9Ax/guPiJ6O/Z57Hk0nQy6c+l71HpaJ2BPPWKOgYiFZ/8eulmuM6BJ8TDKxoBtcqP5QbvN9KYjlQIDAQAB";
    npx:hasSignature "eztAVSqmuQ8tS3D9nrBzC/3EBBmBKRp8liNGtLhlmdWPCi7OaXBeagHErtSbgj99exQ57yAPBXJmQRbjv8ERbEBbTiooCmv2vj8TowMXS6xNbijTSxXQQ1BiGE89C+5lZ5Xljr0r6FA/OzUj1qa9B2N5dR1HVwmlsaiCwR5folY=";
    npx:hasSignatureTarget this: .
  
  this: dct:created "2021-10-27T10:25:11.546-07:00"^^xsd:dateTime;
    dct:creator orcid:0000-0003-2432-4125;
    nt:wasCreatedFromProvenanceTemplate <http://purl.org/np/RANwQa4ICWS5SOjw7gp99nBpXBasapwtZF1fIM3H2gYTM>;
    nt:wasCreatedFromPubinfoTemplate <http://purl.org/np/RAA2MfqdBCzmz9yVWjKLXNbyfBNcwsMmOqcNUxkk1maIM>;
    nt:wasCreatedFromTemplate <http://purl.org/np/RAe785M0p3cxpVXp2dhVdspVyj3YMdDdb0JEQdKPjO96E> .
}


@prefix this: <http://purl.org/np/RAz3TCPhy_mhUtC_rB92rVXbgIeR_YajTkNb7KVQD1Ny4> .
@prefix sub: <http://purl.org/np/RAz3TCPhy_mhUtC_rB92rVXbgIeR_YajTkNb7KVQD1Ny4#> .
@prefix np: <http://www.nanopub.org/nschema#> .
@prefix dct: <http://purl.org/dc/terms/> .
@prefix nt: <https://w3id.org/np/o/ntemplate/> .
@prefix xsd: <http://www.w3.org/2001/XMLSchema#> .
@prefix orcid: <https://orcid.org/> .
@prefix prov: <http://www.w3.org/ns/prov#> .
@prefix npx: <http://purl.org/nanopub/x/> .

sub:Head {
  this: np:hasAssertion sub:assertion;
    np:hasProvenance sub:provenance;
    np:hasPublicationInfo sub:pubinfo;
    a np:Nanopublication .
}

sub:assertion {
  sub:comment a <https://w3id.org/linkflows/reviews/AgreementComment>, <https://w3id.org/linkflows/reviews/PointAddressedComment>,
      <https://w3id.org/linkflows/reviews/ResponseComment>;
    <https://w3id.org/linkflows/reviews/hasCommentText> "agreed. nothing to change";
    <https://w3id.org/linkflows/reviews/isResponseTo> <http://purl.org/np/RAkEKGauZLl4Vs9giLT5aqCJlAIzpD8Iu9MD8kMMgs70s>;
    <https://w3id.org/linkflows/reviews/refersTo> <http://purl.org/np/RA22JAQihYeiJkNIjvwnxLPmjuG74yPcRXpPyVX8DV6fA> .
}

sub:provenance {
  sub:assertion prov:wasAttributedTo orcid:0000-0003-4727-9435 .
}

sub:pubinfo {
  sub:sig npx:hasAlgorithm "RSA";
    npx:hasPublicKey "MIGfMA0GCSqGSIb3DQEBAQUAA4GNADCBiQKBgQCTQs+mANCSHWhIW/YPio468UdGNHsPvADpjfaW8um/v2L4AoDIANginfoU65VNbPT5D0ADt1y0uFNne3VEMr9Y+I2HFaz6IKj+LdYMJk6VUf5WJoImRHIX6BZQwcUc22CbTBFYxvqvp3UmmHrCrhLIZjDSyutExK3tOTRoMDjGowIDAQAB";
    npx:hasSignature "R6d+hcLx68z3osYfcODny4zARNmb4O8c5rc9FIpVyVxoX8/3hTIIxo0wjA9uzwEiANYuHnGwKeyL3hLwuGWB7f2p4up3Xakk4xDWJR89zQwz9PYohEGBb2GB1b1sfEzxfHutsBSEjuwgk1aJ60GF2+dbuboURmrDcEqmA/UjAas=";
    npx:hasSignatureTarget this: .
  
  this: dct:created "2021-11-08T09:13:33.496+01:00"^^xsd:dateTime;
    dct:creator orcid:0000-0003-4727-9435;
    nt:wasCreatedFromProvenanceTemplate <http://purl.org/np/RANwQa4ICWS5SOjw7gp99nBpXBasapwtZF1fIM3H2gYTM>;
    nt:wasCreatedFromPubinfoTemplate <http://purl.org/np/RAA2MfqdBCzmz9yVWjKLXNbyfBNcwsMmOqcNUxkk1maIM>;
    nt:wasCreatedFromTemplate <http://purl.org/np/RAe785M0p3cxpVXp2dhVdspVyj3YMdDdb0JEQdKPjO96E> .
}


@prefix this: <http://purl.org/np/RAziisg_S35MBOxKYXcy23mVXs6zqWtcAuw7r9Omd1SII> .
@prefix sub: <http://purl.org/np/RAziisg_S35MBOxKYXcy23mVXs6zqWtcAuw7r9Omd1SII#> .
@prefix np: <http://www.nanopub.org/nschema#> .
@prefix dct: <http://purl.org/dc/terms/> .
@prefix nt: <https://w3id.org/np/o/ntemplate/> .
@prefix xsd: <http://www.w3.org/2001/XMLSchema#> .
@prefix orcid: <https://orcid.org/> .
@prefix prov: <http://www.w3.org/ns/prov#> .
@prefix npx: <http://purl.org/nanopub/x/> .

sub:Head {
  this: np:hasAssertion sub:assertion;
    np:hasProvenance sub:provenance;
    np:hasPublicationInfo sub:pubinfo;
    a np:Nanopublication .
}

sub:assertion {
  sub:comment a <https://w3id.org/linkflows/reviews/AgreementComment>, <https://w3id.org/linkflows/reviews/PointAddressedComment>,
      <https://w3id.org/linkflows/reviews/ResponseComment>;
    <https://w3id.org/linkflows/reviews/hasCommentText> "Class updated";
    <https://w3id.org/linkflows/reviews/isResponseTo> <http://purl.org/np/RAcOHD6Srpn9Fm0pR0OeprCklZYJj4THRcOcHT3Wj0oEE>;
    <https://w3id.org/linkflows/reviews/refersTo> <http://purl.org/np/RAh1GOK4_HhqeUeJhIyV_DDCFFTY9jeeiKWgbSzooWEi4> .
}

sub:provenance {
  sub:assertion prov:wasAttributedTo orcid:0000-0002-0830-7029 .
}

sub:pubinfo {
  sub:sig npx:hasAlgorithm "RSA";
    npx:hasPublicKey "MIGfMA0GCSqGSIb3DQEBAQUAA4GNADCBiQKBgQCluZ2msgo7OqPkyRoZMluzpaLX8KRHyDs3J/cZwm6+Vq/CKVIGsGaT7/XH435cE9J8dwCgQ/Jssjlj6oqX+nSI9xXBtMH9ZeyGHFBzK1cUBy/rRSez4EnwbS1sKMBSc4MBCXQ9R3jZ3GpsN0GmIrS1ukKkUBQrREBYpb4w5MbGywIDAQAB";
    npx:hasSignature "XdNazDE4281FOVC305ZbxaPg4AFU5KdvAdrcHY49w+oMuNiooBxQ8I/AvFTzjBSt+IgN9lQdNopqUsVDA5xIhZgndXFFtYtS5A17v4mT+aAtbw5S3kuplNPHlF6xPeXtSUYuX8Hkisioka4IRxeERzrXNMELlIW9tv34GGOLSEM=";
    npx:hasSignatureTarget this: .
  
  this: dct:created "2021-11-12T09:38:07.619-08:00"^^xsd:dateTime;
    dct:creator orcid:0000-0002-0830-7029;
    nt:wasCreatedFromProvenanceTemplate <http://purl.org/np/RANwQa4ICWS5SOjw7gp99nBpXBasapwtZF1fIM3H2gYTM>;
    nt:wasCreatedFromPubinfoTemplate <http://purl.org/np/RAA2MfqdBCzmz9yVWjKLXNbyfBNcwsMmOqcNUxkk1maIM>;
    nt:wasCreatedFromTemplate <http://purl.org/np/RAe785M0p3cxpVXp2dhVdspVyj3YMdDdb0JEQdKPjO96E> .
}


@prefix this: <http://purl.org/np/RAzMChyn_cvJfsDbvlZFtNk2vALGT31jyQ5fg-XX3vJ-s> .
@prefix sub: <http://purl.org/np/RAzMChyn_cvJfsDbvlZFtNk2vALGT31jyQ5fg-XX3vJ-s#> .
@prefix np: <http://www.nanopub.org/nschema#> .
@prefix dct: <http://purl.org/dc/terms/> .
@prefix nt: <https://w3id.org/np/o/ntemplate/> .
@prefix xsd: <http://www.w3.org/2001/XMLSchema#> .
@prefix orcid: <https://orcid.org/> .
@prefix prov: <http://www.w3.org/ns/prov#> .
@prefix npx: <http://purl.org/nanopub/x/> .

sub:Head {
  this: np:hasAssertion sub:assertion;
    np:hasProvenance sub:provenance;
    np:hasPublicationInfo sub:pubinfo;
    a np:Nanopublication .
}

sub:assertion {
  sub:comment a <https://w3id.org/linkflows/reviews/AgreementComment>, <https://w3id.org/linkflows/reviews/PointAddressedComment>,
      <https://w3id.org/linkflows/reviews/ResponseComment>;
    <https://w3id.org/linkflows/reviews/hasCommentText> "We thank the reviewer for this comment and have changed the formalization accordingly.";
    <https://w3id.org/linkflows/reviews/isResponseTo> <http://purl.org/np/RA38HSbTw9IinK2q_4lp3aDhh-Jw7fASYLE-Vq3NrD--0>;
    <https://w3id.org/linkflows/reviews/refersTo> <http://purl.org/np/RAXVRaFjWDlX5cZcVRXETaEIAx6QAyLK5JCrzDP-yDp9U> .
}

sub:provenance {
  sub:assertion prov:wasAttributedTo orcid:0000-0001-9488-1870 .
}

sub:pubinfo {
  sub:sig npx:hasAlgorithm "RSA";
    npx:hasPublicKey "MIGfMA0GCSqGSIb3DQEBAQUAA4GNADCBiQKBgQCJlM78d80R+gFMoQB1IG3f7AbqqGOCIv4HmZd1cx1KgEWMUUpPsojFNvx84fC/TltcJ8F8JafnbhDXW2HM2MhdK4yC04ROEV1vIgSzjDicHfiqXvMqdPuMyQp4mmCEY7mUoeEW10mWZqjk+S9TnmiAQbFGcpExP8aosr2aTR7CSQIDAQAB";
    npx:hasSignature "GaklO2OvnchOaM0et+nGmuFfj0aHKzwU4zj/rbSjXTpuNTaiZ517Sc2PsNy50h/cYWGBbL0pM0CbzuXlk1/7Ev6caYidXhFkb/WkItBFcu0Ux1fBiAEjlJdsQNeOQx9Ip8tqkBA2MXrXQhjCd6tZLLn3a/GC5R62ks6GTJ0d46U=";
    npx:hasSignatureTarget this: .
  
  this: dct:created "2021-12-17T11:22:42.515+01:00"^^xsd:dateTime;
    dct:creator orcid:0000-0001-9488-1870, orcid:0000-0002-7114-6459;
    nt:wasCreatedFromProvenanceTemplate <http://purl.org/np/RAi6zZAwhaJ23Hzg4lIjlPir6Take3ZQp-lS9skfBEwfQ>;
    nt:wasCreatedFromPubinfoTemplate <http://purl.org/np/RAA2MfqdBCzmz9yVWjKLXNbyfBNcwsMmOqcNUxkk1maIM>,
      <http://purl.org/np/RAWv_eqe4tghg-OOg6NqRQODjC865Q0ZWkXTxqjSe59Y4>;
    nt:wasCreatedFromTemplate <http://purl.org/np/RAe785M0p3cxpVXp2dhVdspVyj3YMdDdb0JEQdKPjO96E> .
}


@prefix this: <http://purl.org/np/RAzuI8cdzL_4T-hy0evC4PY84kYUXo-VN9e6RvdB2GKgY> .
@prefix sub: <http://purl.org/np/RAzuI8cdzL_4T-hy0evC4PY84kYUXo-VN9e6RvdB2GKgY#> .
@prefix np: <http://www.nanopub.org/nschema#> .
@prefix dct: <http://purl.org/dc/terms/> .
@prefix nt: <https://w3id.org/np/o/ntemplate/> .
@prefix xsd: <http://www.w3.org/2001/XMLSchema#> .
@prefix orcid: <https://orcid.org/> .
@prefix prov: <http://www.w3.org/ns/prov#> .
@prefix npx: <http://purl.org/nanopub/x/> .

sub:Head {
  this: np:hasAssertion sub:assertion;
    np:hasProvenance sub:provenance;
    np:hasPublicationInfo sub:pubinfo;
    a np:Nanopublication .
}

sub:assertion {
  sub:comment a <https://w3id.org/linkflows/reviews/AgreementComment>, <https://w3id.org/linkflows/reviews/PointAddressedComment>,
      <https://w3id.org/linkflows/reviews/ResponseComment>;
    <https://w3id.org/linkflows/reviews/hasCommentText> "I adressed the good point made by the reviewer following his suggestion: mint a new class 'dysfunction of ERAD pathway' and then use this class in object position.";
    <https://w3id.org/linkflows/reviews/isResponseTo> <http://purl.org/np/RAXViOb_BV-sic87FPqPMaDRhCoy7ewM-7rheZyM79Uz0>;
    <https://w3id.org/linkflows/reviews/refersTo> <http://purl.org/np/RASPvPrnUq6SOsOkrgOsUvRbsfmC7dHd73FgUA6oRmlGg> .
}

sub:provenance {
  sub:assertion prov:wasAttributedTo orcid:0000-0003-0169-8159 .
}

sub:pubinfo {
  sub:sig npx:hasAlgorithm "RSA";
    npx:hasPublicKey "MIGfMA0GCSqGSIb3DQEBAQUAA4GNADCBiQKBgQDOWrvo3T4o7/c9+al6pWVu3tb32/oqIpuNK/bZlFUgR6bnQRBl+7ub5H++34CVFU1pWEQb4RXsx39Q0fM1UPvJbZbXDYAsCEPzn0mzN+YAYdSZKAEyjM2cf4cqjQLwKBabOluVKfKetxTaKB/Jr/9U770dEc2LR3lOMFcbALPSXwIDAQAB";
    npx:hasSignature "XOrQOJAm0jlxVed+RZJlS01WzxSEHLjd4kUB29xENVhwHZEOI9p4VJud35+F5WydZWG7pOCsvjs0814wtj/WUVPbiFNFrX7+3/sdtlVO+z3HHlMs2eriaOVIDBPfecSteiniV57If4DYAqpg7w0XakkHxSMBjZi4J9gtqAzh4lw=";
    npx:hasSignatureTarget this: .
  
  this: dct:created "2021-12-08T22:29:55.346+01:00"^^xsd:dateTime;
    dct:creator orcid:0000-0003-0169-8159;
    nt:wasCreatedFromProvenanceTemplate <http://purl.org/np/RANwQa4ICWS5SOjw7gp99nBpXBasapwtZF1fIM3H2gYTM>;
    nt:wasCreatedFromPubinfoTemplate <http://purl.org/np/RAA2MfqdBCzmz9yVWjKLXNbyfBNcwsMmOqcNUxkk1maIM>;
    nt:wasCreatedFromTemplate <http://purl.org/np/RAe785M0p3cxpVXp2dhVdspVyj3YMdDdb0JEQdKPjO96E> .
}


@prefix this: <http://purl.org/np/RAZV7VdWWBjFEIpmzqUudlg46zzipKCJNpfkJXhEKdaIU> .
@prefix sub: <http://purl.org/np/RAZV7VdWWBjFEIpmzqUudlg46zzipKCJNpfkJXhEKdaIU#> .
@prefix np: <http://www.nanopub.org/nschema#> .
@prefix dct: <http://purl.org/dc/terms/> .
@prefix nt: <https://w3id.org/np/o/ntemplate/> .
@prefix xsd: <http://www.w3.org/2001/XMLSchema#> .
@prefix orcid: <https://orcid.org/> .
@prefix prov: <http://www.w3.org/ns/prov#> .
@prefix npx: <http://purl.org/nanopub/x/> .

sub:Head {
  this: np:hasAssertion sub:assertion;
    np:hasProvenance sub:provenance;
    np:hasPublicationInfo sub:pubinfo;
    a np:Nanopublication .
}

sub:assertion {
  sub:comment a <https://w3id.org/linkflows/reviews/AgreementComment>, <https://w3id.org/linkflows/reviews/PointAddressedComment>,
      <https://w3id.org/linkflows/reviews/ResponseComment>;
    <https://w3id.org/linkflows/reviews/hasCommentText> "should be fixed hopefully. not sure as it's not clear how the problem appeared in the first place.";
    <https://w3id.org/linkflows/reviews/isResponseTo> <http://purl.org/np/RAZdY-WdpmVRAUyjgdEGhFDG2mD-j8xg1I27hNIQGkltw>;
    <https://w3id.org/linkflows/reviews/refersTo> <http://purl.org/np/RAeRSya2qIYymsBxiqOZP_oaQpHXUVXiydKvPCFM-7DDQ> .
}

sub:provenance {
  sub:assertion prov:wasAttributedTo orcid:0000-0001-6501-0806 .
}

sub:pubinfo {
  sub:sig npx:hasAlgorithm "RSA";
    npx:hasPublicKey "MIGfMA0GCSqGSIb3DQEBAQUAA4GNADCBiQKBgQCY36SLWPLee0SZGM108+7dyjGzKFYg9t09XuL3js13jO3CDzqAZygcrwbJsbLQMRHYvWf0Mkly1ePLgdb43NqEbXiDHC4o49nHjhi2bSWeRDJ4jFicvhpL1Sjv5N0oFU3wTA8KGN+rYvQ10xhZXcjuuiCMb6yInj6wJ2S+wI14fwIDAQAB";
    npx:hasSignature "Th/r8uRdr7KYa0AIIK/uYkTKDp59C8Kf8BCSmb/bKOgRXPSCtFx4MwqMPjNuS/QlI2ki0h6y5JebzBsUnsh6Efh22qPCKbCb+58hei5ADUhnt2N/OolWdRIFseu+Lh9/6Qoz6HHQbw0FVcMI/hVDdXCiXHMTA44Q0cPds43owHI=";
    npx:hasSignatureTarget this: .
  
  this: dct:created "2021-10-29T10:37:55.322+02:00"^^xsd:dateTime;
    dct:creator orcid:0000-0001-6501-0806;
    nt:wasCreatedFromProvenanceTemplate <http://purl.org/np/RANwQa4ICWS5SOjw7gp99nBpXBasapwtZF1fIM3H2gYTM>;
    nt:wasCreatedFromPubinfoTemplate <http://purl.org/np/RAA2MfqdBCzmz9yVWjKLXNbyfBNcwsMmOqcNUxkk1maIM>;
    nt:wasCreatedFromTemplate <http://purl.org/np/RAe785M0p3cxpVXp2dhVdspVyj3YMdDdb0JEQdKPjO96E> .
}
