# Supplementary material for: Nanopublication-based semantic publishing and reviewing: a field study with formalization papers
Source: PeerJ Comput Sci. 2023 Feb 21;9:e1159. doi: 10.7717/peerj-cs.1159 (PMC10280262; doi:10.7717/peerj-cs.1159)
Supplement: Supplemental Information 1 — This repository contains data and code (SPARQL queries and scripting) to extract the published formalization articles (in the form of nanopublications) from the nanopublication decentralized network. It also contains the scripts made for the automatic visualization of these nanopublications in the form of a graph and a script to create the index for these nanopublications.These formalization articles will be published in the IOS Press journal Data Science, in a special issue with formalization articles in late March 2022. See https://github.com/LaraHack/fpsi_analytics [file peerj-cs-09-1159-s001.zip › fpsi_analytics-main/nanopubs/sp-reviews.trig]

@prefix this: <http://purl.org/np/RA0Ak_exioAtnRt7pfhc3qUE7CwgEdHMt89Frp7LWxdb4> .
@prefix sub: <http://purl.org/np/RA0Ak_exioAtnRt7pfhc3qUE7CwgEdHMt89Frp7LWxdb4#> .
@prefix np: <http://www.nanopub.org/nschema#> .
@prefix dct: <http://purl.org/dc/terms/> .
@prefix nt: <https://w3id.org/np/o/ntemplate/> .
@prefix xsd: <http://www.w3.org/2001/XMLSchema#> .
@prefix orcid: <https://orcid.org/> .
@prefix prov: <http://www.w3.org/ns/prov#> .
@prefix npx: <http://purl.org/nanopub/x/> .

sub:Head {
  this: np:hasAssertion sub:assertion;
    np:hasProvenance sub:provenance;
    np:hasPublicationInfo sub:pubinfo;
    a np:Nanopublication .
}

sub:assertion {
  sub:comment a <https://w3id.org/linkflows/reviews/ContentComment>, <https://w3id.org/linkflows/reviews/NoActionNeededComment>,
      <https://w3id.org/linkflows/reviews/PositiveComment>, <https://w3id.org/linkflows/reviews/ReviewComment>;
    <https://w3id.org/linkflows/reviews/hasCommentText> "The resulting formalization has as a provenance the \"FormalizationActivity\", which is correct. Moreover, all fields are correctly filled in.";
    <https://w3id.org/linkflows/reviews/hasImpact> "3";
    <https://w3id.org/linkflows/reviews/refersTo> <http://purl.org/np/RAmfrSLt-WVQVNTrJi6IlNk3ZiQyYBds0NYGJpUEsPjfI>;
    <https://w3id.org/linkflows/reviews/refersToMentioningOf> <http://purl.org/np/RAmfrSLt-WVQVNTrJi6IlNk3ZiQyYBds0NYGJpUEsPjfI#provenance> .
}

sub:provenance {
  sub:assertion prov:wasAttributedTo orcid:0000-0002-7114-6459 .
}

sub:pubinfo {
  sub:sig npx:hasAlgorithm "RSA";
    npx:hasPublicKey "MIGfMA0GCSqGSIb3DQEBAQUAA4GNADCBiQKBgQCJlM78d80R+gFMoQB1IG3f7AbqqGOCIv4HmZd1cx1KgEWMUUpPsojFNvx84fC/TltcJ8F8JafnbhDXW2HM2MhdK4yC04ROEV1vIgSzjDicHfiqXvMqdPuMyQp4mmCEY7mUoeEW10mWZqjk+S9TnmiAQbFGcpExP8aosr2aTR7CSQIDAQAB";
    npx:hasSignature "iP/94a5daFpspIDcEPn7ElSEaxDAG9sUxvPDfNrGUOSkHYIObSsFaEzHtVNDW2+Z3BTY7Jxrn3K00ULB478RC/e+6ZqVsRypma32Q7tCgmgpdZQnyhWnVWNViGAJ0QEa+WUgxQGy9KahZyRFrl/fOS4+jnxdha4BrfbYHLH6cJc=";
    npx:hasSignatureTarget this: .
  
  this: dct:created "2021-10-04T18:58:45.302+03:00"^^xsd:dateTime;
    dct:creator orcid:0000-0002-7114-6459;
    nt:wasCreatedFromProvenanceTemplate <http://purl.org/np/RANwQa4ICWS5SOjw7gp99nBpXBasapwtZF1fIM3H2gYTM>;
    nt:wasCreatedFromPubinfoTemplate <http://purl.org/np/RAA2MfqdBCzmz9yVWjKLXNbyfBNcwsMmOqcNUxkk1maIM>;
    nt:wasCreatedFromTemplate <http://purl.org/np/RAmIPyDSP2ZrKM3PaAjSOIhkbZJ0CV6lRkh3Mlv7AzFiw> .
}


@prefix this: <http://purl.org/np/RA0AMmdDvY5MpFV1JIroq2akgWPYgSfyKLxpjoHn1Oaro> .
@prefix sub: <http://purl.org/np/RA0AMmdDvY5MpFV1JIroq2akgWPYgSfyKLxpjoHn1Oaro#> .
@prefix np: <http://www.nanopub.org/nschema#> .
@prefix dct: <http://purl.org/dc/terms/> .
@prefix nt: <https://w3id.org/np/o/ntemplate/> .
@prefix xsd: <http://www.w3.org/2001/XMLSchema#> .
@prefix orcid: <https://orcid.org/> .
@prefix prov: <http://www.w3.org/ns/prov#> .
@prefix npx: <http://purl.org/nanopub/x/> .

sub:Head {
  this: np:hasAssertion sub:assertion;
    np:hasProvenance sub:provenance;
    np:hasPublicationInfo sub:pubinfo;
    a np:Nanopublication .
}

sub:assertion {
  sub:comment a <https://w3id.org/linkflows/reviews/ActionNeededComment>, <https://w3id.org/linkflows/reviews/ContentComment>,
      <https://w3id.org/linkflows/reviews/NeutralComment>, <https://w3id.org/linkflows/reviews/ReviewComment>;
    <https://w3id.org/linkflows/reviews/hasCommentText> "The exact quote from the article should be specified, not the text of the scientific claim in the formalization.";
    <https://w3id.org/linkflows/reviews/hasImpact> "2";
    <https://w3id.org/linkflows/reviews/refersTo> <http://purl.org/np/RAxxJWyH8OdTJLs-ZY1q5jVq1OWFNOoLFvwEcUFyR8EEo>;
    <https://w3id.org/linkflows/reviews/refersToMentioningOf> <http://purl.org/np/RAxxJWyH8OdTJLs-ZY1q5jVq1OWFNOoLFvwEcUFyR8EEo#quote> .
}

sub:provenance {
  sub:assertion prov:wasAttributedTo orcid:0000-0002-7114-6459 .
}

sub:pubinfo {
  sub:sig npx:hasAlgorithm "RSA";
    npx:hasPublicKey "MIGfMA0GCSqGSIb3DQEBAQUAA4GNADCBiQKBgQCJlM78d80R+gFMoQB1IG3f7AbqqGOCIv4HmZd1cx1KgEWMUUpPsojFNvx84fC/TltcJ8F8JafnbhDXW2HM2MhdK4yC04ROEV1vIgSzjDicHfiqXvMqdPuMyQp4mmCEY7mUoeEW10mWZqjk+S9TnmiAQbFGcpExP8aosr2aTR7CSQIDAQAB";
    npx:hasSignature "D1GwqkZBAYkNAqIZHzpyuxoYAVZ28PxcHvJP7yLmDNeVtU850kqUWK0dVhFYZzirPxvJlTxoRLOQwPuLmvVXC6n/v+Jl9jpPvVBQGzq9OfM3Ns/O9FQ9GQISnZ9YhIoK/yISU4wIvMnI/qVqriFykhbEZ7129rMyXtCB0toQmbM=";
    npx:hasSignatureTarget this: .
  
  this: dct:created "2021-09-27T16:43:33.194+03:00"^^xsd:dateTime;
    dct:creator orcid:0000-0002-7114-6459;
    nt:wasCreatedFromProvenanceTemplate <http://purl.org/np/RANwQa4ICWS5SOjw7gp99nBpXBasapwtZF1fIM3H2gYTM>;
    nt:wasCreatedFromPubinfoTemplate <http://purl.org/np/RAA2MfqdBCzmz9yVWjKLXNbyfBNcwsMmOqcNUxkk1maIM>;
    nt:wasCreatedFromTemplate <http://purl.org/np/RAmIPyDSP2ZrKM3PaAjSOIhkbZJ0CV6lRkh3Mlv7AzFiw> .
}


@prefix this: <http://purl.org/np/RA0LO7yFU6d4M6FEzjw-r0Gyuu92B8giyMMKDP-qbvE1c> .
@prefix sub: <http://purl.org/np/RA0LO7yFU6d4M6FEzjw-r0Gyuu92B8giyMMKDP-qbvE1c#> .
@prefix np: <http://www.nanopub.org/nschema#> .
@prefix dct: <http://purl.org/dc/terms/> .
@prefix nt: <https://w3id.org/np/o/ntemplate/> .
@prefix xsd: <http://www.w3.org/2001/XMLSchema#> .
@prefix orcid: <https://orcid.org/> .
@prefix prov: <http://www.w3.org/ns/prov#> .
@prefix npx: <http://purl.org/nanopub/x/> .

sub:Head {
  this: np:hasAssertion sub:assertion;
    np:hasProvenance sub:provenance;
    np:hasPublicationInfo sub:pubinfo;
    a np:Nanopublication .
}

sub:assertion {
  sub:comment a <https://w3id.org/linkflows/reviews/ActionNeededComment>, <https://w3id.org/linkflows/reviews/ContentComment>,
      <https://w3id.org/linkflows/reviews/NegativeComment>, <https://w3id.org/linkflows/reviews/ReviewComment>;
    <https://w3id.org/linkflows/reviews/hasCommentText> "The provenance, which is a \"FormalizationActivity\" should also include the actual quote from the article from which the scientific claim was derived. As such, the \"sub:quote prov:value <quote_from_article_from_which_the_scientific_claim_was_derived>\" and \"prov:wasQuotedFrom <http://doi.org/10.1038/ng.3130>\" should be added.";
    <https://w3id.org/linkflows/reviews/hasImpact> "2";
    <https://w3id.org/linkflows/reviews/refersTo> <http://purl.org/np/RAGo62Hb_Bx1klF4pn1q1Ty40860e3A7Sz4hr2vojZ2wA>;
    <https://w3id.org/linkflows/reviews/refersToMentioningOf> <https://w3id.org/linkflows/superpattern/terms/FormalizationActivity> .
}

sub:provenance {
  sub:assertion prov:wasAttributedTo orcid:0000-0002-7114-6459 .
}

sub:pubinfo {
  sub:sig npx:hasAlgorithm "RSA";
    npx:hasPublicKey "MIGfMA0GCSqGSIb3DQEBAQUAA4GNADCBiQKBgQCJlM78d80R+gFMoQB1IG3f7AbqqGOCIv4HmZd1cx1KgEWMUUpPsojFNvx84fC/TltcJ8F8JafnbhDXW2HM2MhdK4yC04ROEV1vIgSzjDicHfiqXvMqdPuMyQp4mmCEY7mUoeEW10mWZqjk+S9TnmiAQbFGcpExP8aosr2aTR7CSQIDAQAB";
    npx:hasSignature "IrlxAIpPlfDxaulqiFTz65s++jwqnuXIMXFsmvhkj10MhC+srnePEdk0ztJLv1FDOoM08yRsYT0ewDvyKXYVYiDn16F/5avudEV9m8RMrgJLPdGBC/egM2L2in2JKjD5p8Y92B855oueBbLeyiLzUbJrxd+f41uPv2esm5ZI9+w=";
    npx:hasSignatureTarget this: .
  
  this: dct:created "2021-10-05T16:55:56.487+03:00"^^xsd:dateTime;
    dct:creator orcid:0000-0002-7114-6459;
    nt:wasCreatedFromProvenanceTemplate <http://purl.org/np/RANwQa4ICWS5SOjw7gp99nBpXBasapwtZF1fIM3H2gYTM>;
    nt:wasCreatedFromPubinfoTemplate <http://purl.org/np/RAA2MfqdBCzmz9yVWjKLXNbyfBNcwsMmOqcNUxkk1maIM>;
    nt:wasCreatedFromTemplate <http://purl.org/np/RAmIPyDSP2ZrKM3PaAjSOIhkbZJ0CV6lRkh3Mlv7AzFiw> .
}


@prefix this: <http://purl.org/np/RA157Nzn31vVtHtrMQgOXML5iyDjjlp3kkp9yVIKU8buw> .
@prefix sub: <http://purl.org/np/RA157Nzn31vVtHtrMQgOXML5iyDjjlp3kkp9yVIKU8buw#> .
@prefix np: <http://www.nanopub.org/nschema#> .
@prefix dct: <http://purl.org/dc/terms/> .
@prefix nt: <https://w3id.org/np/o/ntemplate/> .
@prefix xsd: <http://www.w3.org/2001/XMLSchema#> .
@prefix orcid: <https://orcid.org/> .
@prefix prov: <http://www.w3.org/ns/prov#> .
@prefix npx: <http://purl.org/nanopub/x/> .

sub:Head {
  this: np:hasAssertion sub:assertion;
    np:hasProvenance sub:provenance;
    np:hasPublicationInfo sub:pubinfo;
    a np:Nanopublication .
}

sub:assertion {
  sub:comment a <https://w3id.org/linkflows/reviews/ContentComment>, <https://w3id.org/linkflows/reviews/PositiveComment>,
      <https://w3id.org/linkflows/reviews/ReviewComment>, <https://w3id.org/linkflows/reviews/SuggestionComment>;
    <https://w3id.org/linkflows/reviews/hasCommentText> "I believe the formalization structure is good, reflecting almost all the details of the scientific claim. If the missing details about the \"autosomal recessive disorder\" were to be included, this would make the formalization complete in my view.";
    <https://w3id.org/linkflows/reviews/hasImpact> "3";
    <https://w3id.org/linkflows/reviews/refersTo> <http://purl.org/np/RAGgV-nRMWhmgtxx5n3yE29NaopuuDVDKAuZC8IzCATag>;
    <https://w3id.org/linkflows/reviews/refersToMentioningOf> <http://purl.org/np/RAGgV-nRMWhmgtxx5n3yE29NaopuuDVDKAuZC8IzCATag#spi> .
}

sub:provenance {
  sub:assertion prov:wasAttributedTo orcid:0000-0002-7114-6459 .
}

sub:pubinfo {
  sub:sig npx:hasAlgorithm "RSA";
    npx:hasPublicKey "MIGfMA0GCSqGSIb3DQEBAQUAA4GNADCBiQKBgQCJlM78d80R+gFMoQB1IG3f7AbqqGOCIv4HmZd1cx1KgEWMUUpPsojFNvx84fC/TltcJ8F8JafnbhDXW2HM2MhdK4yC04ROEV1vIgSzjDicHfiqXvMqdPuMyQp4mmCEY7mUoeEW10mWZqjk+S9TnmiAQbFGcpExP8aosr2aTR7CSQIDAQAB";
    npx:hasSignature "VP31uIlaW5yulNlOuBf++oQEsdbwwMNbuafSGulqzpXepoHLg0FEIrmXTEwMhGN0z/icac1Tj8io/4KcOjI2n4+aQOpMGthE3uQN8k8w5//AdUbtJ656W6jYghSt1CqWR+scCCSQ24l+XIM0kGqmmvI3abDz5YQXL7w3fGBbxeA=";
    npx:hasSignatureTarget this: .
  
  this: dct:created "2021-10-07T00:59:52.304+03:00"^^xsd:dateTime;
    dct:creator orcid:0000-0002-7114-6459;
    nt:wasCreatedFromProvenanceTemplate <http://purl.org/np/RANwQa4ICWS5SOjw7gp99nBpXBasapwtZF1fIM3H2gYTM>;
    nt:wasCreatedFromPubinfoTemplate <http://purl.org/np/RAA2MfqdBCzmz9yVWjKLXNbyfBNcwsMmOqcNUxkk1maIM>;
    nt:wasCreatedFromTemplate <http://purl.org/np/RAmIPyDSP2ZrKM3PaAjSOIhkbZJ0CV6lRkh3Mlv7AzFiw> .
}


@prefix this: <http://purl.org/np/RA23b3K08ecv45XZJbWHvNfv6e-8w_48X7VW5q7LUyyms> .
@prefix sub: <http://purl.org/np/RA23b3K08ecv45XZJbWHvNfv6e-8w_48X7VW5q7LUyyms#> .
@prefix np: <http://www.nanopub.org/nschema#> .
@prefix dct: <http://purl.org/dc/terms/> .
@prefix nt: <https://w3id.org/np/o/ntemplate/> .
@prefix xsd: <http://www.w3.org/2001/XMLSchema#> .
@prefix orcid: <https://orcid.org/> .
@prefix prov: <http://www.w3.org/ns/prov#> .
@prefix npx: <http://purl.org/nanopub/x/> .

sub:Head {
  this: np:hasAssertion sub:assertion;
    np:hasProvenance sub:provenance;
    np:hasPublicationInfo sub:pubinfo;
    a np:Nanopublication .
}

sub:assertion {
  sub:comment a <https://w3id.org/linkflows/reviews/ActionNeededComment>, <https://w3id.org/linkflows/reviews/ContentComment>,
      <https://w3id.org/linkflows/reviews/NegativeComment>, <https://w3id.org/linkflows/reviews/ReviewComment>;
    <https://w3id.org/linkflows/reviews/hasCommentText> "The literal for the rdfs:label of the super-pattern instantiation should contain the actual (rephrased) scientific claim (ideally in an AIDA sentence), not the doi to the article. This should be changed.";
    <https://w3id.org/linkflows/reviews/hasImpact> "4";
    <https://w3id.org/linkflows/reviews/refersTo> <http://purl.org/np/RAsdV8EQ1qn_lXOrgoG7mPaF1JXdFLzt2iYy4eMhMMuM4>;
    <https://w3id.org/linkflows/reviews/refersToMentioningOf> <https://w3id.org/linkflows/superpattern/terms/SuperPatternInstance> .
}

sub:provenance {
  sub:assertion prov:wasAttributedTo orcid:0000-0002-7114-6459 .
}

sub:pubinfo {
  sub:sig npx:hasAlgorithm "RSA";
    npx:hasPublicKey "MIGfMA0GCSqGSIb3DQEBAQUAA4GNADCBiQKBgQCJlM78d80R+gFMoQB1IG3f7AbqqGOCIv4HmZd1cx1KgEWMUUpPsojFNvx84fC/TltcJ8F8JafnbhDXW2HM2MhdK4yC04ROEV1vIgSzjDicHfiqXvMqdPuMyQp4mmCEY7mUoeEW10mWZqjk+S9TnmiAQbFGcpExP8aosr2aTR7CSQIDAQAB";
    npx:hasSignature "KHYe1uQDvqxP85m4RMao43PdAOdUf/NH60/y1j85i4eBE0mLGdoOXw8QpflvapOVJ3jxZ8KrN3wRapYyJICX0fz0WA4xj97dYxeTwsHTdywMghyVDIC16FlFalY24YgLs3jLztpl7RGC/pjzbmRb+CU47rQmFsZ3x4ydX8uFeCI=";
    npx:hasSignatureTarget this: .
  
  this: dct:created "2021-10-04T16:20:56.991+03:00"^^xsd:dateTime;
    dct:creator orcid:0000-0002-7114-6459;
    nt:wasCreatedFromProvenanceTemplate <http://purl.org/np/RANwQa4ICWS5SOjw7gp99nBpXBasapwtZF1fIM3H2gYTM>;
    nt:wasCreatedFromPubinfoTemplate <http://purl.org/np/RAA2MfqdBCzmz9yVWjKLXNbyfBNcwsMmOqcNUxkk1maIM>;
    nt:wasCreatedFromTemplate <http://purl.org/np/RAmIPyDSP2ZrKM3PaAjSOIhkbZJ0CV6lRkh3Mlv7AzFiw> .
}


@prefix this: <http://purl.org/np/RA38HSbTw9IinK2q_4lp3aDhh-Jw7fASYLE-Vq3NrD--0> .
@prefix sub: <http://purl.org/np/RA38HSbTw9IinK2q_4lp3aDhh-Jw7fASYLE-Vq3NrD--0#> .
@prefix np: <http://www.nanopub.org/nschema#> .
@prefix dct: <http://purl.org/dc/terms/> .
@prefix nt: <https://w3id.org/np/o/ntemplate/> .
@prefix xsd: <http://www.w3.org/2001/XMLSchema#> .
@prefix orcid: <https://orcid.org/> .
@prefix prov: <http://www.w3.org/ns/prov#> .
@prefix npx: <http://purl.org/nanopub/x/> .

sub:Head {
  this: np:hasAssertion sub:assertion;
    np:hasProvenance sub:provenance;
    np:hasPublicationInfo sub:pubinfo;
    a np:Nanopublication .
}

sub:assertion {
  sub:comment a <https://w3id.org/linkflows/reviews/ActionNeededComment>, <https://w3id.org/linkflows/reviews/ContentComment>,
      <https://w3id.org/linkflows/reviews/NegativeComment>, <https://w3id.org/linkflows/reviews/ReviewComment>;
    <https://w3id.org/linkflows/reviews/hasCommentText> "The provenance part should use the template 'generated from a formalization activity'.";
    <https://w3id.org/linkflows/reviews/hasImpact> "4";
    <https://w3id.org/linkflows/reviews/refersTo> <http://purl.org/np/RA2JlYTWhC4PuhqFITergBXYM0CdZ_H-uTJ751rOIntlU>;
    <https://w3id.org/linkflows/reviews/refersToMentioningOf> <http://purl.org/np/RA2JlYTWhC4PuhqFITergBXYM0CdZ_H-uTJ751rOIntlU#provenance> .
}

sub:provenance {
  sub:assertion prov:wasAttributedTo orcid:0000-0002-1267-0234 .
}

sub:pubinfo {
  sub:sig npx:hasAlgorithm "RSA";
    npx:hasPublicKey "MIGfMA0GCSqGSIb3DQEBAQUAA4GNADCBiQKBgQCwUtewGCpT5vIfXYE1bmf/Uqu1ojqnWdYxv+ySO80ul8Gu7m8KoyPAwuvaPj0lvPtHrg000qMmkxzKhYknEjq8v7EerxZNYp5B3/3+5ZpuWOYAs78UnQVjbHSmDdmryr4D4VvvNIiUmd0yxci47dTFUj4DvfHnGd6hVe5+goqdcwIDAQAB";
    npx:hasSignature "NiVF7OvnFdNHSSUJpVAAqRmyR8dWDhWsOHcfuy5vDc3NdAznY5ngeyxDxDL+A0HnYp6+OzaPcjNmyEZBnTZNBIel00gWBvO+a15ME3sw1yLTjoPPHHODmydWLvOoAYoxy9x2PT3n4boUFq6Cxo1f4fFHbqh03b7mzIWqorheBl8=";
    npx:hasSignatureTarget this: .
  
  this: dct:created "2021-10-14T09:18:51.277+02:00"^^xsd:dateTime;
    dct:creator orcid:0000-0002-1267-0234;
    nt:wasCreatedFromProvenanceTemplate <http://purl.org/np/RANwQa4ICWS5SOjw7gp99nBpXBasapwtZF1fIM3H2gYTM>;
    nt:wasCreatedFromPubinfoTemplate <http://purl.org/np/RAA2MfqdBCzmz9yVWjKLXNbyfBNcwsMmOqcNUxkk1maIM>;
    nt:wasCreatedFromTemplate <http://purl.org/np/RAmIPyDSP2ZrKM3PaAjSOIhkbZJ0CV6lRkh3Mlv7AzFiw> .
}


@prefix this: <http://purl.org/np/RA3bgMLuZraOIlR0MkZATsU_eFtfym5V3kPkGqzXrWykg> .
@prefix sub: <http://purl.org/np/RA3bgMLuZraOIlR0MkZATsU_eFtfym5V3kPkGqzXrWykg#> .
@prefix np: <http://www.nanopub.org/nschema#> .
@prefix dct: <http://purl.org/dc/terms/> .
@prefix nt: <https://w3id.org/np/o/ntemplate/> .
@prefix xsd: <http://www.w3.org/2001/XMLSchema#> .
@prefix orcid: <https://orcid.org/> .
@prefix prov: <http://www.w3.org/ns/prov#> .
@prefix npx: <http://purl.org/nanopub/x/> .

sub:Head {
  this: np:hasAssertion sub:assertion;
    np:hasProvenance sub:provenance;
    np:hasPublicationInfo sub:pubinfo;
    a np:Nanopublication .
}

sub:assertion {
  sub:comment a <https://w3id.org/linkflows/reviews/ActionNeededComment>, <https://w3id.org/linkflows/reviews/ContentComment>,
      <https://w3id.org/linkflows/reviews/NeutralComment>, <https://w3id.org/linkflows/reviews/ReviewComment>;
    <https://w3id.org/linkflows/reviews/hasCommentText> "The subject class has a related to sub:bulk, but this is undefined in the subject class nanopublication.";
    <https://w3id.org/linkflows/reviews/hasImpact> "2";
    <https://w3id.org/linkflows/reviews/refersTo> <http://purl.org/np/RASZZ5T1Ca5gpCMPubKoypR_0WcSUkHiMaADu9o1BS1Xs>;
    <https://w3id.org/linkflows/reviews/refersToMentioningOf> <http://purl.org/np/RACS5sSm45MGbuJrztnPrpdu1AuLiKxDni-6JcKzN5ZtM#bulk> .
}

sub:provenance {
  sub:assertion prov:wasAttributedTo orcid:0000-0003-4727-9435 .
}

sub:pubinfo {
  sub:sig npx:hasAlgorithm "RSA";
    npx:hasPublicKey "MIGfMA0GCSqGSIb3DQEBAQUAA4GNADCBiQKBgQCTQs+mANCSHWhIW/YPio468UdGNHsPvADpjfaW8um/v2L4AoDIANginfoU65VNbPT5D0ADt1y0uFNne3VEMr9Y+I2HFaz6IKj+LdYMJk6VUf5WJoImRHIX6BZQwcUc22CbTBFYxvqvp3UmmHrCrhLIZjDSyutExK3tOTRoMDjGowIDAQAB";
    npx:hasSignature "cDgNvpDSbeLkJN70+Pd5Gz3k0unvjXjenllIfhzZU9tW7+CQKnL1JUCYYOapuoODM91K35U5rMwzflae0hQRLJ05T0lWQg5OKH3I7/0MFeRYMfCeVk49s2jueSfLFz272Tu3+uPYF4Qlh2dKUyZncGlB4d3oH+2oKtHgTp+KVV4=";
    npx:hasSignatureTarget this: .
  
  this: dct:created "2021-08-03T11:14:28.597+02:00"^^xsd:dateTime;
    dct:creator orcid:0000-0003-4727-9435;
    nt:wasCreatedFromProvenanceTemplate <http://purl.org/np/RANwQa4ICWS5SOjw7gp99nBpXBasapwtZF1fIM3H2gYTM>;
    nt:wasCreatedFromPubinfoTemplate <http://purl.org/np/RAA2MfqdBCzmz9yVWjKLXNbyfBNcwsMmOqcNUxkk1maIM>;
    nt:wasCreatedFromTemplate <http://purl.org/np/RAmIPyDSP2ZrKM3PaAjSOIhkbZJ0CV6lRkh3Mlv7AzFiw> .
}


@prefix this: <http://purl.org/np/RA3d1wNhyQRILFaCc4WVBXd12ne3pJ-a9NHSGDWiScLJk> .
@prefix sub: <http://purl.org/np/RA3d1wNhyQRILFaCc4WVBXd12ne3pJ-a9NHSGDWiScLJk#> .
@prefix np: <http://www.nanopub.org/nschema#> .
@prefix dct: <http://purl.org/dc/terms/> .
@prefix nt: <https://w3id.org/np/o/ntemplate/> .
@prefix xsd: <http://www.w3.org/2001/XMLSchema#> .
@prefix orcid: <https://orcid.org/> .
@prefix prov: <http://www.w3.org/ns/prov#> .
@prefix npx: <http://purl.org/nanopub/x/> .

sub:Head {
  this: np:hasAssertion sub:assertion;
    np:hasProvenance sub:provenance;
    np:hasPublicationInfo sub:pubinfo;
    a np:Nanopublication .
}

sub:assertion {
  sub:comment a <https://w3id.org/linkflows/reviews/ContentComment>, <https://w3id.org/linkflows/reviews/NeutralComment>,
      <https://w3id.org/linkflows/reviews/NoActionNeededComment>, <https://w3id.org/linkflows/reviews/ReviewComment>;
    <https://w3id.org/linkflows/reviews/hasCommentText> "Good formalization of an existing scientific paper with a wikipedia identifier. This also raises the question as to how publications should be referenced - e.g. by their DOI, pubmed, or indeed a wikipedia ID.";
    <https://w3id.org/linkflows/reviews/hasImpact> "1";
    <https://w3id.org/linkflows/reviews/refersTo> <http://purl.org/np/RA2JlYTWhC4PuhqFITergBXYM0CdZ_H-uTJ751rOIntlU> .
}

sub:provenance {
  sub:assertion prov:wasAttributedTo orcid:0000-0003-4727-9435 .
}

sub:pubinfo {
  sub:sig npx:hasAlgorithm "RSA";
    npx:hasPublicKey "MIGfMA0GCSqGSIb3DQEBAQUAA4GNADCBiQKBgQCTQs+mANCSHWhIW/YPio468UdGNHsPvADpjfaW8um/v2L4AoDIANginfoU65VNbPT5D0ADt1y0uFNne3VEMr9Y+I2HFaz6IKj+LdYMJk6VUf5WJoImRHIX6BZQwcUc22CbTBFYxvqvp3UmmHrCrhLIZjDSyutExK3tOTRoMDjGowIDAQAB";
    npx:hasSignature "kPv1ryNjYg6u8/dUlQ9jjNccIsRWAOkCjHl+6QuY/01JXFJt/7hQ0Rfqkqv++3hYRedxv92K8NBi+oIi1pZKKTxJ57JzQ6uELWnrvqfVQeXlJYZbhcteDHJ+H01Dw+b3nOHzUmQFlGb84LAuunPczMPLI8eTIpb7KbaSQsN+BHs=";
    npx:hasSignatureTarget this: .
  
  this: dct:created "2021-08-03T11:24:14.240+02:00"^^xsd:dateTime;
    dct:creator orcid:0000-0003-4727-9435;
    nt:wasCreatedFromProvenanceTemplate <http://purl.org/np/RANwQa4ICWS5SOjw7gp99nBpXBasapwtZF1fIM3H2gYTM>;
    nt:wasCreatedFromPubinfoTemplate <http://purl.org/np/RAA2MfqdBCzmz9yVWjKLXNbyfBNcwsMmOqcNUxkk1maIM>;
    nt:wasCreatedFromTemplate <http://purl.org/np/RAmIPyDSP2ZrKM3PaAjSOIhkbZJ0CV6lRkh3Mlv7AzFiw> .
}


@prefix this: <http://purl.org/np/RA4ecYBb3WaYOd-9zB3ZsSSYAR9AvoeN6VC9HfIQfrprs> .
@prefix sub: <http://purl.org/np/RA4ecYBb3WaYOd-9zB3ZsSSYAR9AvoeN6VC9HfIQfrprs#> .
@prefix np: <http://www.nanopub.org/nschema#> .
@prefix dct: <http://purl.org/dc/terms/> .
@prefix nt: <https://w3id.org/np/o/ntemplate/> .
@prefix xsd: <http://www.w3.org/2001/XMLSchema#> .
@prefix orcid: <https://orcid.org/> .
@prefix prov: <http://www.w3.org/ns/prov#> .
@prefix npx: <http://purl.org/nanopub/x/> .

sub:Head {
  this: np:hasAssertion sub:assertion;
    np:hasProvenance sub:provenance;
    np:hasPublicationInfo sub:pubinfo;
    a np:Nanopublication .
}

sub:assertion {
  sub:comment a <https://w3id.org/linkflows/reviews/ActionNeededComment>, <https://w3id.org/linkflows/reviews/ContentComment>,
      <https://w3id.org/linkflows/reviews/NegativeComment>, <https://w3id.org/linkflows/reviews/ReviewComment>;
    <https://w3id.org/linkflows/reviews/hasCommentText> "The provenance of this formalization is a specific type of provenance, namely, it is the result of a \"formalization activity\". This should be used in the provenance field with all the corresponding details pertaining to this \"formalization activity\". This is the place where the DOI of the article from which the quoted scientific claim was extracted should be specified.";
    <https://w3id.org/linkflows/reviews/hasImpact> "4";
    <https://w3id.org/linkflows/reviews/refersTo> <http://purl.org/np/RAsdV8EQ1qn_lXOrgoG7mPaF1JXdFLzt2iYy4eMhMMuM4>;
    <https://w3id.org/linkflows/reviews/refersToMentioningOf> <http://purl.org/np/RAsdV8EQ1qn_lXOrgoG7mPaF1JXdFLzt2iYy4eMhMMuM4#provenance> .
}

sub:provenance {
  sub:assertion prov:wasAttributedTo orcid:0000-0002-7114-6459 .
}

sub:pubinfo {
  sub:sig npx:hasAlgorithm "RSA";
    npx:hasPublicKey "MIGfMA0GCSqGSIb3DQEBAQUAA4GNADCBiQKBgQCJlM78d80R+gFMoQB1IG3f7AbqqGOCIv4HmZd1cx1KgEWMUUpPsojFNvx84fC/TltcJ8F8JafnbhDXW2HM2MhdK4yC04ROEV1vIgSzjDicHfiqXvMqdPuMyQp4mmCEY7mUoeEW10mWZqjk+S9TnmiAQbFGcpExP8aosr2aTR7CSQIDAQAB";
    npx:hasSignature "LE3YiD3JyetfDaguXqq5GhPe1rB0+fnGyZBKe65DyPd+yNfD5QTKnTYPkg0UWaofn5gwYMMLeBv9k55uj+dM8U2KqKsUNmyG70ozClfNhTN0Ms2b4JG+FFgl4iIul6n6mdpkOz4ZGC2wtwOXTNK5OSMoqkVEuNc7DpMbD/Y0aH0=";
    npx:hasSignatureTarget this: .
  
  this: dct:created "2021-10-04T16:24:33.935+03:00"^^xsd:dateTime;
    dct:creator orcid:0000-0002-7114-6459;
    nt:wasCreatedFromProvenanceTemplate <http://purl.org/np/RANwQa4ICWS5SOjw7gp99nBpXBasapwtZF1fIM3H2gYTM>;
    nt:wasCreatedFromPubinfoTemplate <http://purl.org/np/RAA2MfqdBCzmz9yVWjKLXNbyfBNcwsMmOqcNUxkk1maIM>;
    nt:wasCreatedFromTemplate <http://purl.org/np/RAmIPyDSP2ZrKM3PaAjSOIhkbZJ0CV6lRkh3Mlv7AzFiw> .
}


@prefix this: <http://purl.org/np/RA4zu3y98zRapBDzYOuBf--RkJCAgnQA393Pb_IHawWBI> .
@prefix sub: <http://purl.org/np/RA4zu3y98zRapBDzYOuBf--RkJCAgnQA393Pb_IHawWBI#> .
@prefix np: <http://www.nanopub.org/nschema#> .
@prefix dct: <http://purl.org/dc/terms/> .
@prefix nt: <https://w3id.org/np/o/ntemplate/> .
@prefix xsd: <http://www.w3.org/2001/XMLSchema#> .
@prefix orcid: <https://orcid.org/> .
@prefix prov: <http://www.w3.org/ns/prov#> .
@prefix npx: <http://purl.org/nanopub/x/> .

sub:Head {
  this: np:hasAssertion sub:assertion;
    np:hasProvenance sub:provenance;
    np:hasPublicationInfo sub:pubinfo;
    a np:Nanopublication .
}

sub:assertion {
  sub:comment a <https://w3id.org/linkflows/reviews/ActionNeededComment>, <https://w3id.org/linkflows/reviews/ContentComment>,
      <https://w3id.org/linkflows/reviews/NegativeComment>, <https://w3id.org/linkflows/reviews/ReviewComment>;
    <https://w3id.org/linkflows/reviews/hasCommentText> "The quote provided in the provenance seems to be a general quote from the source rather than the specific passage on which this formalization is based.";
    <https://w3id.org/linkflows/reviews/hasImpact> "3";
    <https://w3id.org/linkflows/reviews/refersTo> <http://purl.org/np/RAmfrSLt-WVQVNTrJi6IlNk3ZiQyYBds0NYGJpUEsPjfI>;
    <https://w3id.org/linkflows/reviews/refersToMentioningOf> <http://purl.org/np/RAjk3YoNydLhbuD4BV9FD21ecELazvZibHHM7IXtJd-4A#quote> .
}

sub:provenance {
  sub:assertion prov:wasAttributedTo orcid:0000-0002-1267-0234 .
}

sub:pubinfo {
  sub:sig npx:hasAlgorithm "RSA";
    npx:hasPublicKey "MIGfMA0GCSqGSIb3DQEBAQUAA4GNADCBiQKBgQCwUtewGCpT5vIfXYE1bmf/Uqu1ojqnWdYxv+ySO80ul8Gu7m8KoyPAwuvaPj0lvPtHrg000qMmkxzKhYknEjq8v7EerxZNYp5B3/3+5ZpuWOYAs78UnQVjbHSmDdmryr4D4VvvNIiUmd0yxci47dTFUj4DvfHnGd6hVe5+goqdcwIDAQAB";
    npx:hasSignature "UC8KJTI6/sgvrjirjYEfwrA0sFv8eKBUJvbyi34PRZkfSTkoSEIX7urFdi1La/VlXs0P2+DwZid7J1hapQ39Oy8ioMI56A3V5MrLdsahlPTfJFDj5is2NDLUiJgmGMp4JrW9yQJTUgoqhZINpVeGRJU5SeuDZZBMGi+rWwxVpRE=";
    npx:hasSignatureTarget this: .
  
  this: dct:created "2021-10-14T09:57:55.467+02:00"^^xsd:dateTime;
    dct:creator orcid:0000-0002-1267-0234;
    nt:wasCreatedFromProvenanceTemplate <http://purl.org/np/RANwQa4ICWS5SOjw7gp99nBpXBasapwtZF1fIM3H2gYTM>;
    nt:wasCreatedFromPubinfoTemplate <http://purl.org/np/RAA2MfqdBCzmz9yVWjKLXNbyfBNcwsMmOqcNUxkk1maIM>;
    nt:wasCreatedFromTemplate <http://purl.org/np/RAmIPyDSP2ZrKM3PaAjSOIhkbZJ0CV6lRkh3Mlv7AzFiw> .
}


@prefix this: <http://purl.org/np/RA5FlrUsfDenGL9K_VknFw04YrFaoIisEb1ZdHDmX6GtE> .
@prefix sub: <http://purl.org/np/RA5FlrUsfDenGL9K_VknFw04YrFaoIisEb1ZdHDmX6GtE#> .
@prefix np: <http://www.nanopub.org/nschema#> .
@prefix dct: <http://purl.org/dc/terms/> .
@prefix nt: <https://w3id.org/np/o/ntemplate/> .
@prefix xsd: <http://www.w3.org/2001/XMLSchema#> .
@prefix orcid: <https://orcid.org/> .
@prefix prov: <http://www.w3.org/ns/prov#> .
@prefix npx: <http://purl.org/nanopub/x/> .

sub:Head {
  this: np:hasAssertion sub:assertion;
    np:hasProvenance sub:provenance;
    np:hasPublicationInfo sub:pubinfo;
    a np:Nanopublication .
}

sub:assertion {
  sub:comment a <https://w3id.org/linkflows/reviews/ContentComment>, <https://w3id.org/linkflows/reviews/NoActionNeededComment>,
      <https://w3id.org/linkflows/reviews/PositiveComment>, <https://w3id.org/linkflows/reviews/ReviewComment>;
    <https://w3id.org/linkflows/reviews/hasCommentText> "The modelling of the formalization is good.";
    <https://w3id.org/linkflows/reviews/hasImpact> "5";
    <https://w3id.org/linkflows/reviews/refersTo> <http://purl.org/np/RASZZ5T1Ca5gpCMPubKoypR_0WcSUkHiMaADu9o1BS1Xs>;
    <https://w3id.org/linkflows/reviews/refersToMentioningOf> <https://w3id.org/linkflows/superpattern/terms/SuperPatternInstance> .
}

sub:provenance {
  sub:assertion prov:wasAttributedTo orcid:0000-0002-7114-6459 .
}

sub:pubinfo {
  sub:sig npx:hasAlgorithm "RSA";
    npx:hasPublicKey "MIGfMA0GCSqGSIb3DQEBAQUAA4GNADCBiQKBgQCJlM78d80R+gFMoQB1IG3f7AbqqGOCIv4HmZd1cx1KgEWMUUpPsojFNvx84fC/TltcJ8F8JafnbhDXW2HM2MhdK4yC04ROEV1vIgSzjDicHfiqXvMqdPuMyQp4mmCEY7mUoeEW10mWZqjk+S9TnmiAQbFGcpExP8aosr2aTR7CSQIDAQAB";
    npx:hasSignature "fMr833t21WLHq8xhp009jTNuAVr2lDJ+wRTVMtSpsJ53C1PxGBCYO2Zkns0kg1CDNfwfzvkUO35avbbkwMXUGf8BJO0yPIBDLp52sKjKT17/S/AcQvLm9YBMURVwgw1an16EBM1U4y9MTWwnHnLh4V3tbmtRl+knVIgzNPwvI9M=";
    npx:hasSignatureTarget this: .
  
  this: dct:created "2021-10-05T17:59:46.157+03:00"^^xsd:dateTime;
    dct:creator orcid:0000-0002-7114-6459;
    nt:wasCreatedFromProvenanceTemplate <http://purl.org/np/RANwQa4ICWS5SOjw7gp99nBpXBasapwtZF1fIM3H2gYTM>;
    nt:wasCreatedFromPubinfoTemplate <http://purl.org/np/RAA2MfqdBCzmz9yVWjKLXNbyfBNcwsMmOqcNUxkk1maIM>;
    nt:wasCreatedFromTemplate <http://purl.org/np/RAmIPyDSP2ZrKM3PaAjSOIhkbZJ0CV6lRkh3Mlv7AzFiw> .
}


@prefix this: <http://purl.org/np/RA6gx8VCH_HFRNWV3Vuf1gxmjoECFUqYVgJ3aVapFfHls> .
@prefix sub: <http://purl.org/np/RA6gx8VCH_HFRNWV3Vuf1gxmjoECFUqYVgJ3aVapFfHls#> .
@prefix np: <http://www.nanopub.org/nschema#> .
@prefix dct: <http://purl.org/dc/terms/> .
@prefix nt: <https://w3id.org/np/o/ntemplate/> .
@prefix npx: <http://purl.org/nanopub/x/> .
@prefix xsd: <http://www.w3.org/2001/XMLSchema#> .
@prefix orcid: <https://orcid.org/> .
@prefix prov: <http://www.w3.org/ns/prov#> .

sub:Head {
  this: np:hasAssertion sub:assertion;
    np:hasProvenance sub:provenance;
    np:hasPublicationInfo sub:pubinfo;
    a np:Nanopublication .
}

sub:assertion {
  sub:comment a <https://w3id.org/linkflows/reviews/ActionNeededComment>, <https://w3id.org/linkflows/reviews/NegativeComment>,
      <https://w3id.org/linkflows/reviews/ReviewComment>, <https://w3id.org/linkflows/reviews/StyleComment>;
    <https://w3id.org/linkflows/reviews/hasCommentText> "The content of the scientific claim that is modeled in the formalization should be something like \"Adherence of a dataset to the FAIR Guiding Principles enables its automated discovery.\", instead of containing the interpretation of the mentioned scientific claim.";
    <https://w3id.org/linkflows/reviews/hasImpact> "4";
    <https://w3id.org/linkflows/reviews/refersTo> <http://purl.org/np/RAPLWOEA5t6_Kx6vVHtibWm92pg1XTN6FIZdWuaTyoy9g>;
    <https://w3id.org/linkflows/reviews/refersToMentioningOf> <http://purl.org/np/RAPLWOEA5t6_Kx6vVHtibWm92pg1XTN6FIZdWuaTyoy9g#spi> .
}

sub:provenance {
  sub:assertion prov:wasAttributedTo orcid:0000-0002-7114-6459 .
}

sub:pubinfo {
  sub:sig npx:hasAlgorithm "RSA";
    npx:hasPublicKey "MIGfMA0GCSqGSIb3DQEBAQUAA4GNADCBiQKBgQCJlM78d80R+gFMoQB1IG3f7AbqqGOCIv4HmZd1cx1KgEWMUUpPsojFNvx84fC/TltcJ8F8JafnbhDXW2HM2MhdK4yC04ROEV1vIgSzjDicHfiqXvMqdPuMyQp4mmCEY7mUoeEW10mWZqjk+S9TnmiAQbFGcpExP8aosr2aTR7CSQIDAQAB";
    npx:hasSignature "I28YwVoT7bujx7/1KpuKK4P6UWxErvS+OO7uuCOEyEDYmzhvDmnoSGakr13HwpnWMze4jLo+uqS2e+I9RnLCtN0pykTzy4pSC74zoFQNTpfSzRyWrM2OnfhJ+vcgjTEqRCPtPflWJdgG0Agk7RyiUfgToXG2XURInB9PoKFwVAw=";
    npx:hasSignatureTarget this: .
  
  this: dct:created "2021-10-06T22:38:40.403+03:00"^^xsd:dateTime;
    dct:creator orcid:0000-0002-7114-6459;
    npx:supersedes <http://purl.org/np/RAj1G2arQ_zYz7c8P5bQzeOwyt02NC5Ue2rfcxf5k6yOg>;
    nt:wasCreatedFromProvenanceTemplate <http://purl.org/np/RANwQa4ICWS5SOjw7gp99nBpXBasapwtZF1fIM3H2gYTM>;
    nt:wasCreatedFromPubinfoTemplate <http://purl.org/np/RAA2MfqdBCzmz9yVWjKLXNbyfBNcwsMmOqcNUxkk1maIM>,
      <http://purl.org/np/RAjpBMlw3owYhJUBo3DtsuDlXsNAJ8cnGeWAutDVjuAuI>;
    nt:wasCreatedFromTemplate <http://purl.org/np/RAmIPyDSP2ZrKM3PaAjSOIhkbZJ0CV6lRkh3Mlv7AzFiw> .
}


@prefix this: <http://purl.org/np/RA6lxb-WY_kXYi0NAxIIus4uO_A8QUKfwbIImynkyhwvA> .
@prefix sub: <http://purl.org/np/RA6lxb-WY_kXYi0NAxIIus4uO_A8QUKfwbIImynkyhwvA#> .
@prefix np: <http://www.nanopub.org/nschema#> .
@prefix dct: <http://purl.org/dc/terms/> .
@prefix nt: <https://w3id.org/np/o/ntemplate/> .
@prefix xsd: <http://www.w3.org/2001/XMLSchema#> .
@prefix orcid: <https://orcid.org/> .
@prefix prov: <http://www.w3.org/ns/prov#> .
@prefix npx: <http://purl.org/nanopub/x/> .

sub:Head {
  this: np:hasAssertion sub:assertion;
    np:hasProvenance sub:provenance;
    np:hasPublicationInfo sub:pubinfo;
    a np:Nanopublication .
}

sub:assertion {
  sub:comment a <https://w3id.org/linkflows/reviews/ActionNeededComment>, <https://w3id.org/linkflows/reviews/ContentComment>,
      <https://w3id.org/linkflows/reviews/NegativeComment>, <https://w3id.org/linkflows/reviews/ReviewComment>;
    <https://w3id.org/linkflows/reviews/hasCommentText> "The scientific claim does not seem to be atomic, as it mentions two genes, IRX3 and IRX5. I think it should be broken into two different claims, one for each of these genes.";
    <https://w3id.org/linkflows/reviews/hasImpact> "4";
    <https://w3id.org/linkflows/reviews/refersTo> <http://purl.org/np/RAxxJWyH8OdTJLs-ZY1q5jVq1OWFNOoLFvwEcUFyR8EEo>;
    <https://w3id.org/linkflows/reviews/refersToMentioningOf> <https://w3id.org/linkflows/superpattern/terms/SuperPatternInstance> .
}

sub:provenance {
  sub:assertion prov:wasAttributedTo orcid:0000-0002-7114-6459 .
}

sub:pubinfo {
  sub:sig npx:hasAlgorithm "RSA";
    npx:hasPublicKey "MIGfMA0GCSqGSIb3DQEBAQUAA4GNADCBiQKBgQCJlM78d80R+gFMoQB1IG3f7AbqqGOCIv4HmZd1cx1KgEWMUUpPsojFNvx84fC/TltcJ8F8JafnbhDXW2HM2MhdK4yC04ROEV1vIgSzjDicHfiqXvMqdPuMyQp4mmCEY7mUoeEW10mWZqjk+S9TnmiAQbFGcpExP8aosr2aTR7CSQIDAQAB";
    npx:hasSignature "Y1A5w6igiwbpaxdyvh+fqqeI6nK+AKJalfj/IfeMELvGEjWQ+eiy4uAb+k0RXGYZIDi5/l3UzDtPXFJ319BMjw/kxO5vzITu/0ACmMdonWGtO5cm6juyuzwiTKGnNMkofbUxR0MR4eS7/NRdXk31ydl3bF8odYwPBIwKrUOsKhg=";
    npx:hasSignatureTarget this: .
  
  this: dct:created "2021-09-27T16:27:56.112+03:00"^^xsd:dateTime;
    dct:creator orcid:0000-0002-7114-6459;
    nt:wasCreatedFromProvenanceTemplate <http://purl.org/np/RANwQa4ICWS5SOjw7gp99nBpXBasapwtZF1fIM3H2gYTM>;
    nt:wasCreatedFromPubinfoTemplate <http://purl.org/np/RAA2MfqdBCzmz9yVWjKLXNbyfBNcwsMmOqcNUxkk1maIM>;
    nt:wasCreatedFromTemplate <http://purl.org/np/RAmIPyDSP2ZrKM3PaAjSOIhkbZJ0CV6lRkh3Mlv7AzFiw> .
}


@prefix this: <http://purl.org/np/RA6RJQ5m-nPsy7TccqDC0yc4OvmQRZmW4_i3gen4R9M6s> .
@prefix sub: <http://purl.org/np/RA6RJQ5m-nPsy7TccqDC0yc4OvmQRZmW4_i3gen4R9M6s#> .
@prefix np: <http://www.nanopub.org/nschema#> .
@prefix dct: <http://purl.org/dc/terms/> .
@prefix nt: <https://w3id.org/np/o/ntemplate/> .
@prefix xsd: <http://www.w3.org/2001/XMLSchema#> .
@prefix orcid: <https://orcid.org/> .
@prefix prov: <http://www.w3.org/ns/prov#> .
@prefix npx: <http://purl.org/nanopub/x/> .

sub:Head {
  this: np:hasAssertion sub:assertion;
    np:hasProvenance sub:provenance;
    np:hasPublicationInfo sub:pubinfo;
    a np:Nanopublication .
}

sub:assertion {
  sub:comment a <https://w3id.org/linkflows/reviews/ContentComment>, <https://w3id.org/linkflows/reviews/NoActionNeededComment>,
      <https://w3id.org/linkflows/reviews/PositiveComment>, <https://w3id.org/linkflows/reviews/ReviewComment>;
    <https://w3id.org/linkflows/reviews/hasCommentText> "The modelling of the formalization reflects very well the scientific claim.";
    <https://w3id.org/linkflows/reviews/hasImpact> "5";
    <https://w3id.org/linkflows/reviews/refersTo> <http://purl.org/np/RAPLWOEA5t6_Kx6vVHtibWm92pg1XTN6FIZdWuaTyoy9g>;
    <https://w3id.org/linkflows/reviews/refersToMentioningOf> <https://w3id.org/linkflows/superpattern/terms/SuperPatternInstance> .
}

sub:provenance {
  sub:assertion prov:wasAttributedTo orcid:0000-0002-7114-6459 .
}

sub:pubinfo {
  sub:sig npx:hasAlgorithm "RSA";
    npx:hasPublicKey "MIGfMA0GCSqGSIb3DQEBAQUAA4GNADCBiQKBgQCJlM78d80R+gFMoQB1IG3f7AbqqGOCIv4HmZd1cx1KgEWMUUpPsojFNvx84fC/TltcJ8F8JafnbhDXW2HM2MhdK4yC04ROEV1vIgSzjDicHfiqXvMqdPuMyQp4mmCEY7mUoeEW10mWZqjk+S9TnmiAQbFGcpExP8aosr2aTR7CSQIDAQAB";
    npx:hasSignature "ey1V012te5ndrs4t9xbutVbLDObNhLeZlDDs9CcVkjoSSsjSC52ZLPP3SwudNw+eIoCw+wFRbpOzhfbCoMPdFrwQE9AYwbU0yNUToYvdHi70oCIw1VIjzE5jhRmnV5kE06biuAOnWAlRAWe8cILqcdwm6BqRwnvFb+5Uji439lM=";
    npx:hasSignatureTarget this: .
  
  this: dct:created "2021-10-06T00:57:53.701+03:00"^^xsd:dateTime;
    dct:creator orcid:0000-0002-7114-6459;
    nt:wasCreatedFromProvenanceTemplate <http://purl.org/np/RANwQa4ICWS5SOjw7gp99nBpXBasapwtZF1fIM3H2gYTM>;
    nt:wasCreatedFromPubinfoTemplate <http://purl.org/np/RAA2MfqdBCzmz9yVWjKLXNbyfBNcwsMmOqcNUxkk1maIM>;
    nt:wasCreatedFromTemplate <http://purl.org/np/RAmIPyDSP2ZrKM3PaAjSOIhkbZJ0CV6lRkh3Mlv7AzFiw> .
}


@prefix this: <http://purl.org/np/RA7e61cJDtKZCRpIrygSht_h8hp7kte2CdM1OtMiQzyBc> .
@prefix sub: <http://purl.org/np/RA7e61cJDtKZCRpIrygSht_h8hp7kte2CdM1OtMiQzyBc#> .
@prefix np: <http://www.nanopub.org/nschema#> .
@prefix dct: <http://purl.org/dc/terms/> .
@prefix nt: <https://w3id.org/np/o/ntemplate/> .
@prefix xsd: <http://www.w3.org/2001/XMLSchema#> .
@prefix orcid: <https://orcid.org/> .
@prefix prov: <http://www.w3.org/ns/prov#> .
@prefix npx: <http://purl.org/nanopub/x/> .

sub:Head {
  this: np:hasAssertion sub:assertion;
    np:hasProvenance sub:provenance;
    np:hasPublicationInfo sub:pubinfo;
    a np:Nanopublication .
}

sub:assertion {
  sub:comment a <https://w3id.org/linkflows/reviews/ContentComment>, <https://w3id.org/linkflows/reviews/NoActionNeededComment>,
      <https://w3id.org/linkflows/reviews/PositiveComment>, <https://w3id.org/linkflows/reviews/ReviewComment>;
    <https://w3id.org/linkflows/reviews/hasCommentText> "The provenance of the formalization is the result of a \"FormalizationAcitvity\", which is correctly chosen and filled in.";
    <https://w3id.org/linkflows/reviews/hasImpact> "4";
    <https://w3id.org/linkflows/reviews/refersTo> <http://purl.org/np/RAWcrMY8mnsI26BfokKid75MO1c2uVenyW9tmxj0VhbnY>;
    <https://w3id.org/linkflows/reviews/refersToMentioningOf> <http://purl.org/np/RAWcrMY8mnsI26BfokKid75MO1c2uVenyW9tmxj0VhbnY#provenance> .
}

sub:provenance {
  sub:assertion prov:wasAttributedTo orcid:0000-0002-7114-6459 .
}

sub:pubinfo {
  sub:sig npx:hasAlgorithm "RSA";
    npx:hasPublicKey "MIGfMA0GCSqGSIb3DQEBAQUAA4GNADCBiQKBgQCJlM78d80R+gFMoQB1IG3f7AbqqGOCIv4HmZd1cx1KgEWMUUpPsojFNvx84fC/TltcJ8F8JafnbhDXW2HM2MhdK4yC04ROEV1vIgSzjDicHfiqXvMqdPuMyQp4mmCEY7mUoeEW10mWZqjk+S9TnmiAQbFGcpExP8aosr2aTR7CSQIDAQAB";
    npx:hasSignature "X2Vh/yWlEm7D/zKTNmsAgTehcG/FCknRM2tvm0XE/UIMC1H8GfPuZYxrhk1iylnX2A6imi0EFRjD+0aIEOQkXgnUNhXGC9KDyvzIndWdg1H2O8S1qnScWNWA5usVRIpdEFFXZEH5Myh47YVX/PBGujw2w8ieuA/ULnBzpKHxzjU=";
    npx:hasSignatureTarget this: .
  
  this: dct:created "2021-10-06T01:15:05.459+03:00"^^xsd:dateTime;
    dct:creator orcid:0000-0002-7114-6459;
    nt:wasCreatedFromProvenanceTemplate <http://purl.org/np/RANwQa4ICWS5SOjw7gp99nBpXBasapwtZF1fIM3H2gYTM>;
    nt:wasCreatedFromPubinfoTemplate <http://purl.org/np/RAA2MfqdBCzmz9yVWjKLXNbyfBNcwsMmOqcNUxkk1maIM>;
    nt:wasCreatedFromTemplate <http://purl.org/np/RAmIPyDSP2ZrKM3PaAjSOIhkbZJ0CV6lRkh3Mlv7AzFiw> .
}


@prefix this: <http://purl.org/np/RA7k6cVTww-PUNrhFom4tp379xF9R4bB7O68igHo-4E1E> .
@prefix sub: <http://purl.org/np/RA7k6cVTww-PUNrhFom4tp379xF9R4bB7O68igHo-4E1E#> .
@prefix np: <http://www.nanopub.org/nschema#> .
@prefix dct: <http://purl.org/dc/terms/> .
@prefix nt: <https://w3id.org/np/o/ntemplate/> .
@prefix xsd: <http://www.w3.org/2001/XMLSchema#> .
@prefix orcid: <https://orcid.org/> .
@prefix prov: <http://www.w3.org/ns/prov#> .
@prefix npx: <http://purl.org/nanopub/x/> .

sub:Head {
  this: np:hasAssertion sub:assertion;
    np:hasProvenance sub:provenance;
    np:hasPublicationInfo sub:pubinfo;
    a np:Nanopublication .
}

sub:assertion {
  sub:comment a <https://w3id.org/linkflows/reviews/ContentComment>, <https://w3id.org/linkflows/reviews/NeutralComment>,
      <https://w3id.org/linkflows/reviews/NoActionNeededComment>, <https://w3id.org/linkflows/reviews/ReviewComment>;
    <https://w3id.org/linkflows/reviews/hasCommentText> "The content of this formalization looks good.";
    <https://w3id.org/linkflows/reviews/hasImpact> "1";
    <https://w3id.org/linkflows/reviews/refersTo> <http://purl.org/np/RA5rRFy9eDTZSTyVeuTrAO7aCg_JPcq1cVmWWjc-kjFOM> .
}

sub:provenance {
  sub:assertion prov:wasAttributedTo orcid:0000-0002-3357-9130 .
}

sub:pubinfo {
  sub:sig npx:hasAlgorithm "RSA";
    npx:hasPublicKey "MIGfMA0GCSqGSIb3DQEBAQUAA4GNADCBiQKBgQC2PqbdbBmQ65fSjw5LktEe3tuvpjawgmWWcHh/naS6Zlc4iMzkRHuf/q/ILIYzri1PVsz97hw69ncjJ4Hzh29kBJ8nKmx9OF2d7lif72d3iMjY+cUB3XdSL8iqsqKZU3JAqQNV6ihVKCZwh0fOq+Mliip2AVhdAvoGL8TrgiwaowIDAQAB";
    npx:hasSignature "nX+0MaIm+y72LptfE3hfi1p6D4bQPfqfyurPA6Lh5Tj3yXJSYPjHtHKGpOYLW8OwTQmqmp2co+yymaxS1imoA4KnHKQNLGO5596s3/5E5ZbcsWe+mLPmK1kwCmnsiHCUUB1NVBQgpGRNf8HsdvpnMJUmbMxxoV534IT8ZDKt5Lk=";
    npx:hasSignatureTarget this: .
  
  this: dct:created "2021-10-19T20:47:43.134+02:00"^^xsd:dateTime;
    dct:creator orcid:0000-0002-3357-9130;
    nt:wasCreatedFromProvenanceTemplate <http://purl.org/np/RANwQa4ICWS5SOjw7gp99nBpXBasapwtZF1fIM3H2gYTM>;
    nt:wasCreatedFromPubinfoTemplate <http://purl.org/np/RAA2MfqdBCzmz9yVWjKLXNbyfBNcwsMmOqcNUxkk1maIM>;
    nt:wasCreatedFromTemplate <http://purl.org/np/RAmIPyDSP2ZrKM3PaAjSOIhkbZJ0CV6lRkh3Mlv7AzFiw> .
}


@prefix this: <http://purl.org/np/RA9B6Vj6uE6O9Uwjv5SLtxoA6CBCZONJgJ2LJUFhVHbDs> .
@prefix sub: <http://purl.org/np/RA9B6Vj6uE6O9Uwjv5SLtxoA6CBCZONJgJ2LJUFhVHbDs#> .
@prefix np: <http://www.nanopub.org/nschema#> .
@prefix dct: <http://purl.org/dc/terms/> .
@prefix nt: <https://w3id.org/np/o/ntemplate/> .
@prefix xsd: <http://www.w3.org/2001/XMLSchema#> .
@prefix orcid: <https://orcid.org/> .
@prefix prov: <http://www.w3.org/ns/prov#> .
@prefix npx: <http://purl.org/nanopub/x/> .

sub:Head {
  this: np:hasAssertion sub:assertion;
    np:hasProvenance sub:provenance;
    np:hasPublicationInfo sub:pubinfo;
    a np:Nanopublication .
}

sub:assertion {
  sub:comment a <https://w3id.org/linkflows/reviews/ActionNeededComment>, <https://w3id.org/linkflows/reviews/ContentComment>,
      <https://w3id.org/linkflows/reviews/NegativeComment>, <https://w3id.org/linkflows/reviews/ReviewComment>;
    <https://w3id.org/linkflows/reviews/hasCommentText> "The provenance of this formalization is a specific type of provenance, namely, it is the result of a \"formalization activity\". This should be used in the provenance field with all the corresponding details pertaining to this \"formalization activity\".";
    <https://w3id.org/linkflows/reviews/hasImpact> "4";
    <https://w3id.org/linkflows/reviews/refersTo> <http://purl.org/np/RA2JlYTWhC4PuhqFITergBXYM0CdZ_H-uTJ751rOIntlU>;
    <https://w3id.org/linkflows/reviews/refersToMentioningOf> <http://purl.org/np/RA2JlYTWhC4PuhqFITergBXYM0CdZ_H-uTJ751rOIntlU#provenance> .
}

sub:provenance {
  sub:assertion prov:wasAttributedTo orcid:0000-0002-7114-6459 .
}

sub:pubinfo {
  sub:sig npx:hasAlgorithm "RSA";
    npx:hasPublicKey "MIGfMA0GCSqGSIb3DQEBAQUAA4GNADCBiQKBgQCJlM78d80R+gFMoQB1IG3f7AbqqGOCIv4HmZd1cx1KgEWMUUpPsojFNvx84fC/TltcJ8F8JafnbhDXW2HM2MhdK4yC04ROEV1vIgSzjDicHfiqXvMqdPuMyQp4mmCEY7mUoeEW10mWZqjk+S9TnmiAQbFGcpExP8aosr2aTR7CSQIDAQAB";
    npx:hasSignature "IX6/KH/i72/o/TooZsDyZOh3XvpGH9RFRhUtDzkElEJumwmwh6N5GG4Vgg2JYikrC4dxJxBjtaK2PkvqML8NUukmV1te9iEwhZs5mQPw2pPRaHTwagoBjtlFnOj/G4TBo7X2N+WAFjrodTKQP96qaTliGqzbhxuoGhtEhPKjzpo=";
    npx:hasSignatureTarget this: .
  
  this: dct:created "2021-10-04T13:20:40.154+03:00"^^xsd:dateTime;
    dct:creator orcid:0000-0002-7114-6459;
    nt:wasCreatedFromProvenanceTemplate <http://purl.org/np/RANwQa4ICWS5SOjw7gp99nBpXBasapwtZF1fIM3H2gYTM>;
    nt:wasCreatedFromPubinfoTemplate <http://purl.org/np/RAA2MfqdBCzmz9yVWjKLXNbyfBNcwsMmOqcNUxkk1maIM>;
    nt:wasCreatedFromTemplate <http://purl.org/np/RAmIPyDSP2ZrKM3PaAjSOIhkbZJ0CV6lRkh3Mlv7AzFiw> .
}


@prefix this: <http://purl.org/np/RA9jFuc0wOvjd8Tis5w09VDMnwWwGQaUoqqDV2665acHI> .
@prefix sub: <http://purl.org/np/RA9jFuc0wOvjd8Tis5w09VDMnwWwGQaUoqqDV2665acHI#> .
@prefix np: <http://www.nanopub.org/nschema#> .
@prefix dct: <http://purl.org/dc/terms/> .
@prefix nt: <https://w3id.org/np/o/ntemplate/> .
@prefix xsd: <http://www.w3.org/2001/XMLSchema#> .
@prefix orcid: <https://orcid.org/> .
@prefix prov: <http://www.w3.org/ns/prov#> .
@prefix npx: <http://purl.org/nanopub/x/> .

sub:Head {
  this: np:hasAssertion sub:assertion;
    np:hasProvenance sub:provenance;
    np:hasPublicationInfo sub:pubinfo;
    a np:Nanopublication .
}

sub:assertion {
  sub:comment a <https://w3id.org/linkflows/reviews/ContentComment>, <https://w3id.org/linkflows/reviews/NeutralComment>,
      <https://w3id.org/linkflows/reviews/NoActionNeededComment>, <https://w3id.org/linkflows/reviews/ReviewComment>;
    <https://w3id.org/linkflows/reviews/hasCommentText> "I cannot find the original quote 'In the context of Digital Humanities research, usage of the Linked Data Scopes ontology contributes to transparency of the research.' in the given paper https://link.springer.com/chapter/10.1007%2F978-3-030-71903-6_32";
    <https://w3id.org/linkflows/reviews/hasImpact> "3";
    <https://w3id.org/linkflows/reviews/refersTo> <http://purl.org/np/RATc9O9tCdQPlrsJeGNsTNO0PbENIzdKa6XAOex7dXfrY>;
    <https://w3id.org/linkflows/reviews/refersToMentioningOf> <http://server.nanopubs.lod.labs.vu.nl/RATc9O9tCdQPlrsJeGNsTNO0PbENIzdKa6XAOex7dXfrY#provenance> .
}

sub:provenance {
  sub:assertion prov:wasAttributedTo orcid:0000-0002-0191-7211 .
}

sub:pubinfo {
  sub:sig npx:hasAlgorithm "RSA";
    npx:hasPublicKey "MIGfMA0GCSqGSIb3DQEBAQUAA4GNADCBiQKBgQC3cICbOHZ1ecuLOsgovKwUlFRRvNWNgBJxoXCFAYWtU2OK97i/SjoIaxFphg9tkv9WxOjtPqYJ4cuM0E76wxeRZ7VBMHBrBIyCAGTvAfESWVQZCDgulG46VjffEzXuRmqOka/C5Ur6beLijFPMtiWEg6I2Mbj8z9vuHPxReIu4JwIDAQAB";
    npx:hasSignature "o22xYQO+I215duO1JQ+LWXjYaeaBl726POkvnVUb/ugXHnIRby3jEYL+eFY3lOVfOvrkAqeIip8QYNVLwnv9uXxIkYYO+bYMZjP3swpruXBuAM5x6MVgEkKgPf4VlKs3hBxv+0X9njbcNBA5BG6Fg8ai+Pvr2RZs+6kRnZWeXgA=";
    npx:hasSignatureTarget this: .
  
  this: dct:created "2021-07-21T11:26:03.779+02:00"^^xsd:dateTime;
    dct:creator orcid:0000-0002-0191-7211;
    nt:wasCreatedFromProvenanceTemplate <http://purl.org/np/RANwQa4ICWS5SOjw7gp99nBpXBasapwtZF1fIM3H2gYTM>;
    nt:wasCreatedFromPubinfoTemplate <http://purl.org/np/RAA2MfqdBCzmz9yVWjKLXNbyfBNcwsMmOqcNUxkk1maIM>;
    nt:wasCreatedFromTemplate <http://purl.org/np/RAmIPyDSP2ZrKM3PaAjSOIhkbZJ0CV6lRkh3Mlv7AzFiw> .
}


@prefix this: <http://purl.org/np/RA9KmNH-j6YINX5zo0Q-ykj8SfyW0c7HA-IK5qHxuf2gk> .
@prefix sub: <http://purl.org/np/RA9KmNH-j6YINX5zo0Q-ykj8SfyW0c7HA-IK5qHxuf2gk#> .
@prefix np: <http://www.nanopub.org/nschema#> .
@prefix dct: <http://purl.org/dc/terms/> .
@prefix nt: <https://w3id.org/np/o/ntemplate/> .
@prefix xsd: <http://www.w3.org/2001/XMLSchema#> .
@prefix orcid: <https://orcid.org/> .
@prefix prov: <http://www.w3.org/ns/prov#> .
@prefix npx: <http://purl.org/nanopub/x/> .

sub:Head {
  this: np:hasAssertion sub:assertion;
    np:hasProvenance sub:provenance;
    np:hasPublicationInfo sub:pubinfo;
    a np:Nanopublication .
}

sub:assertion {
  sub:comment a <https://w3id.org/linkflows/reviews/ContentComment>, <https://w3id.org/linkflows/reviews/NoActionNeededComment>,
      <https://w3id.org/linkflows/reviews/PositiveComment>, <https://w3id.org/linkflows/reviews/ReviewComment>;
    <https://w3id.org/linkflows/reviews/hasCommentText> "This looks like a very good formalization to me.";
    <https://w3id.org/linkflows/reviews/hasImpact> "5";
    <https://w3id.org/linkflows/reviews/refersTo> <http://purl.org/np/RAGo62Hb_Bx1klF4pn1q1Ty40860e3A7Sz4hr2vojZ2wA> .
}

sub:provenance {
  sub:assertion prov:wasAttributedTo orcid:0000-0002-1267-0234 .
}

sub:pubinfo {
  sub:sig npx:hasAlgorithm "RSA";
    npx:hasPublicKey "MIGfMA0GCSqGSIb3DQEBAQUAA4GNADCBiQKBgQCwUtewGCpT5vIfXYE1bmf/Uqu1ojqnWdYxv+ySO80ul8Gu7m8KoyPAwuvaPj0lvPtHrg000qMmkxzKhYknEjq8v7EerxZNYp5B3/3+5ZpuWOYAs78UnQVjbHSmDdmryr4D4VvvNIiUmd0yxci47dTFUj4DvfHnGd6hVe5+goqdcwIDAQAB";
    npx:hasSignature "BQOUIBNdct0HdfMCsmJ+4Lxzt8jETS70G1YRTTvOpQQSsaxwGBzkpmC0kW8rmcT1Gov5I3r/fHyBQ8clXUJ64bM5u9wJrVZWK+/oJrDLDmUPxaK78vTjNSA3noQfiEB9P3AP83kvcLjnY2tWgT8bc5wUWgRQqh1CQLxqGUiuw+c=";
    npx:hasSignatureTarget this: .
  
  this: dct:created "2021-10-14T10:47:57.503+02:00"^^xsd:dateTime;
    dct:creator orcid:0000-0002-1267-0234;
    nt:wasCreatedFromProvenanceTemplate <http://purl.org/np/RANwQa4ICWS5SOjw7gp99nBpXBasapwtZF1fIM3H2gYTM>;
    nt:wasCreatedFromPubinfoTemplate <http://purl.org/np/RAA2MfqdBCzmz9yVWjKLXNbyfBNcwsMmOqcNUxkk1maIM>;
    nt:wasCreatedFromTemplate <http://purl.org/np/RAmIPyDSP2ZrKM3PaAjSOIhkbZJ0CV6lRkh3Mlv7AzFiw> .
}


@prefix this: <http://purl.org/np/RA9liKqSCnL2E1qLfjr0tgw3LYQVjEhns5Noxpmb23nv0> .
@prefix sub: <http://purl.org/np/RA9liKqSCnL2E1qLfjr0tgw3LYQVjEhns5Noxpmb23nv0#> .
@prefix np: <http://www.nanopub.org/nschema#> .
@prefix dct: <http://purl.org/dc/terms/> .
@prefix nt: <https://w3id.org/np/o/ntemplate/> .
@prefix npx: <http://purl.org/nanopub/x/> .
@prefix xsd: <http://www.w3.org/2001/XMLSchema#> .
@prefix orcid: <https://orcid.org/> .
@prefix prov: <http://www.w3.org/ns/prov#> .

sub:Head {
  this: np:hasAssertion sub:assertion;
    np:hasProvenance sub:provenance;
    np:hasPublicationInfo sub:pubinfo;
    a np:Nanopublication .
}

sub:assertion {
  sub:comment a <https://w3id.org/linkflows/reviews/NeutralComment>, <https://w3id.org/linkflows/reviews/ReviewComment>,
      <https://w3id.org/linkflows/reviews/StyleComment>, <https://w3id.org/linkflows/reviews/SuggestionComment>;
    <https://w3id.org/linkflows/reviews/hasCommentText> "Something small: starting the sentence containing the scientific claim of the super-pattern with a capital letter.";
    <https://w3id.org/linkflows/reviews/hasImpact> "1";
    <https://w3id.org/linkflows/reviews/refersTo> <http://purl.org/np/RAGo62Hb_Bx1klF4pn1q1Ty40860e3A7Sz4hr2vojZ2wA>;
    <https://w3id.org/linkflows/reviews/refersToMentioningOf> <http://purl.org/np/RAGo62Hb_Bx1klF4pn1q1Ty40860e3A7Sz4hr2vojZ2wA#spi> .
}

sub:provenance {
  sub:assertion prov:wasAttributedTo orcid:0000-0002-7114-6459 .
}

sub:pubinfo {
  sub:sig npx:hasAlgorithm "RSA";
    npx:hasPublicKey "MIGfMA0GCSqGSIb3DQEBAQUAA4GNADCBiQKBgQCJlM78d80R+gFMoQB1IG3f7AbqqGOCIv4HmZd1cx1KgEWMUUpPsojFNvx84fC/TltcJ8F8JafnbhDXW2HM2MhdK4yC04ROEV1vIgSzjDicHfiqXvMqdPuMyQp4mmCEY7mUoeEW10mWZqjk+S9TnmiAQbFGcpExP8aosr2aTR7CSQIDAQAB";
    npx:hasSignature "cMe8Lw8f/YvS5r43GD+WQ8/aSQFQTaNUxfNA0R6Y5JrW7QkBPrjyNr3VZ7AyHUQosYcXjVXlwxnK5N0xFgwZhz09SksmlK08davz8eio15dEl5b8pvr31Kmp61u021lZbXgHO/0h4RHvPPwCTLtluBHIur02yM37mRBkC9QIy/o=";
    npx:hasSignatureTarget this: .
  
  this: dct:created "2021-10-06T22:28:36.565+03:00"^^xsd:dateTime;
    dct:creator orcid:0000-0002-7114-6459;
    npx:supersedes <http://purl.org/np/RAHd7jG-Bo68xDEZGm7dmd_h2y4d88GZPbdipN770sA-c>;
    nt:wasCreatedFromProvenanceTemplate <http://purl.org/np/RANwQa4ICWS5SOjw7gp99nBpXBasapwtZF1fIM3H2gYTM>;
    nt:wasCreatedFromPubinfoTemplate <http://purl.org/np/RAA2MfqdBCzmz9yVWjKLXNbyfBNcwsMmOqcNUxkk1maIM>,
      <http://purl.org/np/RAjpBMlw3owYhJUBo3DtsuDlXsNAJ8cnGeWAutDVjuAuI>;
    nt:wasCreatedFromTemplate <http://purl.org/np/RAmIPyDSP2ZrKM3PaAjSOIhkbZJ0CV6lRkh3Mlv7AzFiw> .
}


@prefix this: <http://purl.org/np/RA9RcAQhZ9tZvErcz-xEsptVcUx84CnXC1hvEUsp2N2vs> .
@prefix sub: <http://purl.org/np/RA9RcAQhZ9tZvErcz-xEsptVcUx84CnXC1hvEUsp2N2vs#> .
@prefix np: <http://www.nanopub.org/nschema#> .
@prefix dct: <http://purl.org/dc/terms/> .
@prefix nt: <https://w3id.org/np/o/ntemplate/> .
@prefix xsd: <http://www.w3.org/2001/XMLSchema#> .
@prefix orcid: <https://orcid.org/> .
@prefix prov: <http://www.w3.org/ns/prov#> .
@prefix npx: <http://purl.org/nanopub/x/> .

sub:Head {
  this: np:hasAssertion sub:assertion;
    np:hasProvenance sub:provenance;
    np:hasPublicationInfo sub:pubinfo;
    a np:Nanopublication .
}

sub:assertion {
  sub:comment a <https://w3id.org/linkflows/reviews/ActionNeededComment>, <https://w3id.org/linkflows/reviews/ContentComment>,
      <https://w3id.org/linkflows/reviews/NegativeComment>, <https://w3id.org/linkflows/reviews/ReviewComment>;
    <https://w3id.org/linkflows/reviews/hasCommentText> "The provenance part should be using the template 'generated from a formalization activity'.";
    <https://w3id.org/linkflows/reviews/hasImpact> "4";
    <https://w3id.org/linkflows/reviews/refersTo> <http://purl.org/np/RAIWvdnjqmOl2VP_eR2oFBxk97A_dw__FeusMzuRE9SIY>;
    <https://w3id.org/linkflows/reviews/refersToMentioningOf> <http://purl.org/np/RAIWvdnjqmOl2VP_eR2oFBxk97A_dw__FeusMzuRE9SIY#provenance> .
}

sub:provenance {
  sub:assertion prov:wasAttributedTo orcid:0000-0002-1267-0234 .
}

sub:pubinfo {
  sub:sig npx:hasAlgorithm "RSA";
    npx:hasPublicKey "MIGfMA0GCSqGSIb3DQEBAQUAA4GNADCBiQKBgQCwUtewGCpT5vIfXYE1bmf/Uqu1ojqnWdYxv+ySO80ul8Gu7m8KoyPAwuvaPj0lvPtHrg000qMmkxzKhYknEjq8v7EerxZNYp5B3/3+5ZpuWOYAs78UnQVjbHSmDdmryr4D4VvvNIiUmd0yxci47dTFUj4DvfHnGd6hVe5+goqdcwIDAQAB";
    npx:hasSignature "C5vBJ8R/LdhDZTzIRWQ0HS13tJkTChVETl9CubZxqRTfuFwBeQlcfqOL+9bVjqBrTVD+Y/21UjHr8ZemlzymOxlAinyHdbIdzaIDk2D7Syr4AWQlH46P57ZZ8M3guCrEvRdH8h+GTqMOG6UPU9LtENut8DVUdQy7aIcjEyhOVss=";
    npx:hasSignatureTarget this: .
  
  this: dct:created "2021-10-14T10:12:44.665+02:00"^^xsd:dateTime;
    dct:creator orcid:0000-0002-1267-0234;
    nt:wasCreatedFromProvenanceTemplate <http://purl.org/np/RANwQa4ICWS5SOjw7gp99nBpXBasapwtZF1fIM3H2gYTM>;
    nt:wasCreatedFromPubinfoTemplate <http://purl.org/np/RAA2MfqdBCzmz9yVWjKLXNbyfBNcwsMmOqcNUxkk1maIM>;
    nt:wasCreatedFromTemplate <http://purl.org/np/RAmIPyDSP2ZrKM3PaAjSOIhkbZJ0CV6lRkh3Mlv7AzFiw> .
}


@prefix this: <http://purl.org/np/RAa0IEe29Lp_w4oGM-JZgP5AAgF1xcLx-aWkvwi5Sg9XM> .
@prefix sub: <http://purl.org/np/RAa0IEe29Lp_w4oGM-JZgP5AAgF1xcLx-aWkvwi5Sg9XM#> .
@prefix np: <http://www.nanopub.org/nschema#> .
@prefix dct: <http://purl.org/dc/terms/> .
@prefix nt: <https://w3id.org/np/o/ntemplate/> .
@prefix xsd: <http://www.w3.org/2001/XMLSchema#> .
@prefix orcid: <https://orcid.org/> .
@prefix prov: <http://www.w3.org/ns/prov#> .
@prefix npx: <http://purl.org/nanopub/x/> .

sub:Head {
  this: np:hasAssertion sub:assertion;
    np:hasProvenance sub:provenance;
    np:hasPublicationInfo sub:pubinfo;
    a np:Nanopublication .
}

sub:assertion {
  sub:comment a <https://w3id.org/linkflows/reviews/ActionNeededComment>, <https://w3id.org/linkflows/reviews/ContentComment>,
      <https://w3id.org/linkflows/reviews/NegativeComment>, <https://w3id.org/linkflows/reviews/ReviewComment>;
    <https://w3id.org/linkflows/reviews/hasCommentText> "The provided label for the superpattern instance refers to 'licenses with a non-commertial clause' in general, whereas the actual formalization has the specific kind of license 'Creative Commons NonCommercial' in subject position. This should be make consistent in one way or the other.";
    <https://w3id.org/linkflows/reviews/hasImpact> "3";
    <https://w3id.org/linkflows/reviews/refersTo> <http://purl.org/np/RAjk3YoNydLhbuD4BV9FD21ecELazvZibHHM7IXtJd-4A>;
    <https://w3id.org/linkflows/reviews/refersToMentioningOf> <http://www.wikidata.org/entity/Q65071627> .
}

sub:provenance {
  sub:assertion prov:wasAttributedTo orcid:0000-0002-1267-0234 .
}

sub:pubinfo {
  sub:sig npx:hasAlgorithm "RSA";
    npx:hasPublicKey "MIGfMA0GCSqGSIb3DQEBAQUAA4GNADCBiQKBgQCwUtewGCpT5vIfXYE1bmf/Uqu1ojqnWdYxv+ySO80ul8Gu7m8KoyPAwuvaPj0lvPtHrg000qMmkxzKhYknEjq8v7EerxZNYp5B3/3+5ZpuWOYAs78UnQVjbHSmDdmryr4D4VvvNIiUmd0yxci47dTFUj4DvfHnGd6hVe5+goqdcwIDAQAB";
    npx:hasSignature "A3YSrEMVZYdNvW4FHeJm0VYjeHOu4l4q988RZbXBb0aFujYoThg/yjEZ/3zJaLKeuoEI/V1siP+lIynvi/2FUL5upbhlklrPprvILvAVvX35bnshoeXTPwntGI9fYtHp+ylnU3Q9qgPEiERfaPCmS3s0MkNsPFWcT7EEeT5Z4Dg=";
    npx:hasSignatureTarget this: .
  
  this: dct:created "2021-10-14T10:02:49.190+02:00"^^xsd:dateTime;
    dct:creator orcid:0000-0002-1267-0234;
    nt:wasCreatedFromProvenanceTemplate <http://purl.org/np/RANwQa4ICWS5SOjw7gp99nBpXBasapwtZF1fIM3H2gYTM>;
    nt:wasCreatedFromPubinfoTemplate <http://purl.org/np/RAA2MfqdBCzmz9yVWjKLXNbyfBNcwsMmOqcNUxkk1maIM>;
    nt:wasCreatedFromTemplate <http://purl.org/np/RAmIPyDSP2ZrKM3PaAjSOIhkbZJ0CV6lRkh3Mlv7AzFiw> .
}


@prefix this: <http://purl.org/np/RAaFeW4Bj3Y7DpKTdi8d3XZVF-8rZJS2v7St62NEdOumg> .
@prefix sub: <http://purl.org/np/RAaFeW4Bj3Y7DpKTdi8d3XZVF-8rZJS2v7St62NEdOumg#> .
@prefix np: <http://www.nanopub.org/nschema#> .
@prefix dct: <http://purl.org/dc/terms/> .
@prefix nt: <https://w3id.org/np/o/ntemplate/> .
@prefix npx: <http://purl.org/nanopub/x/> .
@prefix xsd: <http://www.w3.org/2001/XMLSchema#> .
@prefix orcid: <https://orcid.org/> .
@prefix prov: <http://www.w3.org/ns/prov#> .

sub:Head {
  this: np:hasAssertion sub:assertion;
    np:hasProvenance sub:provenance;
    np:hasPublicationInfo sub:pubinfo;
    a np:Nanopublication .
}

sub:assertion {
  sub:comment a <https://w3id.org/linkflows/reviews/ActionNeededComment>, <https://w3id.org/linkflows/reviews/ContentComment>,
      <https://w3id.org/linkflows/reviews/NegativeComment>, <https://w3id.org/linkflows/reviews/ReviewComment>;
    <https://w3id.org/linkflows/reviews/hasCommentText> "The literal for the rdfs:label of the super-pattern instantiation should contain the actual (rephrased) scientific claim (ideally in an AIDA sentence), not the doi to the article. This should be changed.";
    <https://w3id.org/linkflows/reviews/hasImpact> "4";
    <https://w3id.org/linkflows/reviews/refersTo> <http://purl.org/np/RAsdV8EQ1qn_lXOrgoG7mPaF1JXdFLzt2iYy4eMhMMuM4>;
    <https://w3id.org/linkflows/reviews/refersToMentioningOf> <http://purl.org/np/RAsdV8EQ1qn_lXOrgoG7mPaF1JXdFLzt2iYy4eMhMMuM4#spi> .
}

sub:provenance {
  sub:assertion prov:wasAttributedTo orcid:0000-0002-7114-6459 .
}

sub:pubinfo {
  sub:sig npx:hasAlgorithm "RSA";
    npx:hasPublicKey "MIGfMA0GCSqGSIb3DQEBAQUAA4GNADCBiQKBgQCJlM78d80R+gFMoQB1IG3f7AbqqGOCIv4HmZd1cx1KgEWMUUpPsojFNvx84fC/TltcJ8F8JafnbhDXW2HM2MhdK4yC04ROEV1vIgSzjDicHfiqXvMqdPuMyQp4mmCEY7mUoeEW10mWZqjk+S9TnmiAQbFGcpExP8aosr2aTR7CSQIDAQAB";
    npx:hasSignature "OvK0IkS+xSN/IunARqmIlQn/mhh6fFVyWzW3dXOdLEANFCxZ3EoYIjWo5g5f8v7DoSe0EDvb/86/erBk9fzFWGRo3jwXOtzlnDFzQUs03OHjhlk7D9/oRb3eLcyXwyqfsfhBq6hMS2j7I9TYAykCm2PORBue5/Tu5ckOCBQ+Rr8=";
    npx:hasSignatureTarget this: .
  
  this: dct:created "2021-10-06T22:49:15.990+03:00"^^xsd:dateTime;
    dct:creator orcid:0000-0002-7114-6459;
    npx:supersedes <http://purl.org/np/RA23b3K08ecv45XZJbWHvNfv6e-8w_48X7VW5q7LUyyms>;
    nt:wasCreatedFromProvenanceTemplate <http://purl.org/np/RANwQa4ICWS5SOjw7gp99nBpXBasapwtZF1fIM3H2gYTM>;
    nt:wasCreatedFromPubinfoTemplate <http://purl.org/np/RAA2MfqdBCzmz9yVWjKLXNbyfBNcwsMmOqcNUxkk1maIM>,
      <http://purl.org/np/RAjpBMlw3owYhJUBo3DtsuDlXsNAJ8cnGeWAutDVjuAuI>;
    nt:wasCreatedFromTemplate <http://purl.org/np/RAmIPyDSP2ZrKM3PaAjSOIhkbZJ0CV6lRkh3Mlv7AzFiw> .
}


@prefix this: <http://purl.org/np/RABtdOLT-l2EkmYbzD5OX_FxVYjB0UHMyvUFcMN218E-A> .
@prefix sub: <http://purl.org/np/RABtdOLT-l2EkmYbzD5OX_FxVYjB0UHMyvUFcMN218E-A#> .
@prefix np: <http://www.nanopub.org/nschema#> .
@prefix dct: <http://purl.org/dc/terms/> .
@prefix nt: <https://w3id.org/np/o/ntemplate/> .
@prefix xsd: <http://www.w3.org/2001/XMLSchema#> .
@prefix orcid: <https://orcid.org/> .
@prefix prov: <http://www.w3.org/ns/prov#> .
@prefix npx: <http://purl.org/nanopub/x/> .

sub:Head {
  this: np:hasAssertion sub:assertion;
    np:hasProvenance sub:provenance;
    np:hasPublicationInfo sub:pubinfo;
    a np:Nanopublication .
}

sub:assertion {
  sub:comment a <https://w3id.org/linkflows/reviews/ContentComment>, <https://w3id.org/linkflows/reviews/NoActionNeededComment>,
      <https://w3id.org/linkflows/reviews/PositiveComment>, <https://w3id.org/linkflows/reviews/ReviewComment>;
    <https://w3id.org/linkflows/reviews/hasCommentText> "The modeling of the formalization reflects very well the scientific claim.";
    <https://w3id.org/linkflows/reviews/hasImpact> "5";
    <https://w3id.org/linkflows/reviews/refersTo> <http://purl.org/np/RAWcrMY8mnsI26BfokKid75MO1c2uVenyW9tmxj0VhbnY>;
    <https://w3id.org/linkflows/reviews/refersToMentioningOf> <https://w3id.org/linkflows/superpattern/terms/SuperPatternInstance> .
}

sub:provenance {
  sub:assertion prov:wasAttributedTo orcid:0000-0002-7114-6459 .
}

sub:pubinfo {
  sub:sig npx:hasAlgorithm "RSA";
    npx:hasPublicKey "MIGfMA0GCSqGSIb3DQEBAQUAA4GNADCBiQKBgQCJlM78d80R+gFMoQB1IG3f7AbqqGOCIv4HmZd1cx1KgEWMUUpPsojFNvx84fC/TltcJ8F8JafnbhDXW2HM2MhdK4yC04ROEV1vIgSzjDicHfiqXvMqdPuMyQp4mmCEY7mUoeEW10mWZqjk+S9TnmiAQbFGcpExP8aosr2aTR7CSQIDAQAB";
    npx:hasSignature "P6E2n/L5e7BXutisAs/ZS7QwtkZNFQLTSkVAl6VpQyJoPT7H49VJadRvOdooi7e5O04+8ATcG1FKL3KSIhCACsPKDya/h7hRlHfvDpX0a9ZDrQDhDAa/Ex7CnaG73/J23/+k/iMH6mldN7ymrR6CGcMhStRW8PHPAtu6P2xAN/o=";
    npx:hasSignatureTarget this: .
  
  this: dct:created "2021-10-06T01:16:33.055+03:00"^^xsd:dateTime;
    dct:creator orcid:0000-0002-7114-6459;
    nt:wasCreatedFromProvenanceTemplate <http://purl.org/np/RANwQa4ICWS5SOjw7gp99nBpXBasapwtZF1fIM3H2gYTM>;
    nt:wasCreatedFromPubinfoTemplate <http://purl.org/np/RAA2MfqdBCzmz9yVWjKLXNbyfBNcwsMmOqcNUxkk1maIM>;
    nt:wasCreatedFromTemplate <http://purl.org/np/RAmIPyDSP2ZrKM3PaAjSOIhkbZJ0CV6lRkh3Mlv7AzFiw> .
}


@prefix this: <http://purl.org/np/RACefo-6H6Mu2grt1xMgw-_23yzqCmZXhE4cycALDXrHg> .
@prefix sub: <http://purl.org/np/RACefo-6H6Mu2grt1xMgw-_23yzqCmZXhE4cycALDXrHg#> .
@prefix np: <http://www.nanopub.org/nschema#> .
@prefix dct: <http://purl.org/dc/terms/> .
@prefix nt: <https://w3id.org/np/o/ntemplate/> .
@prefix xsd: <http://www.w3.org/2001/XMLSchema#> .
@prefix orcid: <https://orcid.org/> .
@prefix prov: <http://www.w3.org/ns/prov#> .
@prefix npx: <http://purl.org/nanopub/x/> .

sub:Head {
  this: np:hasAssertion sub:assertion;
    np:hasProvenance sub:provenance;
    np:hasPublicationInfo sub:pubinfo;
    a np:Nanopublication .
}

sub:assertion {
  sub:comment a <https://w3id.org/linkflows/reviews/NeutralComment>, <https://w3id.org/linkflows/reviews/ReviewComment>,
      <https://w3id.org/linkflows/reviews/StyleComment>, <https://w3id.org/linkflows/reviews/SuggestionComment>;
    <https://w3id.org/linkflows/reviews/hasCommentText> "This formalisation paper captures excellently one of the main claims made in the original article. I have a small comment regarding the style of the formalisation paper itself. There is no quote from the original paper and instead the paraphrased claim was inserted (sub:quote triple in the Provenance section).";
    <https://w3id.org/linkflows/reviews/hasImpact> "2";
    <https://w3id.org/linkflows/reviews/refersTo> <http://purl.org/np/RAxxJWyH8OdTJLs-ZY1q5jVq1OWFNOoLFvwEcUFyR8EEo>;
    <https://w3id.org/linkflows/reviews/refersToMentioningOf> <http://purl.org/np/RAxxJWyH8OdTJLs-ZY1q5jVq1OWFNOoLFvwEcUFyR8EEo#provenance> .
}

sub:provenance {
  sub:assertion prov:wasAttributedTo orcid:0000-0002-8083-6048 .
}

sub:pubinfo {
  sub:sig npx:hasAlgorithm "RSA";
    npx:hasPublicKey "MIGfMA0GCSqGSIb3DQEBAQUAA4GNADCBiQKBgQCwi1YMnpV5z/0oMXyFYDKS5cirQQWTMZ/jbglmVY1gl3YAgrkqsQUmgaxA/ho+VV8jsfREIL8PT2czbmCjGjMJoNaKVqJq1GoIUV9+Kj9yXxNySyDAOTDsIM0zdj1BEu5uNbtfzwQPGuhVpgLR05Uk/meCyYLPs3BxC5zRbtulmwIDAQAB";
    npx:hasSignature "r4wSyzN5B+EOaJnyqChg8y78J8V0bFcaggHYJGo1A1k8PMGHlTxwF9xOsfUmJoEZCa1QU4kAZlScHyQKSTPDr8XQI6n+GvoWDObqItFYukfsACYme1evZRyYKq0sNpZZTg6FyG04hmDpU+PVEeFhQR03K4MYr4F1dpYDjo31N0Q=";
    npx:hasSignatureTarget this: .
  
  this: dct:created "2021-08-17T13:35:45.055+03:00"^^xsd:dateTime;
    dct:creator orcid:0000-0002-8083-6048;
    nt:wasCreatedFromProvenanceTemplate <http://purl.org/np/RANwQa4ICWS5SOjw7gp99nBpXBasapwtZF1fIM3H2gYTM>;
    nt:wasCreatedFromPubinfoTemplate <http://purl.org/np/RAA2MfqdBCzmz9yVWjKLXNbyfBNcwsMmOqcNUxkk1maIM>;
    nt:wasCreatedFromTemplate <http://purl.org/np/RAmIPyDSP2ZrKM3PaAjSOIhkbZJ0CV6lRkh3Mlv7AzFiw> .
}


@prefix this: <http://purl.org/np/RAcEWBk7k2IuF_3CHY_EMWEkGQxA4iKb8pLxFN-cyWoC4> .
@prefix sub: <http://purl.org/np/RAcEWBk7k2IuF_3CHY_EMWEkGQxA4iKb8pLxFN-cyWoC4#> .
@prefix np: <http://www.nanopub.org/nschema#> .
@prefix dct: <http://purl.org/dc/terms/> .
@prefix nt: <https://w3id.org/np/o/ntemplate/> .
@prefix xsd: <http://www.w3.org/2001/XMLSchema#> .
@prefix orcid: <https://orcid.org/> .
@prefix prov: <http://www.w3.org/ns/prov#> .
@prefix npx: <http://purl.org/nanopub/x/> .

sub:Head {
  this: np:hasAssertion sub:assertion;
    np:hasProvenance sub:provenance;
    np:hasPublicationInfo sub:pubinfo;
    a np:Nanopublication .
}

sub:assertion {
  sub:comment a <https://w3id.org/linkflows/reviews/ContentComment>, <https://w3id.org/linkflows/reviews/NegativeComment>,
      <https://w3id.org/linkflows/reviews/ReviewComment>, <https://w3id.org/linkflows/reviews/SuggestionComment>;
    <https://w3id.org/linkflows/reviews/hasCommentText> "I think the object class needs to be \"autosomal-recessive-disorder-of-ERAD-pathway\" instead of just the \"ERAD-pathway\".";
    <https://w3id.org/linkflows/reviews/hasImpact> "3";
    <https://w3id.org/linkflows/reviews/refersTo> <http://purl.org/np/RAGgV-nRMWhmgtxx5n3yE29NaopuuDVDKAuZC8IzCATag>;
    <https://w3id.org/linkflows/reviews/refersToMentioningOf> <https://w3id.org/linkflows/superpattern/terms/hasObjectClass> .
}

sub:provenance {
  sub:assertion prov:wasAttributedTo orcid:0000-0002-7114-6459 .
}

sub:pubinfo {
  sub:sig npx:hasAlgorithm "RSA";
    npx:hasPublicKey "MIGfMA0GCSqGSIb3DQEBAQUAA4GNADCBiQKBgQCJlM78d80R+gFMoQB1IG3f7AbqqGOCIv4HmZd1cx1KgEWMUUpPsojFNvx84fC/TltcJ8F8JafnbhDXW2HM2MhdK4yC04ROEV1vIgSzjDicHfiqXvMqdPuMyQp4mmCEY7mUoeEW10mWZqjk+S9TnmiAQbFGcpExP8aosr2aTR7CSQIDAQAB";
    npx:hasSignature "f2mIdzIq/mBznCUwet43P7S+1mCuM15j25U7f0iPvEdqYxJEYcLAawGUDC9RCPql6VlaAy4v4JStxJL22B7TVLdvoHrNWvAp3AbTlv1SPyFp7x6dG7pKerEGg89xvPyyOWacH5JYw23YAq+l+fLnpDVVpVc/EB5187DV9hu2G8s=";
    npx:hasSignatureTarget this: .
  
  this: dct:created "2021-10-07T00:56:34.884+03:00"^^xsd:dateTime;
    dct:creator orcid:0000-0002-7114-6459;
    nt:wasCreatedFromProvenanceTemplate <http://purl.org/np/RANwQa4ICWS5SOjw7gp99nBpXBasapwtZF1fIM3H2gYTM>;
    nt:wasCreatedFromPubinfoTemplate <http://purl.org/np/RAA2MfqdBCzmz9yVWjKLXNbyfBNcwsMmOqcNUxkk1maIM>;
    nt:wasCreatedFromTemplate <http://purl.org/np/RAmIPyDSP2ZrKM3PaAjSOIhkbZJ0CV6lRkh3Mlv7AzFiw> .
}


@prefix this: <http://purl.org/np/RAcOHD6Srpn9Fm0pR0OeprCklZYJj4THRcOcHT3Wj0oEE> .
@prefix sub: <http://purl.org/np/RAcOHD6Srpn9Fm0pR0OeprCklZYJj4THRcOcHT3Wj0oEE#> .
@prefix np: <http://www.nanopub.org/nschema#> .
@prefix dct: <http://purl.org/dc/terms/> .
@prefix nt: <https://w3id.org/np/o/ntemplate/> .
@prefix xsd: <http://www.w3.org/2001/XMLSchema#> .
@prefix orcid: <https://orcid.org/> .
@prefix prov: <http://www.w3.org/ns/prov#> .
@prefix npx: <http://purl.org/nanopub/x/> .

sub:Head {
  this: np:hasAssertion sub:assertion;
    np:hasProvenance sub:provenance;
    np:hasPublicationInfo sub:pubinfo;
    a np:Nanopublication .
}

sub:assertion {
  sub:comment a <https://w3id.org/linkflows/reviews/ActionNeededComment>, <https://w3id.org/linkflows/reviews/ContentComment>,
      <https://w3id.org/linkflows/reviews/NegativeComment>, <https://w3id.org/linkflows/reviews/ReviewComment>;
    <https://w3id.org/linkflows/reviews/hasCommentText> "The class 'cancer cell engaged in extracellular matrix' is defined as an intersection between 'extracellular matrix' and 'cancer cell'. But these two things are different, and cannot be formally intersected. instead, I might suggest that the subject type is a cancer cell that has a relation of 'located in' to an 'extracellular matrix'";
    <https://w3id.org/linkflows/reviews/hasImpact> "2";
    <https://w3id.org/linkflows/reviews/refersTo> <http://purl.org/np/RASZZ5T1Ca5gpCMPubKoypR_0WcSUkHiMaADu9o1BS1Xs>;
    <https://w3id.org/linkflows/reviews/refersToMentioningOf> <http://server.nanopubs.lod.labs.vu.nl/RAXecDWH8gZVp7FZRP1m_Fg6EXH_uoZGhKN9blfN9lrfI#ecm-bound-cancer-cell> .
}

sub:provenance {
  sub:assertion prov:wasAttributedTo orcid:0000-0003-4727-9435 .
}

sub:pubinfo {
  sub:sig npx:hasAlgorithm "RSA";
    npx:hasPublicKey "MIGfMA0GCSqGSIb3DQEBAQUAA4GNADCBiQKBgQCTQs+mANCSHWhIW/YPio468UdGNHsPvADpjfaW8um/v2L4AoDIANginfoU65VNbPT5D0ADt1y0uFNne3VEMr9Y+I2HFaz6IKj+LdYMJk6VUf5WJoImRHIX6BZQwcUc22CbTBFYxvqvp3UmmHrCrhLIZjDSyutExK3tOTRoMDjGowIDAQAB";
    npx:hasSignature "P6ZGK1678WbNWB7Hw4FNfgAJYXfmLH01NvJq4xgX0G3K0IOO9FyqSproqGjSklW5CEEnydRloHyUTq2MoK3r7BQu7jWARiLXDD/0cTqS0Y1QZhgA5NgiaPlubcc9Wr0/HtYjDe9PhDAbUwYcg3ftEh9+c2iKLTZ6iBn5kfib+Vg=";
    npx:hasSignatureTarget this: .
  
  this: dct:created "2021-08-03T11:19:42.673+02:00"^^xsd:dateTime;
    dct:creator orcid:0000-0003-4727-9435;
    nt:wasCreatedFromProvenanceTemplate <http://purl.org/np/RANwQa4ICWS5SOjw7gp99nBpXBasapwtZF1fIM3H2gYTM>;
    nt:wasCreatedFromPubinfoTemplate <http://purl.org/np/RAA2MfqdBCzmz9yVWjKLXNbyfBNcwsMmOqcNUxkk1maIM>;
    nt:wasCreatedFromTemplate <http://purl.org/np/RAmIPyDSP2ZrKM3PaAjSOIhkbZJ0CV6lRkh3Mlv7AzFiw> .
}


@prefix this: <http://purl.org/np/RAdIfKGGchuMOzaCmeYuaPKFN4jfq_W7YH7YTBLJE_-1c> .
@prefix sub: <http://purl.org/np/RAdIfKGGchuMOzaCmeYuaPKFN4jfq_W7YH7YTBLJE_-1c#> .
@prefix np: <http://www.nanopub.org/nschema#> .
@prefix dct: <http://purl.org/dc/terms/> .
@prefix nt: <https://w3id.org/np/o/ntemplate/> .
@prefix xsd: <http://www.w3.org/2001/XMLSchema#> .
@prefix orcid: <https://orcid.org/> .
@prefix prov: <http://www.w3.org/ns/prov#> .
@prefix npx: <http://purl.org/nanopub/x/> .

sub:Head {
  this: np:hasAssertion sub:assertion;
    np:hasProvenance sub:provenance;
    np:hasPublicationInfo sub:pubinfo;
    a np:Nanopublication .
}

sub:assertion {
  sub:comment a <https://w3id.org/linkflows/reviews/ContentComment>, <https://w3id.org/linkflows/reviews/NoActionNeededComment>,
      <https://w3id.org/linkflows/reviews/PositiveComment>, <https://w3id.org/linkflows/reviews/ReviewComment>;
    <https://w3id.org/linkflows/reviews/hasCommentText> "I believe the modelling of the formalization reflects the content of the scientific claim very well.";
    <https://w3id.org/linkflows/reviews/hasImpact> "5";
    <https://w3id.org/linkflows/reviews/refersTo> <http://purl.org/np/RAWCmrfeUUoh1tOl_7qFYoWgrYeonmX4FzAFboCSEoL-s>;
    <https://w3id.org/linkflows/reviews/refersToMentioningOf> <https://w3id.org/linkflows/superpattern/terms/SuperPatternInstance> .
}

sub:provenance {
  sub:assertion prov:wasAttributedTo orcid:0000-0002-7114-6459 .
}

sub:pubinfo {
  sub:sig npx:hasAlgorithm "RSA";
    npx:hasPublicKey "MIGfMA0GCSqGSIb3DQEBAQUAA4GNADCBiQKBgQCJlM78d80R+gFMoQB1IG3f7AbqqGOCIv4HmZd1cx1KgEWMUUpPsojFNvx84fC/TltcJ8F8JafnbhDXW2HM2MhdK4yC04ROEV1vIgSzjDicHfiqXvMqdPuMyQp4mmCEY7mUoeEW10mWZqjk+S9TnmiAQbFGcpExP8aosr2aTR7CSQIDAQAB";
    npx:hasSignature "Jp/yXfV28v5ci5FeK5esycJJ3VktW4F/2sMfe0iiQMegUbxH6W1JWS5EZbn+NIVxxW5UctRovw6j9xI23DEbX/Uxx6UykB+18q1eziDoHZyKEmw5JEC5TMKulqKn65NcwiMOW17P9D7bzvC96NQ9XwSEDvGaussQB2KTvJIBx00=";
    npx:hasSignatureTarget this: .
  
  this: dct:created "2021-10-04T17:11:24.646+03:00"^^xsd:dateTime;
    dct:creator orcid:0000-0002-7114-6459;
    nt:wasCreatedFromProvenanceTemplate <http://purl.org/np/RANwQa4ICWS5SOjw7gp99nBpXBasapwtZF1fIM3H2gYTM>;
    nt:wasCreatedFromPubinfoTemplate <http://purl.org/np/RAA2MfqdBCzmz9yVWjKLXNbyfBNcwsMmOqcNUxkk1maIM>;
    nt:wasCreatedFromTemplate <http://purl.org/np/RAmIPyDSP2ZrKM3PaAjSOIhkbZJ0CV6lRkh3Mlv7AzFiw> .
}


@prefix this: <http://purl.org/np/RAE1u4Tgwx0z1kDe1Mcsdn6KRLnomKlqRZFRrTaX-HBcM> .
@prefix sub: <http://purl.org/np/RAE1u4Tgwx0z1kDe1Mcsdn6KRLnomKlqRZFRrTaX-HBcM#> .
@prefix np: <http://www.nanopub.org/nschema#> .
@prefix dct: <http://purl.org/dc/terms/> .
@prefix nt: <https://w3id.org/np/o/ntemplate/> .
@prefix xsd: <http://www.w3.org/2001/XMLSchema#> .
@prefix orcid: <https://orcid.org/> .
@prefix prov: <http://www.w3.org/ns/prov#> .
@prefix npx: <http://purl.org/nanopub/x/> .

sub:Head {
  this: np:hasAssertion sub:assertion;
    np:hasProvenance sub:provenance;
    np:hasPublicationInfo sub:pubinfo;
    a np:Nanopublication .
}

sub:assertion {
  sub:comment a <https://w3id.org/linkflows/reviews/ActionNeededComment>, <https://w3id.org/linkflows/reviews/NeutralComment>,
      <https://w3id.org/linkflows/reviews/ReviewComment>, <https://w3id.org/linkflows/reviews/SyntaxComment>;
    <https://w3id.org/linkflows/reviews/hasCommentText> "A provenance source is provided but it does not have the correct link. Instead of the article URL, the author should put the DOI in the form https://doi.org/10.1056/NEJMoa1502214. There is also a superfluous comma before the provenance URL.";
    <https://w3id.org/linkflows/reviews/hasImpact> "4";
    <https://w3id.org/linkflows/reviews/refersTo> <http://purl.org/np/RAxxJWyH8OdTJLs-ZY1q5jVq1OWFNOoLFvwEcUFyR8EEo> .
}

sub:provenance {
  sub:assertion prov:wasAttributedTo orcid:0000-0002-8083-6048 .
}

sub:pubinfo {
  sub:sig npx:hasAlgorithm "RSA";
    npx:hasPublicKey "MIGfMA0GCSqGSIb3DQEBAQUAA4GNADCBiQKBgQCwi1YMnpV5z/0oMXyFYDKS5cirQQWTMZ/jbglmVY1gl3YAgrkqsQUmgaxA/ho+VV8jsfREIL8PT2czbmCjGjMJoNaKVqJq1GoIUV9+Kj9yXxNySyDAOTDsIM0zdj1BEu5uNbtfzwQPGuhVpgLR05Uk/meCyYLPs3BxC5zRbtulmwIDAQAB";
    npx:hasSignature "GHCcaqI/oC67ov5orfC4jHgILHyn2wzVyDTGxMvk2JVplBmjn88MdVyap3uyp8vijHHfF+wbbPmK8l7EYsmV0NXRiGkB/PL4msn1vbPJKZHGdGY6B8xV62O/Jm1OsNs8UIA2pvJ3xn1OZGMNcVtF3KurMCJ28Jkxd1itsuEWVPk=";
    npx:hasSignatureTarget this: .
  
  this: dct:created "2021-08-17T14:33:08.510+03:00"^^xsd:dateTime;
    dct:creator orcid:0000-0002-8083-6048;
    nt:wasCreatedFromProvenanceTemplate <http://purl.org/np/RANwQa4ICWS5SOjw7gp99nBpXBasapwtZF1fIM3H2gYTM>;
    nt:wasCreatedFromPubinfoTemplate <http://purl.org/np/RAA2MfqdBCzmz9yVWjKLXNbyfBNcwsMmOqcNUxkk1maIM>;
    nt:wasCreatedFromTemplate <http://purl.org/np/RAmIPyDSP2ZrKM3PaAjSOIhkbZJ0CV6lRkh3Mlv7AzFiw> .
}


@prefix this: <http://purl.org/np/RAEo0vVJDl36yjtiPu-Ndyqn-sDaY_NUy5Aax1qinamvQ> .
@prefix sub: <http://purl.org/np/RAEo0vVJDl36yjtiPu-Ndyqn-sDaY_NUy5Aax1qinamvQ#> .
@prefix np: <http://www.nanopub.org/nschema#> .
@prefix dct: <http://purl.org/dc/terms/> .
@prefix nt: <https://w3id.org/np/o/ntemplate/> .
@prefix xsd: <http://www.w3.org/2001/XMLSchema#> .
@prefix orcid: <https://orcid.org/> .
@prefix prov: <http://www.w3.org/ns/prov#> .
@prefix npx: <http://purl.org/nanopub/x/> .

sub:Head {
  this: np:hasAssertion sub:assertion;
    np:hasProvenance sub:provenance;
    np:hasPublicationInfo sub:pubinfo;
    a np:Nanopublication .
}

sub:assertion {
  sub:comment a <https://w3id.org/linkflows/reviews/ContentComment>, <https://w3id.org/linkflows/reviews/NeutralComment>,
      <https://w3id.org/linkflows/reviews/ReviewComment>, <https://w3id.org/linkflows/reviews/SuggestionComment>;
    <https://w3id.org/linkflows/reviews/hasCommentText> "If the formalization has multiple authors, then these need to be specified in this part, after choosing the \"FormalizationActivity\" as provenance of the formalization.";
    <https://w3id.org/linkflows/reviews/hasImpact> "1";
    <https://w3id.org/linkflows/reviews/refersTo> <http://purl.org/np/RAsdV8EQ1qn_lXOrgoG7mPaF1JXdFLzt2iYy4eMhMMuM4>;
    <https://w3id.org/linkflows/reviews/refersToMentioningOf> <http://purl.org/np/RAsdV8EQ1qn_lXOrgoG7mPaF1JXdFLzt2iYy4eMhMMuM4#provenance> .
}

sub:provenance {
  sub:assertion prov:wasAttributedTo orcid:0000-0002-7114-6459 .
}

sub:pubinfo {
  sub:sig npx:hasAlgorithm "RSA";
    npx:hasPublicKey "MIGfMA0GCSqGSIb3DQEBAQUAA4GNADCBiQKBgQCJlM78d80R+gFMoQB1IG3f7AbqqGOCIv4HmZd1cx1KgEWMUUpPsojFNvx84fC/TltcJ8F8JafnbhDXW2HM2MhdK4yC04ROEV1vIgSzjDicHfiqXvMqdPuMyQp4mmCEY7mUoeEW10mWZqjk+S9TnmiAQbFGcpExP8aosr2aTR7CSQIDAQAB";
    npx:hasSignature "Ajp/gWgrnfODQ4Tpt6BB5A9iYVT9NnU/CXbh5ly6jEXhL3uQNl+OnxJnkvVUrhMcuwP9XZOKpNVpPNnC28eZ5XQRJRup1nZsZ0i+XldiIfkm8HryRQMDYjQxDd7rxOh/FGw3bXEcHdNlNQwVyFxK20MIiEQFQpoen2P35pe4Q7I=";
    npx:hasSignatureTarget this: .
  
  this: dct:created "2021-10-06T02:26:59.591+03:00"^^xsd:dateTime;
    dct:creator orcid:0000-0002-7114-6459;
    nt:wasCreatedFromProvenanceTemplate <http://purl.org/np/RANwQa4ICWS5SOjw7gp99nBpXBasapwtZF1fIM3H2gYTM>;
    nt:wasCreatedFromPubinfoTemplate <http://purl.org/np/RAA2MfqdBCzmz9yVWjKLXNbyfBNcwsMmOqcNUxkk1maIM>;
    nt:wasCreatedFromTemplate <http://purl.org/np/RAmIPyDSP2ZrKM3PaAjSOIhkbZJ0CV6lRkh3Mlv7AzFiw> .
}


@prefix this: <http://purl.org/np/RAeSpvWpdaPJZj1L51mBnAq_AqWXmh5fKlEyOSdex64m0> .
@prefix sub: <http://purl.org/np/RAeSpvWpdaPJZj1L51mBnAq_AqWXmh5fKlEyOSdex64m0#> .
@prefix np: <http://www.nanopub.org/nschema#> .
@prefix dct: <http://purl.org/dc/terms/> .
@prefix nt: <https://w3id.org/np/o/ntemplate/> .
@prefix xsd: <http://www.w3.org/2001/XMLSchema#> .
@prefix orcid: <https://orcid.org/> .
@prefix prov: <http://www.w3.org/ns/prov#> .
@prefix npx: <http://purl.org/nanopub/x/> .

sub:Head {
  this: np:hasAssertion sub:assertion;
    np:hasProvenance sub:provenance;
    np:hasPublicationInfo sub:pubinfo;
    a np:Nanopublication .
}

sub:assertion {
  sub:comment a <https://w3id.org/linkflows/reviews/ActionNeededComment>, <https://w3id.org/linkflows/reviews/ContentComment>,
      <https://w3id.org/linkflows/reviews/NegativeComment>, <https://w3id.org/linkflows/reviews/ReviewComment>;
    <https://w3id.org/linkflows/reviews/hasCommentText> "The object class should point to the link of the class: http://purl.org/np/RAiUYY1dbEDbcsscapEmbMMHsgJmjEJ1yUoNsxZIH1r90#transcription-of-stmn2, instead of the link to the nanopublication in which this class is published.";
    <https://w3id.org/linkflows/reviews/hasImpact> "4";
    <https://w3id.org/linkflows/reviews/refersTo> <http://purl.org/np/RA5rRFy9eDTZSTyVeuTrAO7aCg_JPcq1cVmWWjc-kjFOM>;
    <https://w3id.org/linkflows/reviews/refersToMentioningOf> <http://purl.org/np/RAiUYY1dbEDbcsscapEmbMMHsgJmjEJ1yUoNsxZIH1r90> .
}

sub:provenance {
  sub:assertion prov:wasAttributedTo orcid:0000-0002-7114-6459 .
}

sub:pubinfo {
  sub:sig npx:hasAlgorithm "RSA";
    npx:hasPublicKey "MIGfMA0GCSqGSIb3DQEBAQUAA4GNADCBiQKBgQCJlM78d80R+gFMoQB1IG3f7AbqqGOCIv4HmZd1cx1KgEWMUUpPsojFNvx84fC/TltcJ8F8JafnbhDXW2HM2MhdK4yC04ROEV1vIgSzjDicHfiqXvMqdPuMyQp4mmCEY7mUoeEW10mWZqjk+S9TnmiAQbFGcpExP8aosr2aTR7CSQIDAQAB";
    npx:hasSignature "gbLiXoAfIokpQWYn7VAkqUn6rZ1hSMafQHMQPp+AyNOiapxOiO4O2S5e9FyKvSvEZrQJJzFp8uOmJ4/8L2Ge0pA0fK3UhqQsust50Jgi+eEie6P2z4dgnhsWnAO3qhgvOBLB6AMOHid1dhQHMFNUQsAWSp/2qnPfVYWJ04KOuJ8=";
    npx:hasSignatureTarget this: .
  
  this: dct:created "2021-10-19T22:22:38.762+03:00"^^xsd:dateTime;
    dct:creator orcid:0000-0002-7114-6459;
    nt:wasCreatedFromProvenanceTemplate <http://purl.org/np/RANwQa4ICWS5SOjw7gp99nBpXBasapwtZF1fIM3H2gYTM>;
    nt:wasCreatedFromPubinfoTemplate <http://purl.org/np/RAA2MfqdBCzmz9yVWjKLXNbyfBNcwsMmOqcNUxkk1maIM>;
    nt:wasCreatedFromTemplate <http://purl.org/np/RAmIPyDSP2ZrKM3PaAjSOIhkbZJ0CV6lRkh3Mlv7AzFiw> .
}


@prefix this: <http://purl.org/np/RAEXBWB39ZKCaNTalc0K6hrU1UdWQpRu7Rl8RDO4fBydo> .
@prefix sub: <http://purl.org/np/RAEXBWB39ZKCaNTalc0K6hrU1UdWQpRu7Rl8RDO4fBydo#> .
@prefix np: <http://www.nanopub.org/nschema#> .
@prefix dct: <http://purl.org/dc/terms/> .
@prefix nt: <https://w3id.org/np/o/ntemplate/> .
@prefix xsd: <http://www.w3.org/2001/XMLSchema#> .
@prefix orcid: <https://orcid.org/> .
@prefix prov: <http://www.w3.org/ns/prov#> .
@prefix npx: <http://purl.org/nanopub/x/> .

sub:Head {
  this: np:hasAssertion sub:assertion;
    np:hasProvenance sub:provenance;
    np:hasPublicationInfo sub:pubinfo;
    a np:Nanopublication .
}

sub:assertion {
  sub:comment a <https://w3id.org/linkflows/reviews/ContentComment>, <https://w3id.org/linkflows/reviews/NoActionNeededComment>,
      <https://w3id.org/linkflows/reviews/PositiveComment>, <https://w3id.org/linkflows/reviews/ReviewComment>;
    <https://w3id.org/linkflows/reviews/hasCommentText> "Overall, I think this is a good formalization.";
    <https://w3id.org/linkflows/reviews/hasImpact> "5";
    <https://w3id.org/linkflows/reviews/refersTo> <http://purl.org/np/RAjk3YoNydLhbuD4BV9FD21ecELazvZibHHM7IXtJd-4A> .
}

sub:provenance {
  sub:assertion prov:wasAttributedTo orcid:0000-0002-1267-0234 .
}

sub:pubinfo {
  sub:sig npx:hasAlgorithm "RSA";
    npx:hasPublicKey "MIGfMA0GCSqGSIb3DQEBAQUAA4GNADCBiQKBgQCwUtewGCpT5vIfXYE1bmf/Uqu1ojqnWdYxv+ySO80ul8Gu7m8KoyPAwuvaPj0lvPtHrg000qMmkxzKhYknEjq8v7EerxZNYp5B3/3+5ZpuWOYAs78UnQVjbHSmDdmryr4D4VvvNIiUmd0yxci47dTFUj4DvfHnGd6hVe5+goqdcwIDAQAB";
    npx:hasSignature "Rs8/2n2lXbWTpkugRH5829TsI2U9248X67RdTDycyOV0OPGx76Iwm7xM/jaA8A9809vwvbLmeH5YEfNO8tP4v8mg/m/+UxHswxdSlDysIbaY9J4Jyf9dPclnO++TH1IOrq2fWeQplDEtzv/CpsE44pYksK0aSzYLtqlgP8nIPYo=";
    npx:hasSignatureTarget this: .
  
  this: dct:created "2021-10-14T10:03:50.967+02:00"^^xsd:dateTime;
    dct:creator orcid:0000-0002-1267-0234;
    nt:wasCreatedFromProvenanceTemplate <http://purl.org/np/RANwQa4ICWS5SOjw7gp99nBpXBasapwtZF1fIM3H2gYTM>;
    nt:wasCreatedFromPubinfoTemplate <http://purl.org/np/RAA2MfqdBCzmz9yVWjKLXNbyfBNcwsMmOqcNUxkk1maIM>;
    nt:wasCreatedFromTemplate <http://purl.org/np/RAmIPyDSP2ZrKM3PaAjSOIhkbZJ0CV6lRkh3Mlv7AzFiw> .
}


@prefix this: <http://purl.org/np/RAF0I0vcddXt9HW7oCSOCKvESCcrrORSqMVzRBy_qj3Y8> .
@prefix sub: <http://purl.org/np/RAF0I0vcddXt9HW7oCSOCKvESCcrrORSqMVzRBy_qj3Y8#> .
@prefix np: <http://www.nanopub.org/nschema#> .
@prefix dct: <http://purl.org/dc/terms/> .
@prefix nt: <https://w3id.org/np/o/ntemplate/> .
@prefix xsd: <http://www.w3.org/2001/XMLSchema#> .
@prefix orcid: <https://orcid.org/> .
@prefix prov: <http://www.w3.org/ns/prov#> .
@prefix npx: <http://purl.org/nanopub/x/> .

sub:Head {
  this: np:hasAssertion sub:assertion;
    np:hasProvenance sub:provenance;
    np:hasPublicationInfo sub:pubinfo;
    a np:Nanopublication .
}

sub:assertion {
  sub:comment a <https://w3id.org/linkflows/reviews/ActionNeededComment>, <https://w3id.org/linkflows/reviews/ContentComment>,
      <https://w3id.org/linkflows/reviews/NegativeComment>, <https://w3id.org/linkflows/reviews/ReviewComment>;
    <https://w3id.org/linkflows/reviews/hasCommentText> "The correct provenance here is a \"FormalizationActivity\", as the formalization was derived after such a specific activity. There the original article (http://dx.doi.org/10.1038/ng.3130) and the exact quote from the article that contained the scientific claim, together with the ORCID of the creator(s) should be specified.";
    <https://w3id.org/linkflows/reviews/hasImpact> "3";
    <https://w3id.org/linkflows/reviews/refersTo> <http://purl.org/np/RASZZ5T1Ca5gpCMPubKoypR_0WcSUkHiMaADu9o1BS1Xs>;
    <https://w3id.org/linkflows/reviews/refersToMentioningOf> <http://purl.org/np/RASZZ5T1Ca5gpCMPubKoypR_0WcSUkHiMaADu9o1BS1Xs#provenance> .
}

sub:provenance {
  sub:assertion prov:wasAttributedTo orcid:0000-0002-7114-6459 .
}

sub:pubinfo {
  sub:sig npx:hasAlgorithm "RSA";
    npx:hasPublicKey "MIGfMA0GCSqGSIb3DQEBAQUAA4GNADCBiQKBgQCJlM78d80R+gFMoQB1IG3f7AbqqGOCIv4HmZd1cx1KgEWMUUpPsojFNvx84fC/TltcJ8F8JafnbhDXW2HM2MhdK4yC04ROEV1vIgSzjDicHfiqXvMqdPuMyQp4mmCEY7mUoeEW10mWZqjk+S9TnmiAQbFGcpExP8aosr2aTR7CSQIDAQAB";
    npx:hasSignature "EKS0bT5q4ArCXOiOyDPw9g2hZ6Kcjm1Gid7x9b/rt28c0+E7LYcBojfD7nwMF163+VDNH61NI35P4XaoCYOfhV79WL+tqpuAZv3FdQpXqw8lNjaiMB8boXjdoOkiG9PFmrafGI+UwjN3nWD4TwsC4+Cuf7PK/SJtyfFXqLMBVNU=";
    npx:hasSignatureTarget this: .
  
  this: dct:created "2021-10-05T17:46:50.540+03:00"^^xsd:dateTime;
    dct:creator orcid:0000-0002-7114-6459;
    nt:wasCreatedFromProvenanceTemplate <http://purl.org/np/RANwQa4ICWS5SOjw7gp99nBpXBasapwtZF1fIM3H2gYTM>;
    nt:wasCreatedFromPubinfoTemplate <http://purl.org/np/RAA2MfqdBCzmz9yVWjKLXNbyfBNcwsMmOqcNUxkk1maIM>;
    nt:wasCreatedFromTemplate <http://purl.org/np/RAmIPyDSP2ZrKM3PaAjSOIhkbZJ0CV6lRkh3Mlv7AzFiw> .
}


@prefix this: <http://purl.org/np/RAFiUTEjerOTBy0fscTQrTDDKoqaGBL3NXPxterEVMfs4> .
@prefix sub: <http://purl.org/np/RAFiUTEjerOTBy0fscTQrTDDKoqaGBL3NXPxterEVMfs4#> .
@prefix np: <http://www.nanopub.org/nschema#> .
@prefix dct: <http://purl.org/dc/terms/> .
@prefix nt: <https://w3id.org/np/o/ntemplate/> .
@prefix xsd: <http://www.w3.org/2001/XMLSchema#> .
@prefix orcid: <https://orcid.org/> .
@prefix prov: <http://www.w3.org/ns/prov#> .
@prefix npx: <http://purl.org/nanopub/x/> .

sub:Head {
  this: np:hasAssertion sub:assertion;
    np:hasProvenance sub:provenance;
    np:hasPublicationInfo sub:pubinfo;
    a np:Nanopublication .
}

sub:assertion {
  sub:comment a <https://w3id.org/linkflows/reviews/ContentComment>, <https://w3id.org/linkflows/reviews/NoActionNeededComment>,
      <https://w3id.org/linkflows/reviews/PositiveComment>, <https://w3id.org/linkflows/reviews/ReviewComment>;
    <https://w3id.org/linkflows/reviews/hasCommentText> "The modelling of the formalization looks good.";
    <https://w3id.org/linkflows/reviews/hasImpact> "5";
    <https://w3id.org/linkflows/reviews/refersTo> <http://purl.org/np/RA5rRFy9eDTZSTyVeuTrAO7aCg_JPcq1cVmWWjc-kjFOM>;
    <https://w3id.org/linkflows/reviews/refersToMentioningOf> <http://purl.org/np/RA5rRFy9eDTZSTyVeuTrAO7aCg_JPcq1cVmWWjc-kjFOM#spi> .
}

sub:provenance {
  sub:assertion prov:wasAttributedTo orcid:0000-0002-7114-6459 .
}

sub:pubinfo {
  sub:sig npx:hasAlgorithm "RSA";
    npx:hasPublicKey "MIGfMA0GCSqGSIb3DQEBAQUAA4GNADCBiQKBgQCJlM78d80R+gFMoQB1IG3f7AbqqGOCIv4HmZd1cx1KgEWMUUpPsojFNvx84fC/TltcJ8F8JafnbhDXW2HM2MhdK4yC04ROEV1vIgSzjDicHfiqXvMqdPuMyQp4mmCEY7mUoeEW10mWZqjk+S9TnmiAQbFGcpExP8aosr2aTR7CSQIDAQAB";
    npx:hasSignature "EUMhvWA155YA1N8/dP4gdvM3/Bt3Cs+BEdisqUuzEJUwUOsqIg66GjJim9S02MGC7l0DunqRsoD/gqz2c+ryyrP9LdB6oFRQiOQEYg+SZkL+TW2qkndVN0kmPGHM4wIC9Z0OzeBt1my+nyF7ALZbtPv2xg3b8UBXuj9r6fAjOds=";
    npx:hasSignatureTarget this: .
  
  this: dct:created "2021-10-19T22:20:01.242+03:00"^^xsd:dateTime;
    dct:creator orcid:0000-0002-7114-6459;
    nt:wasCreatedFromProvenanceTemplate <http://purl.org/np/RANwQa4ICWS5SOjw7gp99nBpXBasapwtZF1fIM3H2gYTM>;
    nt:wasCreatedFromPubinfoTemplate <http://purl.org/np/RAA2MfqdBCzmz9yVWjKLXNbyfBNcwsMmOqcNUxkk1maIM>;
    nt:wasCreatedFromTemplate <http://purl.org/np/RAmIPyDSP2ZrKM3PaAjSOIhkbZJ0CV6lRkh3Mlv7AzFiw> .
}


@prefix this: <http://purl.org/np/RAFmdUhujtbu6fOVnxgTVUlqlrPVu1TAma3Ba4fWGw3e0> .
@prefix sub: <http://purl.org/np/RAFmdUhujtbu6fOVnxgTVUlqlrPVu1TAma3Ba4fWGw3e0#> .
@prefix np: <http://www.nanopub.org/nschema#> .
@prefix dct: <http://purl.org/dc/terms/> .
@prefix nt: <https://w3id.org/np/o/ntemplate/> .
@prefix xsd: <http://www.w3.org/2001/XMLSchema#> .
@prefix orcid: <https://orcid.org/> .
@prefix prov: <http://www.w3.org/ns/prov#> .
@prefix npx: <http://purl.org/nanopub/x/> .

sub:Head {
  this: np:hasAssertion sub:assertion;
    np:hasProvenance sub:provenance;
    np:hasPublicationInfo sub:pubinfo;
    a np:Nanopublication .
}

sub:assertion {
  sub:comment a <https://w3id.org/linkflows/reviews/NeutralComment>, <https://w3id.org/linkflows/reviews/ReviewComment>,
      <https://w3id.org/linkflows/reviews/StyleComment>, <https://w3id.org/linkflows/reviews/SuggestionComment>;
    <https://w3id.org/linkflows/reviews/hasCommentText> "A small thing: to start the sentence containing the scientific claim with an uppercase letter.";
    <https://w3id.org/linkflows/reviews/hasImpact> "1";
    <https://w3id.org/linkflows/reviews/refersTo> <http://purl.org/np/RA2JlYTWhC4PuhqFITergBXYM0CdZ_H-uTJ751rOIntlU>;
    <https://w3id.org/linkflows/reviews/refersToMentioningOf> <https://w3id.org/linkflows/superpattern/terms/SuperPatternInstance> .
}

sub:provenance {
  sub:assertion prov:wasAttributedTo orcid:0000-0002-7114-6459 .
}

sub:pubinfo {
  sub:sig npx:hasAlgorithm "RSA";
    npx:hasPublicKey "MIGfMA0GCSqGSIb3DQEBAQUAA4GNADCBiQKBgQCJlM78d80R+gFMoQB1IG3f7AbqqGOCIv4HmZd1cx1KgEWMUUpPsojFNvx84fC/TltcJ8F8JafnbhDXW2HM2MhdK4yC04ROEV1vIgSzjDicHfiqXvMqdPuMyQp4mmCEY7mUoeEW10mWZqjk+S9TnmiAQbFGcpExP8aosr2aTR7CSQIDAQAB";
    npx:hasSignature "NQ8XvNS5iU/HyCSCxs8fa94pWvaooI4sYXQVBcRs40EXz6EGlfJNPftkAXZjLgKu7hm9z3eJ1VhFEzYh73nXW2W9XdEO6Fe9uxENv24+FRI+xSui7j+8Tz7R62eOiMVNWNWkdeloHNowCOAYQdJ6tnIWvvujbbt671uQyMofM5s=";
    npx:hasSignatureTarget this: .
  
  this: dct:created "2021-10-04T13:40:34.745+03:00"^^xsd:dateTime;
    dct:creator orcid:0000-0002-7114-6459;
    nt:wasCreatedFromProvenanceTemplate <http://purl.org/np/RANwQa4ICWS5SOjw7gp99nBpXBasapwtZF1fIM3H2gYTM>;
    nt:wasCreatedFromPubinfoTemplate <http://purl.org/np/RAA2MfqdBCzmz9yVWjKLXNbyfBNcwsMmOqcNUxkk1maIM>;
    nt:wasCreatedFromTemplate <http://purl.org/np/RAmIPyDSP2ZrKM3PaAjSOIhkbZJ0CV6lRkh3Mlv7AzFiw> .
}


@prefix this: <http://purl.org/np/RAFMU1Z7kxuFhoaqJG7I_W1NnplPYKB7Cm1eEhFeCtvM8> .
@prefix sub: <http://purl.org/np/RAFMU1Z7kxuFhoaqJG7I_W1NnplPYKB7Cm1eEhFeCtvM8#> .
@prefix np: <http://www.nanopub.org/nschema#> .
@prefix dct: <http://purl.org/dc/terms/> .
@prefix nt: <https://w3id.org/np/o/ntemplate/> .
@prefix xsd: <http://www.w3.org/2001/XMLSchema#> .
@prefix orcid: <https://orcid.org/> .
@prefix prov: <http://www.w3.org/ns/prov#> .
@prefix npx: <http://purl.org/nanopub/x/> .

sub:Head {
  this: np:hasAssertion sub:assertion;
    np:hasProvenance sub:provenance;
    np:hasPublicationInfo sub:pubinfo;
    a np:Nanopublication .
}

sub:assertion {
  sub:comment a <https://w3id.org/linkflows/reviews/ActionNeededComment>, <https://w3id.org/linkflows/reviews/ContentComment>,
      <https://w3id.org/linkflows/reviews/NegativeComment>, <https://w3id.org/linkflows/reviews/ReviewComment>;
    <https://w3id.org/linkflows/reviews/hasCommentText> "The provenance part should refer to the original publication by using the template 'generated from a formalization activity'.";
    <https://w3id.org/linkflows/reviews/hasImpact> "5";
    <https://w3id.org/linkflows/reviews/refersTo> <http://purl.org/np/RASZZ5T1Ca5gpCMPubKoypR_0WcSUkHiMaADu9o1BS1Xs>;
    <https://w3id.org/linkflows/reviews/refersToMentioningOf> <http://purl.org/np/RASZZ5T1Ca5gpCMPubKoypR_0WcSUkHiMaADu9o1BS1Xs#provenance> .
}

sub:provenance {
  sub:assertion prov:wasAttributedTo orcid:0000-0002-1267-0234 .
}

sub:pubinfo {
  sub:sig npx:hasAlgorithm "RSA";
    npx:hasPublicKey "MIGfMA0GCSqGSIb3DQEBAQUAA4GNADCBiQKBgQCwUtewGCpT5vIfXYE1bmf/Uqu1ojqnWdYxv+ySO80ul8Gu7m8KoyPAwuvaPj0lvPtHrg000qMmkxzKhYknEjq8v7EerxZNYp5B3/3+5ZpuWOYAs78UnQVjbHSmDdmryr4D4VvvNIiUmd0yxci47dTFUj4DvfHnGd6hVe5+goqdcwIDAQAB";
    npx:hasSignature "nzXjO9KgfgbabpykHabKcqlDtLQ54clsQrSdUKFmnAmCLO31Kp64i2yFhm+O4KqUBtYsWk05WTgPCEs8zmWNdCOCJenqnUrvqDVMqMkzG37Qpf53mVtL3VhOJGmsn5gMKWmlruUxanUccCpuuyKSXk7zmr/Ary+vLdNL7GlkJWk=";
    npx:hasSignatureTarget this: .
  
  this: dct:created "2021-10-14T10:45:01.748+02:00"^^xsd:dateTime;
    dct:creator orcid:0000-0002-1267-0234;
    nt:wasCreatedFromProvenanceTemplate <http://purl.org/np/RANwQa4ICWS5SOjw7gp99nBpXBasapwtZF1fIM3H2gYTM>;
    nt:wasCreatedFromPubinfoTemplate <http://purl.org/np/RAA2MfqdBCzmz9yVWjKLXNbyfBNcwsMmOqcNUxkk1maIM>;
    nt:wasCreatedFromTemplate <http://purl.org/np/RAmIPyDSP2ZrKM3PaAjSOIhkbZJ0CV6lRkh3Mlv7AzFiw> .
}


@prefix this: <http://purl.org/np/RAfnoWhgpCJFcgNOTQ0QE0cTGdIUPZmsvJfNNAQl9asxw> .
@prefix sub: <http://purl.org/np/RAfnoWhgpCJFcgNOTQ0QE0cTGdIUPZmsvJfNNAQl9asxw#> .
@prefix np: <http://www.nanopub.org/nschema#> .
@prefix dct: <http://purl.org/dc/terms/> .
@prefix nt: <https://w3id.org/np/o/ntemplate/> .
@prefix npx: <http://purl.org/nanopub/x/> .
@prefix xsd: <http://www.w3.org/2001/XMLSchema#> .
@prefix orcid: <https://orcid.org/> .
@prefix prov: <http://www.w3.org/ns/prov#> .

sub:Head {
  this: np:hasAssertion sub:assertion;
    np:hasProvenance sub:provenance;
    np:hasPublicationInfo sub:pubinfo;
    a np:Nanopublication .
}

sub:assertion {
  sub:comment a <https://w3id.org/linkflows/reviews/ActionNeededComment>, <https://w3id.org/linkflows/reviews/ContentComment>,
      <https://w3id.org/linkflows/reviews/NegativeComment>, <https://w3id.org/linkflows/reviews/ReviewComment>;
    <https://w3id.org/linkflows/reviews/hasCommentText> "The correct provenance here is a \"FormalizationActivity\", as the formalization was derived after such a specific activity. There the original article (https://www.nature.com/articles/nature13535) and the exact quote from the article that contained the scientific claim, together with the ORCID of the creator(s) should be specified.";
    <https://w3id.org/linkflows/reviews/hasImpact> "3";
    <https://w3id.org/linkflows/reviews/refersTo> <http://purl.org/np/RASZZ5T1Ca5gpCMPubKoypR_0WcSUkHiMaADu9o1BS1Xs>;
    <https://w3id.org/linkflows/reviews/refersToMentioningOf> <http://purl.org/np/RASZZ5T1Ca5gpCMPubKoypR_0WcSUkHiMaADu9o1BS1Xs#provenance> .
}

sub:provenance {
  sub:assertion prov:wasAttributedTo orcid:0000-0002-7114-6459 .
}

sub:pubinfo {
  sub:sig npx:hasAlgorithm "RSA";
    npx:hasPublicKey "MIGfMA0GCSqGSIb3DQEBAQUAA4GNADCBiQKBgQCJlM78d80R+gFMoQB1IG3f7AbqqGOCIv4HmZd1cx1KgEWMUUpPsojFNvx84fC/TltcJ8F8JafnbhDXW2HM2MhdK4yC04ROEV1vIgSzjDicHfiqXvMqdPuMyQp4mmCEY7mUoeEW10mWZqjk+S9TnmiAQbFGcpExP8aosr2aTR7CSQIDAQAB";
    npx:hasSignature "CERk0bW1l3Oa33+PDtojDQID9/n4E8r7QWpbxJGkSeNGrExMZ+gbTbF+w/CfKx75WPupW/B/dCT8tx7GesRB4hipEMcYYTw+X7yVt/SM8I+PBM7G9c2aymuwXoLVpSqxc3so56wGFPWDi853VjqoWpYvMCVlu8coYdEAl04qxtI=";
    npx:hasSignatureTarget this: .
  
  this: dct:created "2021-10-05T17:49:13.823+03:00"^^xsd:dateTime;
    dct:creator orcid:0000-0002-7114-6459;
    npx:supersedes <http://purl.org/np/RAF0I0vcddXt9HW7oCSOCKvESCcrrORSqMVzRBy_qj3Y8>;
    nt:wasCreatedFromProvenanceTemplate <http://purl.org/np/RANwQa4ICWS5SOjw7gp99nBpXBasapwtZF1fIM3H2gYTM>;
    nt:wasCreatedFromPubinfoTemplate <http://purl.org/np/RAA2MfqdBCzmz9yVWjKLXNbyfBNcwsMmOqcNUxkk1maIM>,
      <http://purl.org/np/RAjpBMlw3owYhJUBo3DtsuDlXsNAJ8cnGeWAutDVjuAuI>;
    nt:wasCreatedFromTemplate <http://purl.org/np/RAmIPyDSP2ZrKM3PaAjSOIhkbZJ0CV6lRkh3Mlv7AzFiw> .
}


@prefix this: <http://purl.org/np/RAfuhBFBnJCFGtS0U12lFjg7ntVfloITeuxGqe1Z4Jhao> .
@prefix sub: <http://purl.org/np/RAfuhBFBnJCFGtS0U12lFjg7ntVfloITeuxGqe1Z4Jhao#> .
@prefix np: <http://www.nanopub.org/nschema#> .
@prefix dct: <http://purl.org/dc/terms/> .
@prefix nt: <https://w3id.org/np/o/ntemplate/> .
@prefix npx: <http://purl.org/nanopub/x/> .
@prefix xsd: <http://www.w3.org/2001/XMLSchema#> .
@prefix orcid: <https://orcid.org/> .
@prefix prov: <http://www.w3.org/ns/prov#> .

sub:Head {
  this: np:hasAssertion sub:assertion;
    np:hasProvenance sub:provenance;
    np:hasPublicationInfo sub:pubinfo;
    a np:Nanopublication .
}

sub:assertion {
  sub:comment a <https://w3id.org/linkflows/reviews/ContentComment>, <https://w3id.org/linkflows/reviews/NoActionNeededComment>,
      <https://w3id.org/linkflows/reviews/PositiveComment>, <https://w3id.org/linkflows/reviews/ReviewComment>;
    <https://w3id.org/linkflows/reviews/hasCommentText> "The modelling of the formalization reflects very well the scientific claim.";
    <https://w3id.org/linkflows/reviews/hasImpact> "5";
    <https://w3id.org/linkflows/reviews/refersTo> <http://purl.org/np/RAPLWOEA5t6_Kx6vVHtibWm92pg1XTN6FIZdWuaTyoy9g>;
    <https://w3id.org/linkflows/reviews/refersToMentioningOf> <http://purl.org/np/RAPLWOEA5t6_Kx6vVHtibWm92pg1XTN6FIZdWuaTyoy9g#spihttps://w3id.org/linkflows/superpattern/terms/SuperPatternInstance> .
}

sub:provenance {
  sub:assertion prov:wasAttributedTo orcid:0000-0002-7114-6459 .
}

sub:pubinfo {
  sub:sig npx:hasAlgorithm "RSA";
    npx:hasPublicKey "MIGfMA0GCSqGSIb3DQEBAQUAA4GNADCBiQKBgQCJlM78d80R+gFMoQB1IG3f7AbqqGOCIv4HmZd1cx1KgEWMUUpPsojFNvx84fC/TltcJ8F8JafnbhDXW2HM2MhdK4yC04ROEV1vIgSzjDicHfiqXvMqdPuMyQp4mmCEY7mUoeEW10mWZqjk+S9TnmiAQbFGcpExP8aosr2aTR7CSQIDAQAB";
    npx:hasSignature "REv0HoAXCmmQ40V5vBnYtcjmldI479BgkvQGfNU4mWltWcDL3fMtpXlVdqzXSJjPVNGXbhORZFcAYZBuxLIcFcsPH0ozqyEaTF33k7UyCGs9sW7eS6v6Ks5Rc2qCMkjniRxt3mHzqnCUAN5UNzXMBWMPeeD+eiMy8QQRV2SyTtU=";
    npx:hasSignatureTarget this: .
  
  this: dct:created "2021-10-06T22:36:21.533+03:00"^^xsd:dateTime;
    dct:creator orcid:0000-0002-7114-6459;
    npx:supersedes <http://purl.org/np/RA6RJQ5m-nPsy7TccqDC0yc4OvmQRZmW4_i3gen4R9M6s>;
    nt:wasCreatedFromProvenanceTemplate <http://purl.org/np/RANwQa4ICWS5SOjw7gp99nBpXBasapwtZF1fIM3H2gYTM>;
    nt:wasCreatedFromPubinfoTemplate <http://purl.org/np/RAA2MfqdBCzmz9yVWjKLXNbyfBNcwsMmOqcNUxkk1maIM>,
      <http://purl.org/np/RAjpBMlw3owYhJUBo3DtsuDlXsNAJ8cnGeWAutDVjuAuI>;
    nt:wasCreatedFromTemplate <http://purl.org/np/RAmIPyDSP2ZrKM3PaAjSOIhkbZJ0CV6lRkh3Mlv7AzFiw> .
}


@prefix this: <http://purl.org/np/RAGfzz5T3p5LQP9rTIpfIjBjsOX6BTL1jl5015NRc_oRE> .
@prefix sub: <http://purl.org/np/RAGfzz5T3p5LQP9rTIpfIjBjsOX6BTL1jl5015NRc_oRE#> .
@prefix np: <http://www.nanopub.org/nschema#> .
@prefix dct: <http://purl.org/dc/terms/> .
@prefix nt: <https://w3id.org/np/o/ntemplate/> .
@prefix xsd: <http://www.w3.org/2001/XMLSchema#> .
@prefix orcid: <https://orcid.org/> .
@prefix prov: <http://www.w3.org/ns/prov#> .
@prefix npx: <http://purl.org/nanopub/x/> .

sub:Head {
  this: np:hasAssertion sub:assertion;
    np:hasProvenance sub:provenance;
    np:hasPublicationInfo sub:pubinfo;
    a np:Nanopublication .
}

sub:assertion {
  sub:comment a <https://w3id.org/linkflows/reviews/ActionNeededComment>, <https://w3id.org/linkflows/reviews/ContentComment>,
      <https://w3id.org/linkflows/reviews/NegativeComment>, <https://w3id.org/linkflows/reviews/ReviewComment>;
    <https://w3id.org/linkflows/reviews/hasCommentText> "I couldn't find that exact quote from the original paper. It seems that this is a paraphrase whereas it should be the verbatim quote.";
    <https://w3id.org/linkflows/reviews/hasImpact> "3";
    <https://w3id.org/linkflows/reviews/refersTo> <http://purl.org/np/RAxxJWyH8OdTJLs-ZY1q5jVq1OWFNOoLFvwEcUFyR8EEo>;
    <https://w3id.org/linkflows/reviews/refersToMentioningOf> <http://purl.org/np/RAxxJWyH8OdTJLs-ZY1q5jVq1OWFNOoLFvwEcUFyR8EEo#quote> .
}

sub:provenance {
  sub:assertion prov:wasAttributedTo orcid:0000-0002-1267-0234 .
}

sub:pubinfo {
  sub:sig npx:hasAlgorithm "RSA";
    npx:hasPublicKey "MIGfMA0GCSqGSIb3DQEBAQUAA4GNADCBiQKBgQCwUtewGCpT5vIfXYE1bmf/Uqu1ojqnWdYxv+ySO80ul8Gu7m8KoyPAwuvaPj0lvPtHrg000qMmkxzKhYknEjq8v7EerxZNYp5B3/3+5ZpuWOYAs78UnQVjbHSmDdmryr4D4VvvNIiUmd0yxci47dTFUj4DvfHnGd6hVe5+goqdcwIDAQAB";
    npx:hasSignature "XKtG4dRfrJUPEH3oqsVze9s0vz5FEiOiiNaIN+MTr0YRBltz73XZkkdpRVZxf4fXhBcfCtxAd7SBbdH5qTZgf2Qrv5BNPbeW/wGS6LWiYOMvka26Sy6r3fRX2Z99xK9C4z0cutfHO8R97Cn1B++81y5VqdghEJpdAtPIS333eWo=";
    npx:hasSignatureTarget this: .
  
  this: dct:created "2021-10-12T16:16:05.597+02:00"^^xsd:dateTime;
    dct:creator orcid:0000-0002-1267-0234;
    nt:wasCreatedFromProvenanceTemplate <http://purl.org/np/RANwQa4ICWS5SOjw7gp99nBpXBasapwtZF1fIM3H2gYTM>;
    nt:wasCreatedFromPubinfoTemplate <http://purl.org/np/RAA2MfqdBCzmz9yVWjKLXNbyfBNcwsMmOqcNUxkk1maIM>;
    nt:wasCreatedFromTemplate <http://purl.org/np/RAmIPyDSP2ZrKM3PaAjSOIhkbZJ0CV6lRkh3Mlv7AzFiw> .
}


@prefix this: <http://purl.org/np/RAGIam9RdG-5otB3CCwDNg1h8pMjUS1Qy4cOLXRlnffjo> .
@prefix sub: <http://purl.org/np/RAGIam9RdG-5otB3CCwDNg1h8pMjUS1Qy4cOLXRlnffjo#> .
@prefix np: <http://www.nanopub.org/nschema#> .
@prefix dct: <http://purl.org/dc/terms/> .
@prefix nt: <https://w3id.org/np/o/ntemplate/> .
@prefix xsd: <http://www.w3.org/2001/XMLSchema#> .
@prefix orcid: <https://orcid.org/> .
@prefix prov: <http://www.w3.org/ns/prov#> .
@prefix npx: <http://purl.org/nanopub/x/> .

sub:Head {
  this: np:hasAssertion sub:assertion;
    np:hasProvenance sub:provenance;
    np:hasPublicationInfo sub:pubinfo;
    a np:Nanopublication .
}

sub:assertion {
  sub:comment a <https://w3id.org/linkflows/reviews/ContentComment>, <https://w3id.org/linkflows/reviews/NoActionNeededComment>,
      <https://w3id.org/linkflows/reviews/PositiveComment>, <https://w3id.org/linkflows/reviews/ReviewComment>;
    <https://w3id.org/linkflows/reviews/hasCommentText> "Very nice that all classes are defined in WikiData.";
    <https://w3id.org/linkflows/reviews/hasImpact> "4";
    <https://w3id.org/linkflows/reviews/refersTo> <http://purl.org/np/RA2JlYTWhC4PuhqFITergBXYM0CdZ_H-uTJ751rOIntlU> .
}

sub:provenance {
  sub:assertion prov:wasAttributedTo orcid:0000-0002-1267-0234 .
}

sub:pubinfo {
  sub:sig npx:hasAlgorithm "RSA";
    npx:hasPublicKey "MIGfMA0GCSqGSIb3DQEBAQUAA4GNADCBiQKBgQCwUtewGCpT5vIfXYE1bmf/Uqu1ojqnWdYxv+ySO80ul8Gu7m8KoyPAwuvaPj0lvPtHrg000qMmkxzKhYknEjq8v7EerxZNYp5B3/3+5ZpuWOYAs78UnQVjbHSmDdmryr4D4VvvNIiUmd0yxci47dTFUj4DvfHnGd6hVe5+goqdcwIDAQAB";
    npx:hasSignature "R8LAAdL/ZpV2C/nJVPi5zwwLrGbsnwmVgINvbFhPycuUdaU1h+Vs4535MYeKWfElnDkarDPE/DC1ixFqCra1J1+Cauy8/ORNoRUJPpuRvjCLaaDhtFqQP1IOhA9z2O3BbA7TAURoWON6IrxHWl4E5aNydC5ep3i+HJ8MPPtHUFU=";
    npx:hasSignatureTarget this: .
  
  this: dct:created "2021-10-14T09:17:23.237+02:00"^^xsd:dateTime;
    dct:creator orcid:0000-0002-1267-0234;
    nt:wasCreatedFromProvenanceTemplate <http://purl.org/np/RANwQa4ICWS5SOjw7gp99nBpXBasapwtZF1fIM3H2gYTM>;
    nt:wasCreatedFromPubinfoTemplate <http://purl.org/np/RAA2MfqdBCzmz9yVWjKLXNbyfBNcwsMmOqcNUxkk1maIM>;
    nt:wasCreatedFromTemplate <http://purl.org/np/RAmIPyDSP2ZrKM3PaAjSOIhkbZJ0CV6lRkh3Mlv7AzFiw> .
}


@prefix this: <http://purl.org/np/RAgOEyseOAaQI6ITOteiHjDMmtRs5xLFEVDFvwkzfTUyE> .
@prefix sub: <http://purl.org/np/RAgOEyseOAaQI6ITOteiHjDMmtRs5xLFEVDFvwkzfTUyE#> .
@prefix np: <http://www.nanopub.org/nschema#> .
@prefix dct: <http://purl.org/dc/terms/> .
@prefix nt: <https://w3id.org/np/o/ntemplate/> .
@prefix xsd: <http://www.w3.org/2001/XMLSchema#> .
@prefix orcid: <https://orcid.org/> .
@prefix prov: <http://www.w3.org/ns/prov#> .
@prefix npx: <http://purl.org/nanopub/x/> .

sub:Head {
  this: np:hasAssertion sub:assertion;
    np:hasProvenance sub:provenance;
    np:hasPublicationInfo sub:pubinfo;
    a np:Nanopublication .
}

sub:assertion {
  sub:comment a <https://w3id.org/linkflows/reviews/NeutralComment>, <https://w3id.org/linkflows/reviews/ReviewComment>,
      <https://w3id.org/linkflows/reviews/StyleComment>, <https://w3id.org/linkflows/reviews/SuggestionComment>;
    <https://w3id.org/linkflows/reviews/hasCommentText> "Something small: I would start the scientific claim with an upper case and end it with a period.";
    <https://w3id.org/linkflows/reviews/hasImpact> "1";
    <https://w3id.org/linkflows/reviews/refersTo> <http://purl.org/np/RAIWvdnjqmOl2VP_eR2oFBxk97A_dw__FeusMzuRE9SIY>;
    <https://w3id.org/linkflows/reviews/refersToMentioningOf> <http://purl.org/np/RAIWvdnjqmOl2VP_eR2oFBxk97A_dw__FeusMzuRE9SIY#spi> .
}

sub:provenance {
  sub:assertion prov:wasAttributedTo orcid:0000-0002-7114-6459 .
}

sub:pubinfo {
  sub:sig npx:hasAlgorithm "RSA";
    npx:hasPublicKey "MIGfMA0GCSqGSIb3DQEBAQUAA4GNADCBiQKBgQCJlM78d80R+gFMoQB1IG3f7AbqqGOCIv4HmZd1cx1KgEWMUUpPsojFNvx84fC/TltcJ8F8JafnbhDXW2HM2MhdK4yC04ROEV1vIgSzjDicHfiqXvMqdPuMyQp4mmCEY7mUoeEW10mWZqjk+S9TnmiAQbFGcpExP8aosr2aTR7CSQIDAQAB";
    npx:hasSignature "TfL+IfrVhYhorIKnGM1OYw2XcxlBghf3sq6UxN+2kLnj8lZPxbUX/n0puEK7rveMBZGYUpa+ox3/hOQN5P4b+hQGl11KJ3peIPHYuZe2LhzKj/UsLyZIZ2oCALfD/5QgTavQC6gIi+LJiXTuDLiqnDZmnsDAoGnAU6ez2CDmHqs=";
    npx:hasSignatureTarget this: .
  
  this: dct:created "2021-10-14T12:54:00.905+03:00"^^xsd:dateTime;
    dct:creator orcid:0000-0002-7114-6459;
    nt:wasCreatedFromProvenanceTemplate <http://purl.org/np/RANwQa4ICWS5SOjw7gp99nBpXBasapwtZF1fIM3H2gYTM>;
    nt:wasCreatedFromPubinfoTemplate <http://purl.org/np/RAA2MfqdBCzmz9yVWjKLXNbyfBNcwsMmOqcNUxkk1maIM>;
    nt:wasCreatedFromTemplate <http://purl.org/np/RAmIPyDSP2ZrKM3PaAjSOIhkbZJ0CV6lRkh3Mlv7AzFiw> .
}


@prefix this: <http://purl.org/np/RAHd7jG-Bo68xDEZGm7dmd_h2y4d88GZPbdipN770sA-c> .
@prefix sub: <http://purl.org/np/RAHd7jG-Bo68xDEZGm7dmd_h2y4d88GZPbdipN770sA-c#> .
@prefix np: <http://www.nanopub.org/nschema#> .
@prefix dct: <http://purl.org/dc/terms/> .
@prefix nt: <https://w3id.org/np/o/ntemplate/> .
@prefix xsd: <http://www.w3.org/2001/XMLSchema#> .
@prefix orcid: <https://orcid.org/> .
@prefix prov: <http://www.w3.org/ns/prov#> .
@prefix npx: <http://purl.org/nanopub/x/> .

sub:Head {
  this: np:hasAssertion sub:assertion;
    np:hasProvenance sub:provenance;
    np:hasPublicationInfo sub:pubinfo;
    a np:Nanopublication .
}

sub:assertion {
  sub:comment a <https://w3id.org/linkflows/reviews/NeutralComment>, <https://w3id.org/linkflows/reviews/ReviewComment>,
      <https://w3id.org/linkflows/reviews/StyleComment>, <https://w3id.org/linkflows/reviews/SuggestionComment>;
    <https://w3id.org/linkflows/reviews/hasCommentText> "Something small: starting the sentence containing the scientific claim of the super-pattern with a capital letter.";
    <https://w3id.org/linkflows/reviews/hasImpact> "1";
    <https://w3id.org/linkflows/reviews/refersTo> <http://purl.org/np/RAGo62Hb_Bx1klF4pn1q1Ty40860e3A7Sz4hr2vojZ2wA>;
    <https://w3id.org/linkflows/reviews/refersToMentioningOf> <https://w3id.org/linkflows/superpattern/terms/SuperPatternInstance> .
}

sub:provenance {
  sub:assertion prov:wasAttributedTo orcid:0000-0002-7114-6459 .
}

sub:pubinfo {
  sub:sig npx:hasAlgorithm "RSA";
    npx:hasPublicKey "MIGfMA0GCSqGSIb3DQEBAQUAA4GNADCBiQKBgQCJlM78d80R+gFMoQB1IG3f7AbqqGOCIv4HmZd1cx1KgEWMUUpPsojFNvx84fC/TltcJ8F8JafnbhDXW2HM2MhdK4yC04ROEV1vIgSzjDicHfiqXvMqdPuMyQp4mmCEY7mUoeEW10mWZqjk+S9TnmiAQbFGcpExP8aosr2aTR7CSQIDAQAB";
    npx:hasSignature "Cbp2j6M+We5bvKW5KR6MeJsdT30ZvaeDCPVztBGp+zHUkygxFpTQmc+e2RdkG5X3lF8u89xXchvG/lXzGjitt1ZHgqRdVcBwCskOeb0Ttw6AI4piZzuAkfVpMFVtbes//10vacwpQzoYyYL8hGOOEWOUCX+KKy88Q/T7ztCszZ8=";
    npx:hasSignatureTarget this: .
  
  this: dct:created "2021-10-05T17:38:03.630+03:00"^^xsd:dateTime;
    dct:creator orcid:0000-0002-7114-6459;
    nt:wasCreatedFromProvenanceTemplate <http://purl.org/np/RANwQa4ICWS5SOjw7gp99nBpXBasapwtZF1fIM3H2gYTM>;
    nt:wasCreatedFromPubinfoTemplate <http://purl.org/np/RAA2MfqdBCzmz9yVWjKLXNbyfBNcwsMmOqcNUxkk1maIM>;
    nt:wasCreatedFromTemplate <http://purl.org/np/RAmIPyDSP2ZrKM3PaAjSOIhkbZJ0CV6lRkh3Mlv7AzFiw> .
}


@prefix this: <http://purl.org/np/RAhoOM0_PnZ-O30J6Gz7rTy3b6jIRlAq_kKOD8wLYVcO4> .
@prefix sub: <http://purl.org/np/RAhoOM0_PnZ-O30J6Gz7rTy3b6jIRlAq_kKOD8wLYVcO4#> .
@prefix np: <http://www.nanopub.org/nschema#> .
@prefix dct: <http://purl.org/dc/terms/> .
@prefix nt: <https://w3id.org/np/o/ntemplate/> .
@prefix xsd: <http://www.w3.org/2001/XMLSchema#> .
@prefix orcid: <https://orcid.org/> .
@prefix prov: <http://www.w3.org/ns/prov#> .
@prefix npx: <http://purl.org/nanopub/x/> .

sub:Head {
  this: np:hasAssertion sub:assertion;
    np:hasProvenance sub:provenance;
    np:hasPublicationInfo sub:pubinfo;
    a np:Nanopublication .
}

sub:assertion {
  sub:comment a <https://w3id.org/linkflows/reviews/ActionNeededComment>, <https://w3id.org/linkflows/reviews/ContentComment>,
      <https://w3id.org/linkflows/reviews/NegativeComment>, <https://w3id.org/linkflows/reviews/ReviewComment>;
    <https://w3id.org/linkflows/reviews/hasCommentText> "The provenance part should use the template 'generated from a formalization activity'.";
    <https://w3id.org/linkflows/reviews/hasImpact> "4";
    <https://w3id.org/linkflows/reviews/refersTo> <http://purl.org/np/RAsdV8EQ1qn_lXOrgoG7mPaF1JXdFLzt2iYy4eMhMMuM4>;
    <https://w3id.org/linkflows/reviews/refersToMentioningOf> <http://purl.org/np/RAsdV8EQ1qn_lXOrgoG7mPaF1JXdFLzt2iYy4eMhMMuM4#provenance> .
}

sub:provenance {
  sub:assertion prov:wasAttributedTo orcid:0000-0002-1267-0234 .
}

sub:pubinfo {
  sub:sig npx:hasAlgorithm "RSA";
    npx:hasPublicKey "MIGfMA0GCSqGSIb3DQEBAQUAA4GNADCBiQKBgQCwUtewGCpT5vIfXYE1bmf/Uqu1ojqnWdYxv+ySO80ul8Gu7m8KoyPAwuvaPj0lvPtHrg000qMmkxzKhYknEjq8v7EerxZNYp5B3/3+5ZpuWOYAs78UnQVjbHSmDdmryr4D4VvvNIiUmd0yxci47dTFUj4DvfHnGd6hVe5+goqdcwIDAQAB";
    npx:hasSignature "hI0GnE+Si4xauLl7LF/SJzGKtCXTpEPurdfLOhLRXA+UKYn/IgVjJfcXHFL+F85qrRHsCBE3TMvMj5YXM6wmkcsZrtOCtfkJpMhcMnr4ERss2nYvhX19PVj4SLQ1pV0rITocLbynVmWtuVkljDWWeHGw9I9EWKTy2PjA4Nqcgr0=";
    npx:hasSignatureTarget this: .
  
  this: dct:created "2021-10-14T09:30:30.183+02:00"^^xsd:dateTime;
    dct:creator orcid:0000-0002-1267-0234;
    nt:wasCreatedFromProvenanceTemplate <http://purl.org/np/RANwQa4ICWS5SOjw7gp99nBpXBasapwtZF1fIM3H2gYTM>;
    nt:wasCreatedFromPubinfoTemplate <http://purl.org/np/RAA2MfqdBCzmz9yVWjKLXNbyfBNcwsMmOqcNUxkk1maIM>;
    nt:wasCreatedFromTemplate <http://purl.org/np/RAmIPyDSP2ZrKM3PaAjSOIhkbZJ0CV6lRkh3Mlv7AzFiw> .
}


@prefix this: <http://purl.org/np/RAhyiHbc_7uGqAhD-DE4YPyX9uJ1Yg5Er9bTr0RhZ0vSs> .
@prefix sub: <http://purl.org/np/RAhyiHbc_7uGqAhD-DE4YPyX9uJ1Yg5Er9bTr0RhZ0vSs#> .
@prefix np: <http://www.nanopub.org/nschema#> .
@prefix dct: <http://purl.org/dc/terms/> .
@prefix nt: <https://w3id.org/np/o/ntemplate/> .
@prefix xsd: <http://www.w3.org/2001/XMLSchema#> .
@prefix orcid: <https://orcid.org/> .
@prefix prov: <http://www.w3.org/ns/prov#> .
@prefix npx: <http://purl.org/nanopub/x/> .

sub:Head {
  this: np:hasAssertion sub:assertion;
    np:hasProvenance sub:provenance;
    np:hasPublicationInfo sub:pubinfo;
    a np:Nanopublication .
}

sub:assertion {
  sub:comment a <https://w3id.org/linkflows/reviews/ActionNeededComment>, <https://w3id.org/linkflows/reviews/ContentComment>,
      <https://w3id.org/linkflows/reviews/NegativeComment>, <https://w3id.org/linkflows/reviews/ReviewComment>;
    <https://w3id.org/linkflows/reviews/hasCommentText> "It seems to me that the object class should be something like 'excess or deficiency of vitamin A' and not just 'vitamin A'.";
    <https://w3id.org/linkflows/reviews/hasImpact> "5";
    <https://w3id.org/linkflows/reviews/refersTo> <http://purl.org/np/RAsdV8EQ1qn_lXOrgoG7mPaF1JXdFLzt2iYy4eMhMMuM4>;
    <https://w3id.org/linkflows/reviews/refersToMentioningOf> <http://purl.obolibrary.org/obo/CHEBI_12777> .
}

sub:provenance {
  sub:assertion prov:wasAttributedTo orcid:0000-0002-1267-0234 .
}

sub:pubinfo {
  sub:sig npx:hasAlgorithm "RSA";
    npx:hasPublicKey "MIGfMA0GCSqGSIb3DQEBAQUAA4GNADCBiQKBgQCwUtewGCpT5vIfXYE1bmf/Uqu1ojqnWdYxv+ySO80ul8Gu7m8KoyPAwuvaPj0lvPtHrg000qMmkxzKhYknEjq8v7EerxZNYp5B3/3+5ZpuWOYAs78UnQVjbHSmDdmryr4D4VvvNIiUmd0yxci47dTFUj4DvfHnGd6hVe5+goqdcwIDAQAB";
    npx:hasSignature "K7DujqWQlGIG+NpU4XdR7/5nlsDI3VaYiaNt/UQsmgvUoQO1ZJ9crxxtbUoA+lT1O2NVE9ZRGktLXh4XFzN7+SUSU6U3J01I+ubEBLZAmoRm752bA/R9HB656GLRbagg6wDc3OLuegrIQU2s8WXbP2XpgbfKc822MRlfa2qCXoo=";
    npx:hasSignatureTarget this: .
  
  this: dct:created "2021-10-14T09:32:24.704+02:00"^^xsd:dateTime;
    dct:creator orcid:0000-0002-1267-0234;
    nt:wasCreatedFromProvenanceTemplate <http://purl.org/np/RANwQa4ICWS5SOjw7gp99nBpXBasapwtZF1fIM3H2gYTM>;
    nt:wasCreatedFromPubinfoTemplate <http://purl.org/np/RAA2MfqdBCzmz9yVWjKLXNbyfBNcwsMmOqcNUxkk1maIM>;
    nt:wasCreatedFromTemplate <http://purl.org/np/RAmIPyDSP2ZrKM3PaAjSOIhkbZJ0CV6lRkh3Mlv7AzFiw> .
}


@prefix this: <http://purl.org/np/RAHzUoVe64B0__SjHxEWo-5jSzzxootr_quip_GGWshW4> .
@prefix sub: <http://purl.org/np/RAHzUoVe64B0__SjHxEWo-5jSzzxootr_quip_GGWshW4#> .
@prefix np: <http://www.nanopub.org/nschema#> .
@prefix dct: <http://purl.org/dc/terms/> .
@prefix nt: <https://w3id.org/np/o/ntemplate/> .
@prefix xsd: <http://www.w3.org/2001/XMLSchema#> .
@prefix orcid: <https://orcid.org/> .
@prefix prov: <http://www.w3.org/ns/prov#> .
@prefix npx: <http://purl.org/nanopub/x/> .

sub:Head {
  this: np:hasAssertion sub:assertion;
    np:hasProvenance sub:provenance;
    np:hasPublicationInfo sub:pubinfo;
    a np:Nanopublication .
}

sub:assertion {
  sub:comment a <https://w3id.org/linkflows/reviews/ContentComment>, <https://w3id.org/linkflows/reviews/NoActionNeededComment>,
      <https://w3id.org/linkflows/reviews/PositiveComment>, <https://w3id.org/linkflows/reviews/ReviewComment>;
    <https://w3id.org/linkflows/reviews/hasCommentText> "The modelling of the formalization seems to reflect well the content of the scientific claim.";
    <https://w3id.org/linkflows/reviews/hasImpact> "5";
    <https://w3id.org/linkflows/reviews/refersTo> <http://purl.org/np/RAYJe1ruxzvy8idQGuxziYN4ri8OFeKZxzK-QdJPvDug0>;
    <https://w3id.org/linkflows/reviews/refersToMentioningOf> <https://w3id.org/linkflows/superpattern/terms/SuperPatternInstance> .
}

sub:provenance {
  sub:assertion prov:wasAttributedTo orcid:0000-0002-7114-6459 .
}

sub:pubinfo {
  sub:sig npx:hasAlgorithm "RSA";
    npx:hasPublicKey "MIGfMA0GCSqGSIb3DQEBAQUAA4GNADCBiQKBgQCJlM78d80R+gFMoQB1IG3f7AbqqGOCIv4HmZd1cx1KgEWMUUpPsojFNvx84fC/TltcJ8F8JafnbhDXW2HM2MhdK4yC04ROEV1vIgSzjDicHfiqXvMqdPuMyQp4mmCEY7mUoeEW10mWZqjk+S9TnmiAQbFGcpExP8aosr2aTR7CSQIDAQAB";
    npx:hasSignature "g7jEWzg51NlDuwwZMFzuD/sOSsb4n7FZRisrxE6tjfZ94G2vbW6tQ060mDeVVn+JKd5sfynP2sYHVGN7fwJtBA9FYhSJMI0kSuVZNmihEJVD69FF96rNiTk70UoU0+3h9i0smTQ3lK9ZGeOhBSUsQ2R+flkp0jvk0mhsRPnsfkM=";
    npx:hasSignatureTarget this: .
  
  this: dct:created "2021-10-06T00:41:28.672+03:00"^^xsd:dateTime;
    dct:creator orcid:0000-0002-7114-6459;
    nt:wasCreatedFromProvenanceTemplate <http://purl.org/np/RANwQa4ICWS5SOjw7gp99nBpXBasapwtZF1fIM3H2gYTM>;
    nt:wasCreatedFromPubinfoTemplate <http://purl.org/np/RAA2MfqdBCzmz9yVWjKLXNbyfBNcwsMmOqcNUxkk1maIM>;
    nt:wasCreatedFromTemplate <http://purl.org/np/RAmIPyDSP2ZrKM3PaAjSOIhkbZJ0CV6lRkh3Mlv7AzFiw> .
}


@prefix this: <http://purl.org/np/RAi3F4Zuw82UXdKRaGgjoBWujM1kfHxMVVJFkem1pFHhw> .
@prefix sub: <http://purl.org/np/RAi3F4Zuw82UXdKRaGgjoBWujM1kfHxMVVJFkem1pFHhw#> .
@prefix np: <http://www.nanopub.org/nschema#> .
@prefix dct: <http://purl.org/dc/terms/> .
@prefix nt: <https://w3id.org/np/o/ntemplate/> .
@prefix npx: <http://purl.org/nanopub/x/> .
@prefix xsd: <http://www.w3.org/2001/XMLSchema#> .
@prefix orcid: <https://orcid.org/> .
@prefix prov: <http://www.w3.org/ns/prov#> .

sub:Head {
  this: np:hasAssertion sub:assertion;
    np:hasProvenance sub:provenance;
    np:hasPublicationInfo sub:pubinfo;
    a np:Nanopublication .
}

sub:assertion {
  sub:comment a <https://w3id.org/linkflows/reviews/ActionNeededComment>, <https://w3id.org/linkflows/reviews/NegativeComment>,
      <https://w3id.org/linkflows/reviews/ReviewComment>, <https://w3id.org/linkflows/reviews/StyleComment>;
    <https://w3id.org/linkflows/reviews/hasCommentText> "The scientific claim \"mutations in STX1B are associated with epilepsy\" contains an unknown or wrong character for the \"STX1B\" subunit. This should be corrected.";
    <https://w3id.org/linkflows/reviews/hasImpact> "1";
    <https://w3id.org/linkflows/reviews/refersTo> <http://purl.org/np/RAGo62Hb_Bx1klF4pn1q1Ty40860e3A7Sz4hr2vojZ2wA>;
    <https://w3id.org/linkflows/reviews/refersToMentioningOf> <http://purl.org/np/RAGo62Hb_Bx1klF4pn1q1Ty40860e3A7Sz4hr2vojZ2wA#spi> .
}

sub:provenance {
  sub:assertion prov:wasAttributedTo orcid:0000-0002-7114-6459 .
}

sub:pubinfo {
  sub:sig npx:hasAlgorithm "RSA";
    npx:hasPublicKey "MIGfMA0GCSqGSIb3DQEBAQUAA4GNADCBiQKBgQCJlM78d80R+gFMoQB1IG3f7AbqqGOCIv4HmZd1cx1KgEWMUUpPsojFNvx84fC/TltcJ8F8JafnbhDXW2HM2MhdK4yC04ROEV1vIgSzjDicHfiqXvMqdPuMyQp4mmCEY7mUoeEW10mWZqjk+S9TnmiAQbFGcpExP8aosr2aTR7CSQIDAQAB";
    npx:hasSignature "eK8ay0eixTNAOlv7xekCTjXDEKa20Fn/hSfmPMmunxnHGNxGOwI8apTdV/HEQzSkBEB9Nsl2GoYxQ2UDu13Z913lYMtne9zQ/WLjlzeSj/nVToqgiohiz7xlvQ53ZSZTnkhMBGX6kwQLxJIJAgJTRC6JPINcrccPvTvX7phHFYM=";
    npx:hasSignatureTarget this: .
  
  this: dct:created "2021-10-06T22:29:38.356+03:00"^^xsd:dateTime;
    dct:creator orcid:0000-0002-7114-6459;
    npx:supersedes <http://purl.org/np/RAWlegnHJ8SBYyruSosJeU-ir7BU7nzINkt-KgDDtcCAM>;
    nt:wasCreatedFromProvenanceTemplate <http://purl.org/np/RANwQa4ICWS5SOjw7gp99nBpXBasapwtZF1fIM3H2gYTM>;
    nt:wasCreatedFromPubinfoTemplate <http://purl.org/np/RAA2MfqdBCzmz9yVWjKLXNbyfBNcwsMmOqcNUxkk1maIM>,
      <http://purl.org/np/RAjpBMlw3owYhJUBo3DtsuDlXsNAJ8cnGeWAutDVjuAuI>;
    nt:wasCreatedFromTemplate <http://purl.org/np/RAmIPyDSP2ZrKM3PaAjSOIhkbZJ0CV6lRkh3Mlv7AzFiw> .
}


@prefix this: <http://purl.org/np/RAIBpY3_Ob-fGnTo23yCCu86P1KZzPNdqrime6sEHsUPU> .
@prefix sub: <http://purl.org/np/RAIBpY3_Ob-fGnTo23yCCu86P1KZzPNdqrime6sEHsUPU#> .
@prefix np: <http://www.nanopub.org/nschema#> .
@prefix dct: <http://purl.org/dc/terms/> .
@prefix nt: <https://w3id.org/np/o/ntemplate/> .
@prefix xsd: <http://www.w3.org/2001/XMLSchema#> .
@prefix orcid: <https://orcid.org/> .
@prefix prov: <http://www.w3.org/ns/prov#> .
@prefix npx: <http://purl.org/nanopub/x/> .

sub:Head {
  this: np:hasAssertion sub:assertion;
    np:hasProvenance sub:provenance;
    np:hasPublicationInfo sub:pubinfo;
    a np:Nanopublication .
}

sub:assertion {
  sub:comment a <https://w3id.org/linkflows/reviews/ContentComment>, <https://w3id.org/linkflows/reviews/NoActionNeededComment>,
      <https://w3id.org/linkflows/reviews/PositiveComment>, <https://w3id.org/linkflows/reviews/ReviewComment>;
    <https://w3id.org/linkflows/reviews/hasCommentText> "The formalization in the assertion reflects very well the chosen scientific claim.";
    <https://w3id.org/linkflows/reviews/hasImpact> "5";
    <https://w3id.org/linkflows/reviews/refersTo> <http://purl.org/np/RA2JlYTWhC4PuhqFITergBXYM0CdZ_H-uTJ751rOIntlU>;
    <https://w3id.org/linkflows/reviews/refersToMentioningOf> <http://purl.org/np/RA2JlYTWhC4PuhqFITergBXYM0CdZ_H-uTJ751rOIntlU#assertion> .
}

sub:provenance {
  sub:assertion prov:wasAttributedTo orcid:0000-0002-7114-6459 .
}

sub:pubinfo {
  sub:sig npx:hasAlgorithm "RSA";
    npx:hasPublicKey "MIGfMA0GCSqGSIb3DQEBAQUAA4GNADCBiQKBgQCJlM78d80R+gFMoQB1IG3f7AbqqGOCIv4HmZd1cx1KgEWMUUpPsojFNvx84fC/TltcJ8F8JafnbhDXW2HM2MhdK4yC04ROEV1vIgSzjDicHfiqXvMqdPuMyQp4mmCEY7mUoeEW10mWZqjk+S9TnmiAQbFGcpExP8aosr2aTR7CSQIDAQAB";
    npx:hasSignature "Na8NYWvwSQmMKAUpP8zbQ8p55+3s4zarl72ewq8jp57HHvxcXaWomTeA3NJLrYZsHheUvqkxzvb/iP2OFqOK0usCrOMjgRCDbvdGY6k9SF9iEAuO+sgEX6AqathD+NrJnbkQBhU0ZS3J+F2RGJbtq7ZNkOXIo4terFsQYNJEbEI=";
    npx:hasSignatureTarget this: .
  
  this: dct:created "2021-10-04T13:36:09.460+03:00"^^xsd:dateTime;
    dct:creator orcid:0000-0002-7114-6459;
    nt:wasCreatedFromProvenanceTemplate <http://purl.org/np/RANwQa4ICWS5SOjw7gp99nBpXBasapwtZF1fIM3H2gYTM>;
    nt:wasCreatedFromPubinfoTemplate <http://purl.org/np/RAA2MfqdBCzmz9yVWjKLXNbyfBNcwsMmOqcNUxkk1maIM>;
    nt:wasCreatedFromTemplate <http://purl.org/np/RAmIPyDSP2ZrKM3PaAjSOIhkbZJ0CV6lRkh3Mlv7AzFiw> .
}


@prefix this: <http://purl.org/np/RAio--7IbPa3_ZSG3GspUsXeWP2ZwMIzy4Kzos0yZ7NIw> .
@prefix sub: <http://purl.org/np/RAio--7IbPa3_ZSG3GspUsXeWP2ZwMIzy4Kzos0yZ7NIw#> .
@prefix np: <http://www.nanopub.org/nschema#> .
@prefix dct: <http://purl.org/dc/terms/> .
@prefix nt: <https://w3id.org/np/o/ntemplate/> .
@prefix xsd: <http://www.w3.org/2001/XMLSchema#> .
@prefix orcid: <https://orcid.org/> .
@prefix prov: <http://www.w3.org/ns/prov#> .
@prefix npx: <http://purl.org/nanopub/x/> .

sub:Head {
  this: np:hasAssertion sub:assertion;
    np:hasProvenance sub:provenance;
    np:hasPublicationInfo sub:pubinfo;
    a np:Nanopublication .
}

sub:assertion {
  sub:comment a <https://w3id.org/linkflows/reviews/ContentComment>, <https://w3id.org/linkflows/reviews/NeutralComment>,
      <https://w3id.org/linkflows/reviews/ReviewComment>, <https://w3id.org/linkflows/reviews/SuggestionComment>;
    <https://w3id.org/linkflows/reviews/hasCommentText> "Maybe the use of a causal relation like \"contributes to\" can also be used here.";
    <https://w3id.org/linkflows/reviews/hasImpact> "1";
    <https://w3id.org/linkflows/reviews/refersTo> <http://purl.org/np/RAGo62Hb_Bx1klF4pn1q1Ty40860e3A7Sz4hr2vojZ2wA>;
    <https://w3id.org/linkflows/reviews/refersToMentioningOf> <https://w3id.org/linkflows/superpattern/terms/hasRelation> .
}

sub:provenance {
  sub:assertion prov:wasAttributedTo orcid:0000-0002-7114-6459 .
}

sub:pubinfo {
  sub:sig npx:hasAlgorithm "RSA";
    npx:hasPublicKey "MIGfMA0GCSqGSIb3DQEBAQUAA4GNADCBiQKBgQCJlM78d80R+gFMoQB1IG3f7AbqqGOCIv4HmZd1cx1KgEWMUUpPsojFNvx84fC/TltcJ8F8JafnbhDXW2HM2MhdK4yC04ROEV1vIgSzjDicHfiqXvMqdPuMyQp4mmCEY7mUoeEW10mWZqjk+S9TnmiAQbFGcpExP8aosr2aTR7CSQIDAQAB";
    npx:hasSignature "c2PLdZ7bT0uc0FdZOyBr2ypK1Yfif9jhREjVfZM12gIgnxnNpTN6IZHn96YbWaMo9C4WNw9Dfm8IXOoj7c9MWXFgr6du4Eqfq1kZ7Jqxk/04Gv/pB/ydHurkijUyZKdAo5VNsjzIq/VkGeJ+pqu+7SWNo8bH6nq9Ov1P99ihFXo=";
    npx:hasSignatureTarget this: .
  
  this: dct:created "2021-10-05T17:17:32.549+03:00"^^xsd:dateTime;
    dct:creator orcid:0000-0002-7114-6459;
    nt:wasCreatedFromProvenanceTemplate <http://purl.org/np/RANwQa4ICWS5SOjw7gp99nBpXBasapwtZF1fIM3H2gYTM>;
    nt:wasCreatedFromPubinfoTemplate <http://purl.org/np/RAA2MfqdBCzmz9yVWjKLXNbyfBNcwsMmOqcNUxkk1maIM>;
    nt:wasCreatedFromTemplate <http://purl.org/np/RAmIPyDSP2ZrKM3PaAjSOIhkbZJ0CV6lRkh3Mlv7AzFiw> .
}


@prefix this: <http://purl.org/np/RAIolZf0Ko5Klrr5FWt0Wqr_GrNa2PxyxLhlz8y4eGIUk> .
@prefix sub: <http://purl.org/np/RAIolZf0Ko5Klrr5FWt0Wqr_GrNa2PxyxLhlz8y4eGIUk#> .
@prefix np: <http://www.nanopub.org/nschema#> .
@prefix dct: <http://purl.org/dc/terms/> .
@prefix nt: <https://w3id.org/np/o/ntemplate/> .
@prefix npx: <http://purl.org/nanopub/x/> .
@prefix xsd: <http://www.w3.org/2001/XMLSchema#> .
@prefix orcid: <https://orcid.org/> .
@prefix prov: <http://www.w3.org/ns/prov#> .

sub:Head {
  this: np:hasAssertion sub:assertion;
    np:hasProvenance sub:provenance;
    np:hasPublicationInfo sub:pubinfo;
    a np:Nanopublication .
}

sub:assertion {
  sub:comment a <https://w3id.org/linkflows/reviews/ContentComment>, <https://w3id.org/linkflows/reviews/NoActionNeededComment>,
      <https://w3id.org/linkflows/reviews/PositiveComment>, <https://w3id.org/linkflows/reviews/ReviewComment>;
    <https://w3id.org/linkflows/reviews/hasCommentText> "The modeling of the formalization reflects very well the scientific claim.";
    <https://w3id.org/linkflows/reviews/hasImpact> "5";
    <https://w3id.org/linkflows/reviews/refersTo> <http://purl.org/np/RAWcrMY8mnsI26BfokKid75MO1c2uVenyW9tmxj0VhbnY>;
    <https://w3id.org/linkflows/reviews/refersToMentioningOf> <http://purl.org/np/RAWcrMY8mnsI26BfokKid75MO1c2uVenyW9tmxj0VhbnY#spi> .
}

sub:provenance {
  sub:assertion prov:wasAttributedTo orcid:0000-0002-7114-6459 .
}

sub:pubinfo {
  sub:sig npx:hasAlgorithm "RSA";
    npx:hasPublicKey "MIGfMA0GCSqGSIb3DQEBAQUAA4GNADCBiQKBgQCJlM78d80R+gFMoQB1IG3f7AbqqGOCIv4HmZd1cx1KgEWMUUpPsojFNvx84fC/TltcJ8F8JafnbhDXW2HM2MhdK4yC04ROEV1vIgSzjDicHfiqXvMqdPuMyQp4mmCEY7mUoeEW10mWZqjk+S9TnmiAQbFGcpExP8aosr2aTR7CSQIDAQAB";
    npx:hasSignature "AMFIYp6VPSHsDTwQ2QibugiYnknfn3dzYphWTiwuZZXFzTgFV8LwwwgJQZCyNs1jJFGAj/svuemPC+tHwvGxZyS9AOlmupIu6JyG66Bc+8yOhIDL5l26B1Ibp/xsRnxO9xd741RcvXbp+C+7IuqUtAm2PCq8CNdTnmEScwZPuJA=";
    npx:hasSignatureTarget this: .
  
  this: dct:created "2021-10-06T22:44:57.531+03:00"^^xsd:dateTime;
    dct:creator orcid:0000-0002-7114-6459;
    npx:supersedes <http://purl.org/np/RABtdOLT-l2EkmYbzD5OX_FxVYjB0UHMyvUFcMN218E-A>;
    nt:wasCreatedFromProvenanceTemplate <http://purl.org/np/RANwQa4ICWS5SOjw7gp99nBpXBasapwtZF1fIM3H2gYTM>;
    nt:wasCreatedFromPubinfoTemplate <http://purl.org/np/RAA2MfqdBCzmz9yVWjKLXNbyfBNcwsMmOqcNUxkk1maIM>,
      <http://purl.org/np/RAjpBMlw3owYhJUBo3DtsuDlXsNAJ8cnGeWAutDVjuAuI>;
    nt:wasCreatedFromTemplate <http://purl.org/np/RAmIPyDSP2ZrKM3PaAjSOIhkbZJ0CV6lRkh3Mlv7AzFiw> .
}


@prefix this: <http://purl.org/np/RAiVA25Dj5oyJtyGmVIpLd57TeDJcy6kz5Q7P_WbuMOBI> .
@prefix sub: <http://purl.org/np/RAiVA25Dj5oyJtyGmVIpLd57TeDJcy6kz5Q7P_WbuMOBI#> .
@prefix np: <http://www.nanopub.org/nschema#> .
@prefix dct: <http://purl.org/dc/terms/> .
@prefix nt: <https://w3id.org/np/o/ntemplate/> .
@prefix npx: <http://purl.org/nanopub/x/> .
@prefix xsd: <http://www.w3.org/2001/XMLSchema#> .
@prefix orcid: <https://orcid.org/> .
@prefix prov: <http://www.w3.org/ns/prov#> .

sub:Head {
  this: np:hasAssertion sub:assertion;
    np:hasProvenance sub:provenance;
    np:hasPublicationInfo sub:pubinfo;
    a np:Nanopublication .
}

sub:assertion {
  sub:comment a <https://w3id.org/linkflows/reviews/ContentComment>, <https://w3id.org/linkflows/reviews/NoActionNeededComment>,
      <https://w3id.org/linkflows/reviews/PositiveComment>, <https://w3id.org/linkflows/reviews/ReviewComment>;
    <https://w3id.org/linkflows/reviews/hasCommentText> "The modelling of the formalization is good.";
    <https://w3id.org/linkflows/reviews/hasImpact> "5";
    <https://w3id.org/linkflows/reviews/refersTo> <http://purl.org/np/RASZZ5T1Ca5gpCMPubKoypR_0WcSUkHiMaADu9o1BS1Xs>;
    <https://w3id.org/linkflows/reviews/refersToMentioningOf> <http://purl.org/np/RASZZ5T1Ca5gpCMPubKoypR_0WcSUkHiMaADu9o1BS1Xs#spi> .
}

sub:provenance {
  sub:assertion prov:wasAttributedTo orcid:0000-0002-7114-6459 .
}

sub:pubinfo {
  sub:sig npx:hasAlgorithm "RSA";
    npx:hasPublicKey "MIGfMA0GCSqGSIb3DQEBAQUAA4GNADCBiQKBgQCJlM78d80R+gFMoQB1IG3f7AbqqGOCIv4HmZd1cx1KgEWMUUpPsojFNvx84fC/TltcJ8F8JafnbhDXW2HM2MhdK4yC04ROEV1vIgSzjDicHfiqXvMqdPuMyQp4mmCEY7mUoeEW10mWZqjk+S9TnmiAQbFGcpExP8aosr2aTR7CSQIDAQAB";
    npx:hasSignature "ccHy7kQRY3JI3bNAzpPiaTAV0c86VDcxVAF/FHoUKTvMOpCYubp7oB7KTF48izCk10bWlysSzvlHmNNhJyLzzR2xstyFzOfCKAJjqNEJ2AR+bkpNh/uDN8mPgMkamjIUJG6xacids2hu8lupELy1qLR4HXCYOv+ffvv1m2JWka0=";
    npx:hasSignatureTarget this: .
  
  this: dct:created "2021-10-06T22:39:49.858+03:00"^^xsd:dateTime;
    dct:creator orcid:0000-0002-7114-6459;
    npx:supersedes <http://purl.org/np/RA5FlrUsfDenGL9K_VknFw04YrFaoIisEb1ZdHDmX6GtE>;
    nt:wasCreatedFromProvenanceTemplate <http://purl.org/np/RANwQa4ICWS5SOjw7gp99nBpXBasapwtZF1fIM3H2gYTM>;
    nt:wasCreatedFromPubinfoTemplate <http://purl.org/np/RAA2MfqdBCzmz9yVWjKLXNbyfBNcwsMmOqcNUxkk1maIM>,
      <http://purl.org/np/RAjpBMlw3owYhJUBo3DtsuDlXsNAJ8cnGeWAutDVjuAuI>;
    nt:wasCreatedFromTemplate <http://purl.org/np/RAmIPyDSP2ZrKM3PaAjSOIhkbZJ0CV6lRkh3Mlv7AzFiw> .
}


@prefix this: <http://purl.org/np/RAiwsb06QVM1B9Voz3AxzIaZi_JUgVA_0bwMMPxgYoXkg> .
@prefix sub: <http://purl.org/np/RAiwsb06QVM1B9Voz3AxzIaZi_JUgVA_0bwMMPxgYoXkg#> .
@prefix np: <http://www.nanopub.org/nschema#> .
@prefix dct: <http://purl.org/dc/terms/> .
@prefix nt: <https://w3id.org/np/o/ntemplate/> .
@prefix xsd: <http://www.w3.org/2001/XMLSchema#> .
@prefix orcid: <https://orcid.org/> .
@prefix prov: <http://www.w3.org/ns/prov#> .
@prefix npx: <http://purl.org/nanopub/x/> .

sub:Head {
  this: np:hasAssertion sub:assertion;
    np:hasProvenance sub:provenance;
    np:hasPublicationInfo sub:pubinfo;
    a np:Nanopublication .
}

sub:assertion {
  sub:comment a <https://w3id.org/linkflows/reviews/NeutralComment>, <https://w3id.org/linkflows/reviews/ReviewComment>,
      <https://w3id.org/linkflows/reviews/StyleComment>, <https://w3id.org/linkflows/reviews/SuggestionComment>;
    <https://w3id.org/linkflows/reviews/hasCommentText> "Maybe the scientific claim should be rephrased a bit to reflect the growth effect more, instead of just using \"mechanically drives\".";
    <https://w3id.org/linkflows/reviews/hasImpact> "2";
    <https://w3id.org/linkflows/reviews/refersTo> <http://purl.org/np/RASZZ5T1Ca5gpCMPubKoypR_0WcSUkHiMaADu9o1BS1Xs>;
    <https://w3id.org/linkflows/reviews/refersToMentioningOf> <https://w3id.org/linkflows/superpattern/terms/SuperPatternInstance> .
}

sub:provenance {
  sub:assertion prov:wasAttributedTo orcid:0000-0002-7114-6459 .
}

sub:pubinfo {
  sub:sig npx:hasAlgorithm "RSA";
    npx:hasPublicKey "MIGfMA0GCSqGSIb3DQEBAQUAA4GNADCBiQKBgQCJlM78d80R+gFMoQB1IG3f7AbqqGOCIv4HmZd1cx1KgEWMUUpPsojFNvx84fC/TltcJ8F8JafnbhDXW2HM2MhdK4yC04ROEV1vIgSzjDicHfiqXvMqdPuMyQp4mmCEY7mUoeEW10mWZqjk+S9TnmiAQbFGcpExP8aosr2aTR7CSQIDAQAB";
    npx:hasSignature "Doch2LjfDo79Eg+xdlXqJLcFZ/PWH2YlmMnR+XqoBa1K3JQTVnYJcl1OStFepPvbC4QEI7ZAaz4zPOSBQAEbnwwZNku+xuaESLlsO8uzFIynmHwnf9xty5LEB4aIpdPdx3iXEqU8VsFL8SeGGsq5RiB7wTxLwvuCLgSoZPDMzb4=";
    npx:hasSignatureTarget this: .
  
  this: dct:created "2021-10-05T18:02:04.034+03:00"^^xsd:dateTime;
    dct:creator orcid:0000-0002-7114-6459;
    nt:wasCreatedFromProvenanceTemplate <http://purl.org/np/RANwQa4ICWS5SOjw7gp99nBpXBasapwtZF1fIM3H2gYTM>;
    nt:wasCreatedFromPubinfoTemplate <http://purl.org/np/RAA2MfqdBCzmz9yVWjKLXNbyfBNcwsMmOqcNUxkk1maIM>;
    nt:wasCreatedFromTemplate <http://purl.org/np/RAmIPyDSP2ZrKM3PaAjSOIhkbZJ0CV6lRkh3Mlv7AzFiw> .
}


@prefix this: <http://purl.org/np/RAj1G2arQ_zYz7c8P5bQzeOwyt02NC5Ue2rfcxf5k6yOg> .
@prefix sub: <http://purl.org/np/RAj1G2arQ_zYz7c8P5bQzeOwyt02NC5Ue2rfcxf5k6yOg#> .
@prefix np: <http://www.nanopub.org/nschema#> .
@prefix dct: <http://purl.org/dc/terms/> .
@prefix nt: <https://w3id.org/np/o/ntemplate/> .
@prefix xsd: <http://www.w3.org/2001/XMLSchema#> .
@prefix orcid: <https://orcid.org/> .
@prefix prov: <http://www.w3.org/ns/prov#> .
@prefix npx: <http://purl.org/nanopub/x/> .

sub:Head {
  this: np:hasAssertion sub:assertion;
    np:hasProvenance sub:provenance;
    np:hasPublicationInfo sub:pubinfo;
    a np:Nanopublication .
}

sub:assertion {
  sub:comment a <https://w3id.org/linkflows/reviews/ActionNeededComment>, <https://w3id.org/linkflows/reviews/NegativeComment>,
      <https://w3id.org/linkflows/reviews/ReviewComment>, <https://w3id.org/linkflows/reviews/StyleComment>;
    <https://w3id.org/linkflows/reviews/hasCommentText> "The content of the scientific claim that is modeled in the formalization should be something like \"Adherence of a dataset to the FAIR Guiding Principles enables its automated discovery.\", instead of containing the interpretation of the mentioned scientific claim.";
    <https://w3id.org/linkflows/reviews/hasImpact> "4";
    <https://w3id.org/linkflows/reviews/refersTo> <http://purl.org/np/RAPLWOEA5t6_Kx6vVHtibWm92pg1XTN6FIZdWuaTyoy9g>;
    <https://w3id.org/linkflows/reviews/refersToMentioningOf> <https://w3id.org/linkflows/superpattern/terms/SuperPatternInstance> .
}

sub:provenance {
  sub:assertion prov:wasAttributedTo orcid:0000-0002-7114-6459 .
}

sub:pubinfo {
  sub:sig npx:hasAlgorithm "RSA";
    npx:hasPublicKey "MIGfMA0GCSqGSIb3DQEBAQUAA4GNADCBiQKBgQCJlM78d80R+gFMoQB1IG3f7AbqqGOCIv4HmZd1cx1KgEWMUUpPsojFNvx84fC/TltcJ8F8JafnbhDXW2HM2MhdK4yC04ROEV1vIgSzjDicHfiqXvMqdPuMyQp4mmCEY7mUoeEW10mWZqjk+S9TnmiAQbFGcpExP8aosr2aTR7CSQIDAQAB";
    npx:hasSignature "UveOJmWI4yE3sK3Xrx4pxcIIm2kqiduQ826bJ617eWHITocc16VH1KU9xGog43+EJDswPCGv5/V42HClIS6Hzh2BROoSH6erIJ61qNeqG7yDn6/vJE+UxvY8SSbcX4yDHT6CAGY9nohbki9ubvZiyrrDWneJ4JgCY0uSFRwUd2w=";
    npx:hasSignatureTarget this: .
  
  this: dct:created "2021-10-06T01:00:59.529+03:00"^^xsd:dateTime;
    dct:creator orcid:0000-0002-7114-6459;
    nt:wasCreatedFromProvenanceTemplate <http://purl.org/np/RANwQa4ICWS5SOjw7gp99nBpXBasapwtZF1fIM3H2gYTM>;
    nt:wasCreatedFromPubinfoTemplate <http://purl.org/np/RAA2MfqdBCzmz9yVWjKLXNbyfBNcwsMmOqcNUxkk1maIM>;
    nt:wasCreatedFromTemplate <http://purl.org/np/RAmIPyDSP2ZrKM3PaAjSOIhkbZJ0CV6lRkh3Mlv7AzFiw> .
}


@prefix this: <http://purl.org/np/RAkE7yrMj7qDvlTFP4aLOZCqtTInXGsm93kZaO7fkEixs> .
@prefix sub: <http://purl.org/np/RAkE7yrMj7qDvlTFP4aLOZCqtTInXGsm93kZaO7fkEixs#> .
@prefix np: <http://www.nanopub.org/nschema#> .
@prefix dct: <http://purl.org/dc/terms/> .
@prefix nt: <https://w3id.org/np/o/ntemplate/> .
@prefix xsd: <http://www.w3.org/2001/XMLSchema#> .
@prefix orcid: <https://orcid.org/> .
@prefix prov: <http://www.w3.org/ns/prov#> .
@prefix npx: <http://purl.org/nanopub/x/> .

sub:Head {
  this: np:hasAssertion sub:assertion;
    np:hasProvenance sub:provenance;
    np:hasPublicationInfo sub:pubinfo;
    a np:Nanopublication .
}

sub:assertion {
  sub:comment a <https://w3id.org/linkflows/reviews/ActionNeededComment>, <https://w3id.org/linkflows/reviews/ContentComment>,
      <https://w3id.org/linkflows/reviews/NegativeComment>, <https://w3id.org/linkflows/reviews/ReviewComment>;
    <https://w3id.org/linkflows/reviews/hasCommentText> "As humans typically belong to many different groups of different kinds, I am inclined to think that the context class should more specifically be 'social group of humans' (possibly with a quite technical and precise definition) and not just 'group of humans'.";
    <https://w3id.org/linkflows/reviews/hasImpact> "4";
    <https://w3id.org/linkflows/reviews/refersTo> <http://purl.org/np/RAYJe1ruxzvy8idQGuxziYN4ri8OFeKZxzK-QdJPvDug0>;
    <https://w3id.org/linkflows/reviews/refersToMentioningOf> <http://www.wikidata.org/entity/Q16334295> .
}

sub:provenance {
  sub:assertion prov:wasAttributedTo orcid:0000-0002-1267-0234 .
}

sub:pubinfo {
  sub:sig npx:hasAlgorithm "RSA";
    npx:hasPublicKey "MIGfMA0GCSqGSIb3DQEBAQUAA4GNADCBiQKBgQCwUtewGCpT5vIfXYE1bmf/Uqu1ojqnWdYxv+ySO80ul8Gu7m8KoyPAwuvaPj0lvPtHrg000qMmkxzKhYknEjq8v7EerxZNYp5B3/3+5ZpuWOYAs78UnQVjbHSmDdmryr4D4VvvNIiUmd0yxci47dTFUj4DvfHnGd6hVe5+goqdcwIDAQAB";
    npx:hasSignature "HU2j2MzUk0tqmEQZ/4LjpzUDPfIyHezMEPhwY9fIoqjOP2vWzvVdkJqBftj/ragdva1XVP8dWd6F+x5ppzCYnT3HarOISqyXrDwrlVBH9P036OTTVBjoKItq41wbt242pOF269P6TnIV5rHXT5Jf/tsaadkmvQ/fyB1SeVfrq0A=";
    npx:hasSignatureTarget this: .
  
  this: dct:created "2021-10-14T10:40:29.441+02:00"^^xsd:dateTime;
    dct:creator orcid:0000-0002-1267-0234;
    nt:wasCreatedFromProvenanceTemplate <http://purl.org/np/RANwQa4ICWS5SOjw7gp99nBpXBasapwtZF1fIM3H2gYTM>;
    nt:wasCreatedFromPubinfoTemplate <http://purl.org/np/RAA2MfqdBCzmz9yVWjKLXNbyfBNcwsMmOqcNUxkk1maIM>;
    nt:wasCreatedFromTemplate <http://purl.org/np/RAmIPyDSP2ZrKM3PaAjSOIhkbZJ0CV6lRkh3Mlv7AzFiw> .
}


@prefix this: <http://purl.org/np/RAkEKGauZLl4Vs9giLT5aqCJlAIzpD8Iu9MD8kMMgs70s> .
@prefix sub: <http://purl.org/np/RAkEKGauZLl4Vs9giLT5aqCJlAIzpD8Iu9MD8kMMgs70s#> .
@prefix np: <http://www.nanopub.org/nschema#> .
@prefix dct: <http://purl.org/dc/terms/> .
@prefix nt: <https://w3id.org/np/o/ntemplate/> .
@prefix xsd: <http://www.w3.org/2001/XMLSchema#> .
@prefix orcid: <https://orcid.org/> .
@prefix prov: <http://www.w3.org/ns/prov#> .
@prefix npx: <http://purl.org/nanopub/x/> .

sub:Head {
  this: np:hasAssertion sub:assertion;
    np:hasProvenance sub:provenance;
    np:hasPublicationInfo sub:pubinfo;
    a np:Nanopublication .
}

sub:assertion {
  sub:comment a <https://w3id.org/linkflows/reviews/ContentComment>, <https://w3id.org/linkflows/reviews/NoActionNeededComment>,
      <https://w3id.org/linkflows/reviews/PositiveComment>, <https://w3id.org/linkflows/reviews/ReviewComment>;
    <https://w3id.org/linkflows/reviews/hasCommentText> "This looks like a very good formalization to me.";
    <https://w3id.org/linkflows/reviews/hasImpact> "5";
    <https://w3id.org/linkflows/reviews/refersTo> <http://purl.org/np/RAPLWOEA5t6_Kx6vVHtibWm92pg1XTN6FIZdWuaTyoy9g> .
}

sub:provenance {
  sub:assertion prov:wasAttributedTo orcid:0000-0002-1267-0234 .
}

sub:pubinfo {
  sub:sig npx:hasAlgorithm "RSA";
    npx:hasPublicKey "MIGfMA0GCSqGSIb3DQEBAQUAA4GNADCBiQKBgQCwUtewGCpT5vIfXYE1bmf/Uqu1ojqnWdYxv+ySO80ul8Gu7m8KoyPAwuvaPj0lvPtHrg000qMmkxzKhYknEjq8v7EerxZNYp5B3/3+5ZpuWOYAs78UnQVjbHSmDdmryr4D4VvvNIiUmd0yxci47dTFUj4DvfHnGd6hVe5+goqdcwIDAQAB";
    npx:hasSignature "CXtRjwNmp1Vuu5+Xtc1rQImYVOh4l8fFNtBx+JlMU1cAbKE1A+m6dM8PQQJK7BytHcsGrzlR/AMU3RtGrs7HVecIowZyqhGw4wj5PFg3AICVpFLpH9szaiL6u1V7LzC5NSpdWVfvtSI/AqQ7VEtY+ZHndED1Zhz0TqFlcRo9Es4=";
    npx:hasSignatureTarget this: .
  
  this: dct:created "2021-10-14T10:29:23.662+02:00"^^xsd:dateTime;
    dct:creator orcid:0000-0002-1267-0234;
    nt:wasCreatedFromProvenanceTemplate <http://purl.org/np/RANwQa4ICWS5SOjw7gp99nBpXBasapwtZF1fIM3H2gYTM>;
    nt:wasCreatedFromPubinfoTemplate <http://purl.org/np/RAA2MfqdBCzmz9yVWjKLXNbyfBNcwsMmOqcNUxkk1maIM>;
    nt:wasCreatedFromTemplate <http://purl.org/np/RAmIPyDSP2ZrKM3PaAjSOIhkbZJ0CV6lRkh3Mlv7AzFiw> .
}


@prefix this: <http://purl.org/np/RAkh8i194_QadxVVIVMWMzfOyXz9D_3gKiUR4mxn-mM8I> .
@prefix sub: <http://purl.org/np/RAkh8i194_QadxVVIVMWMzfOyXz9D_3gKiUR4mxn-mM8I#> .
@prefix np: <http://www.nanopub.org/nschema#> .
@prefix dct: <http://purl.org/dc/terms/> .
@prefix nt: <https://w3id.org/np/o/ntemplate/> .
@prefix npx: <http://purl.org/nanopub/x/> .
@prefix xsd: <http://www.w3.org/2001/XMLSchema#> .
@prefix orcid: <https://orcid.org/> .
@prefix prov: <http://www.w3.org/ns/prov#> .

sub:Head {
  this: np:hasAssertion sub:assertion;
    np:hasProvenance sub:provenance;
    np:hasPublicationInfo sub:pubinfo;
    a np:Nanopublication .
}

sub:assertion {
  sub:comment a <https://w3id.org/linkflows/reviews/ContentComment>, <https://w3id.org/linkflows/reviews/NoActionNeededComment>,
      <https://w3id.org/linkflows/reviews/PositiveComment>, <https://w3id.org/linkflows/reviews/ReviewComment>;
    <https://w3id.org/linkflows/reviews/hasCommentText> "The modelling of the formalization looks good.";
    <https://w3id.org/linkflows/reviews/hasImpact> "5";
    <https://w3id.org/linkflows/reviews/refersTo> <http://purl.org/np/RAGo62Hb_Bx1klF4pn1q1Ty40860e3A7Sz4hr2vojZ2wA>;
    <https://w3id.org/linkflows/reviews/refersToMentioningOf> <http://purl.org/np/RAGo62Hb_Bx1klF4pn1q1Ty40860e3A7Sz4hr2vojZ2wA#spi> .
}

sub:provenance {
  sub:assertion prov:wasAttributedTo orcid:0000-0002-7114-6459 .
}

sub:pubinfo {
  sub:sig npx:hasAlgorithm "RSA";
    npx:hasPublicKey "MIGfMA0GCSqGSIb3DQEBAQUAA4GNADCBiQKBgQCJlM78d80R+gFMoQB1IG3f7AbqqGOCIv4HmZd1cx1KgEWMUUpPsojFNvx84fC/TltcJ8F8JafnbhDXW2HM2MhdK4yC04ROEV1vIgSzjDicHfiqXvMqdPuMyQp4mmCEY7mUoeEW10mWZqjk+S9TnmiAQbFGcpExP8aosr2aTR7CSQIDAQAB";
    npx:hasSignature "iZCdR/xoxshZi7wyphqwg7Cmb6Z6oEgDejbB0vNDyYygm8lGzVxTHGrNvJ5ovrM+tapwglybRqfg6nBe7CBmIn30YD1vLX9PAOt43KQgIsWjI956m1r75EftvhmrYhKe1cxYsZGcstOwxTnMV/Sk1qDNowxDyFG8V7YqyOyVBAA=";
    npx:hasSignatureTarget this: .
  
  this: dct:created "2021-10-06T22:34:11.255+03:00"^^xsd:dateTime;
    dct:creator orcid:0000-0002-7114-6459;
    npx:supersedes <http://purl.org/np/RAr4VLVJ09j7EkPwPKW8OxIJGW3my2w_q9Qr8_isYynuw>;
    nt:wasCreatedFromProvenanceTemplate <http://purl.org/np/RANwQa4ICWS5SOjw7gp99nBpXBasapwtZF1fIM3H2gYTM>;
    nt:wasCreatedFromPubinfoTemplate <http://purl.org/np/RAA2MfqdBCzmz9yVWjKLXNbyfBNcwsMmOqcNUxkk1maIM>,
      <http://purl.org/np/RAjpBMlw3owYhJUBo3DtsuDlXsNAJ8cnGeWAutDVjuAuI>;
    nt:wasCreatedFromTemplate <http://purl.org/np/RAmIPyDSP2ZrKM3PaAjSOIhkbZJ0CV6lRkh3Mlv7AzFiw> .
}


@prefix this: <http://purl.org/np/RAkjk3apcZT3cBU-snbQ2ciW9BpOX_Y25ONOAOjxjOUPU> .
@prefix sub: <http://purl.org/np/RAkjk3apcZT3cBU-snbQ2ciW9BpOX_Y25ONOAOjxjOUPU#> .
@prefix np: <http://www.nanopub.org/nschema#> .
@prefix dct: <http://purl.org/dc/terms/> .
@prefix nt: <https://w3id.org/np/o/ntemplate/> .
@prefix xsd: <http://www.w3.org/2001/XMLSchema#> .
@prefix orcid: <https://orcid.org/> .
@prefix prov: <http://www.w3.org/ns/prov#> .
@prefix npx: <http://purl.org/nanopub/x/> .

sub:Head {
  this: np:hasAssertion sub:assertion;
    np:hasProvenance sub:provenance;
    np:hasPublicationInfo sub:pubinfo;
    a np:Nanopublication .
}

sub:assertion {
  sub:comment a <https://w3id.org/linkflows/reviews/ContentComment>, <https://w3id.org/linkflows/reviews/NoActionNeededComment>,
      <https://w3id.org/linkflows/reviews/PositiveComment>, <https://w3id.org/linkflows/reviews/ReviewComment>;
    <https://w3id.org/linkflows/reviews/hasCommentText> "The provenance part of this SPI looks good. The content of the paper matches the content of the nanopublication.";
    <https://w3id.org/linkflows/reviews/hasImpact> "1";
    <https://w3id.org/linkflows/reviews/refersTo> <http://purl.org/np/RAGo62Hb_Bx1klF4pn1q1Ty40860e3A7Sz4hr2vojZ2wA>;
    <https://w3id.org/linkflows/reviews/refersToMentioningOf> <http://purl.org/np/RAGo62Hb_Bx1klF4pn1q1Ty40860e3A7Sz4hr2vojZ2wA#provenance> .
}

sub:provenance {
  sub:assertion prov:wasAttributedTo orcid:0000-0001-9079-039X .
}

sub:pubinfo {
  sub:sig npx:hasAlgorithm "RSA";
    npx:hasPublicKey "MIGfMA0GCSqGSIb3DQEBAQUAA4GNADCBiQKBgQCUtUS5tVuMGtBUJ+dpxk0EKcI3xKBG4efTcKjAMHeQj6b+liabAld6kXxQKQIRVQomBKOcvoYJ9oTC4K4AMUPMfQsPSLt1noFxSahw86AXdAh7kWiVZu04Vs0NDuPPUOWwRQjXRf6gYFLQu3gA5o0PkWd7FZ6lrum6lNmi/LFQdwIDAQAB";
    npx:hasSignature "H4PB7tvLp4ozHYWsyLtwsm5hmNAdgI9OlerbaywJXeyij426iJNg6Hbxwg5hffcEi33e5u0JWxKyiAkq+2cEIedov8k9zLYGawjc8+aJPlnmzW2KA29JZNg4fW7krUBwzoac4ZNqRpLT2C3eyoGSIGhCeW3+zbkgLVVHBLKbd6g=";
    npx:hasSignatureTarget this: .
  
  this: dct:created "2021-07-19T16:09:29.305+02:00"^^xsd:dateTime;
    dct:creator orcid:0000-0001-9079-039X;
    nt:wasCreatedFromProvenanceTemplate <http://purl.org/np/RANwQa4ICWS5SOjw7gp99nBpXBasapwtZF1fIM3H2gYTM>;
    nt:wasCreatedFromPubinfoTemplate <http://purl.org/np/RAA2MfqdBCzmz9yVWjKLXNbyfBNcwsMmOqcNUxkk1maIM>;
    nt:wasCreatedFromTemplate <http://purl.org/np/RAmIPyDSP2ZrKM3PaAjSOIhkbZJ0CV6lRkh3Mlv7AzFiw> .
}


@prefix this: <http://purl.org/np/RAl1q8Wcan6qcYeek9WHXv736vuPJr3x-M9ZoeZNy6_x8> .
@prefix sub: <http://purl.org/np/RAl1q8Wcan6qcYeek9WHXv736vuPJr3x-M9ZoeZNy6_x8#> .
@prefix np: <http://www.nanopub.org/nschema#> .
@prefix dct: <http://purl.org/dc/terms/> .
@prefix nt: <https://w3id.org/np/o/ntemplate/> .
@prefix xsd: <http://www.w3.org/2001/XMLSchema#> .
@prefix orcid: <https://orcid.org/> .
@prefix prov: <http://www.w3.org/ns/prov#> .
@prefix npx: <http://purl.org/nanopub/x/> .

sub:Head {
  this: np:hasAssertion sub:assertion;
    np:hasProvenance sub:provenance;
    np:hasPublicationInfo sub:pubinfo;
    a np:Nanopublication .
}

sub:assertion {
  sub:comment a <https://w3id.org/linkflows/reviews/ContentComment>, <https://w3id.org/linkflows/reviews/NoActionNeededComment>,
      <https://w3id.org/linkflows/reviews/PositiveComment>, <https://w3id.org/linkflows/reviews/ReviewComment>;
    <https://w3id.org/linkflows/reviews/hasCommentText> "I agree with this formalization.";
    <https://w3id.org/linkflows/reviews/hasImpact> "3";
    <https://w3id.org/linkflows/reviews/refersTo> <http://purl.org/np/RATc9O9tCdQPlrsJeGNsTNO0PbENIzdKa6XAOex7dXfrY> .
}

sub:provenance {
  sub:assertion prov:wasAttributedTo orcid:0000-0002-3357-9130 .
}

sub:pubinfo {
  sub:sig npx:hasAlgorithm "RSA";
    npx:hasPublicKey "MIGfMA0GCSqGSIb3DQEBAQUAA4GNADCBiQKBgQC2PqbdbBmQ65fSjw5LktEe3tuvpjawgmWWcHh/naS6Zlc4iMzkRHuf/q/ILIYzri1PVsz97hw69ncjJ4Hzh29kBJ8nKmx9OF2d7lif72d3iMjY+cUB3XdSL8iqsqKZU3JAqQNV6ihVKCZwh0fOq+Mliip2AVhdAvoGL8TrgiwaowIDAQAB";
    npx:hasSignature "CE5AMb9DZCZMtxPs7tXxYPZY6DXVuLfLN3NURaO1urs/0Zr4oznSVRfq+6uIU9MmzvlQ/+sp14kXTtPZRgLylItg0XO8H838o0BWZ/O/dJm8oxhB6OlryXSr8QcWpdPl9999BkJnyQZ34mIIaLamHzebU/TXl9ISkQOaoxyUNA4=";
    npx:hasSignatureTarget this: .
  
  this: dct:created "2021-10-19T20:43:46.545+02:00"^^xsd:dateTime;
    dct:creator orcid:0000-0002-3357-9130;
    nt:wasCreatedFromProvenanceTemplate <http://purl.org/np/RANwQa4ICWS5SOjw7gp99nBpXBasapwtZF1fIM3H2gYTM>;
    nt:wasCreatedFromPubinfoTemplate <http://purl.org/np/RAA2MfqdBCzmz9yVWjKLXNbyfBNcwsMmOqcNUxkk1maIM>;
    nt:wasCreatedFromTemplate <http://purl.org/np/RAmIPyDSP2ZrKM3PaAjSOIhkbZJ0CV6lRkh3Mlv7AzFiw> .
}


@prefix this: <http://purl.org/np/RAlbgqbDxGI7DcECkLtvCoYCl0oC7JSjIM3Qmo6xsxU-U> .
@prefix sub: <http://purl.org/np/RAlbgqbDxGI7DcECkLtvCoYCl0oC7JSjIM3Qmo6xsxU-U#> .
@prefix np: <http://www.nanopub.org/nschema#> .
@prefix dct: <http://purl.org/dc/terms/> .
@prefix nt: <https://w3id.org/np/o/ntemplate/> .
@prefix xsd: <http://www.w3.org/2001/XMLSchema#> .
@prefix orcid: <https://orcid.org/> .
@prefix prov: <http://www.w3.org/ns/prov#> .
@prefix npx: <http://purl.org/nanopub/x/> .

sub:Head {
  this: np:hasAssertion sub:assertion;
    np:hasProvenance sub:provenance;
    np:hasPublicationInfo sub:pubinfo;
    a np:Nanopublication .
}

sub:assertion {
  sub:comment a <https://w3id.org/linkflows/reviews/ContentComment>, <https://w3id.org/linkflows/reviews/NoActionNeededComment>,
      <https://w3id.org/linkflows/reviews/PositiveComment>, <https://w3id.org/linkflows/reviews/ReviewComment>;
    <https://w3id.org/linkflows/reviews/hasCommentText> "Overall, I think this is a very good formalization.";
    <https://w3id.org/linkflows/reviews/hasImpact> "5";
    <https://w3id.org/linkflows/reviews/refersTo> <http://purl.org/np/RAmfrSLt-WVQVNTrJi6IlNk3ZiQyYBds0NYGJpUEsPjfI> .
}

sub:provenance {
  sub:assertion prov:wasAttributedTo orcid:0000-0002-1267-0234 .
}

sub:pubinfo {
  sub:sig npx:hasAlgorithm "RSA";
    npx:hasPublicKey "MIGfMA0GCSqGSIb3DQEBAQUAA4GNADCBiQKBgQCwUtewGCpT5vIfXYE1bmf/Uqu1ojqnWdYxv+ySO80ul8Gu7m8KoyPAwuvaPj0lvPtHrg000qMmkxzKhYknEjq8v7EerxZNYp5B3/3+5ZpuWOYAs78UnQVjbHSmDdmryr4D4VvvNIiUmd0yxci47dTFUj4DvfHnGd6hVe5+goqdcwIDAQAB";
    npx:hasSignature "pxuzC0jYLC5KaESfS4V6pjKGDmmThdDo/g/K2UWBbOC0HHzG2YggeqLQ8uAk5CYaxVlGyS5YNEw/PFS3nh0EgxAXID6NJtmEjPuQ3XIkBgHS5rOgW1fdGFdP8yuGFzvqp8iNY5HMWJDoSYzgxZWTAHCV2Ntyrx7YF1KEL9LzN2w=";
    npx:hasSignatureTarget this: .
  
  this: dct:created "2021-10-14T09:42:52.597+02:00"^^xsd:dateTime;
    dct:creator orcid:0000-0002-1267-0234;
    nt:wasCreatedFromProvenanceTemplate <http://purl.org/np/RANwQa4ICWS5SOjw7gp99nBpXBasapwtZF1fIM3H2gYTM>;
    nt:wasCreatedFromPubinfoTemplate <http://purl.org/np/RAA2MfqdBCzmz9yVWjKLXNbyfBNcwsMmOqcNUxkk1maIM>;
    nt:wasCreatedFromTemplate <http://purl.org/np/RAmIPyDSP2ZrKM3PaAjSOIhkbZJ0CV6lRkh3Mlv7AzFiw> .
}


@prefix this: <http://purl.org/np/RALbwlXSd3y1WviWuEdITD87lSbTIY5r52sf1M5xz46YQ> .
@prefix sub: <http://purl.org/np/RALbwlXSd3y1WviWuEdITD87lSbTIY5r52sf1M5xz46YQ#> .
@prefix np: <http://www.nanopub.org/nschema#> .
@prefix dct: <http://purl.org/dc/terms/> .
@prefix nt: <https://w3id.org/np/o/ntemplate/> .
@prefix xsd: <http://www.w3.org/2001/XMLSchema#> .
@prefix orcid: <https://orcid.org/> .
@prefix prov: <http://www.w3.org/ns/prov#> .
@prefix npx: <http://purl.org/nanopub/x/> .

sub:Head {
  this: np:hasAssertion sub:assertion;
    np:hasProvenance sub:provenance;
    np:hasPublicationInfo sub:pubinfo;
    a np:Nanopublication .
}

sub:assertion {
  sub:comment a <https://w3id.org/linkflows/reviews/NoActionNeededComment>, <https://w3id.org/linkflows/reviews/PositiveComment>,
      <https://w3id.org/linkflows/reviews/ReviewComment>, <https://w3id.org/linkflows/reviews/StyleComment>;
    <https://w3id.org/linkflows/reviews/hasCommentText> "I agree with the style adopted for this representation.";
    <https://w3id.org/linkflows/reviews/hasImpact> "2";
    <https://w3id.org/linkflows/reviews/refersTo> <http://purl.org/np/RAxxJWyH8OdTJLs-ZY1q5jVq1OWFNOoLFvwEcUFyR8EEo> .
}

sub:provenance {
  sub:assertion prov:wasAttributedTo orcid:0000-0002-3357-9130 .
}

sub:pubinfo {
  sub:sig npx:hasAlgorithm "RSA";
    npx:hasPublicKey "MIGfMA0GCSqGSIb3DQEBAQUAA4GNADCBiQKBgQC2PqbdbBmQ65fSjw5LktEe3tuvpjawgmWWcHh/naS6Zlc4iMzkRHuf/q/ILIYzri1PVsz97hw69ncjJ4Hzh29kBJ8nKmx9OF2d7lif72d3iMjY+cUB3XdSL8iqsqKZU3JAqQNV6ihVKCZwh0fOq+Mliip2AVhdAvoGL8TrgiwaowIDAQAB";
    npx:hasSignature "Y4NsVJgHVikopSIfUf+Ct23MhA+UHZqsPeVoiIY8gSShcbGgE1+T5txngTdEhaGSsFwqP/QBE0MtOBQsk4MzX4HsyKvPWlGej8MQvVeLwcDtTE5fLPaCujdmIAHTIWDI/RbfUIbb1nG+VQdH4XLhOdAdSJKF/2C2pbky/Ry7GIg=";
    npx:hasSignatureTarget this: .
  
  this: dct:created "2021-10-19T20:46:49.133+02:00"^^xsd:dateTime;
    dct:creator orcid:0000-0002-3357-9130;
    nt:wasCreatedFromProvenanceTemplate <http://purl.org/np/RANwQa4ICWS5SOjw7gp99nBpXBasapwtZF1fIM3H2gYTM>;
    nt:wasCreatedFromPubinfoTemplate <http://purl.org/np/RAA2MfqdBCzmz9yVWjKLXNbyfBNcwsMmOqcNUxkk1maIM>;
    nt:wasCreatedFromTemplate <http://purl.org/np/RAmIPyDSP2ZrKM3PaAjSOIhkbZJ0CV6lRkh3Mlv7AzFiw> .
}


@prefix this: <http://purl.org/np/RAlfwCE-scqpM-dRmws8nlsgueZLmaq__NIzVW5Rui71M> .
@prefix sub: <http://purl.org/np/RAlfwCE-scqpM-dRmws8nlsgueZLmaq__NIzVW5Rui71M#> .
@prefix np: <http://www.nanopub.org/nschema#> .
@prefix dct: <http://purl.org/dc/terms/> .
@prefix nt: <https://w3id.org/np/o/ntemplate/> .
@prefix npx: <http://purl.org/nanopub/x/> .
@prefix xsd: <http://www.w3.org/2001/XMLSchema#> .
@prefix orcid: <https://orcid.org/> .
@prefix prov: <http://www.w3.org/ns/prov#> .

sub:Head {
  this: np:hasAssertion sub:assertion;
    np:hasProvenance sub:provenance;
    np:hasPublicationInfo sub:pubinfo;
    a np:Nanopublication .
}

sub:assertion {
  sub:comment a <https://w3id.org/linkflows/reviews/ContentComment>, <https://w3id.org/linkflows/reviews/NoActionNeededComment>,
      <https://w3id.org/linkflows/reviews/PositiveComment>, <https://w3id.org/linkflows/reviews/ReviewComment>;
    <https://w3id.org/linkflows/reviews/hasCommentText> "The modelling of the formalization is very good.";
    <https://w3id.org/linkflows/reviews/hasImpact> "5";
    <https://w3id.org/linkflows/reviews/refersTo> <http://purl.org/np/RAmfrSLt-WVQVNTrJi6IlNk3ZiQyYBds0NYGJpUEsPjfI>;
    <https://w3id.org/linkflows/reviews/refersToMentioningOf> <http://purl.org/np/RAmfrSLt-WVQVNTrJi6IlNk3ZiQyYBds0NYGJpUEsPjfI#spi> .
}

sub:provenance {
  sub:assertion prov:wasAttributedTo orcid:0000-0002-7114-6459 .
}

sub:pubinfo {
  sub:sig npx:hasAlgorithm "RSA";
    npx:hasPublicKey "MIGfMA0GCSqGSIb3DQEBAQUAA4GNADCBiQKBgQCJlM78d80R+gFMoQB1IG3f7AbqqGOCIv4HmZd1cx1KgEWMUUpPsojFNvx84fC/TltcJ8F8JafnbhDXW2HM2MhdK4yC04ROEV1vIgSzjDicHfiqXvMqdPuMyQp4mmCEY7mUoeEW10mWZqjk+S9TnmiAQbFGcpExP8aosr2aTR7CSQIDAQAB";
    npx:hasSignature "YrmdoNsGd9dHKMlMTAIxcAHJU3vacVxtjD0HuF3WT7TB5NmlFV+4l4Kuxtfr3V021HUEx0XVgH05MHLZWmGQtsRj03pz/e0KwRX+/VlkemSii1F0/fakyHaU+PZEbDC7ZcP9GVd3u3gU1hkZxkGYTrpNmsyNsySm+QJPYW9WAzE=";
    npx:hasSignatureTarget this: .
  
  this: dct:created "2021-10-06T22:47:48.269+03:00"^^xsd:dateTime;
    dct:creator orcid:0000-0002-7114-6459;
    npx:supersedes <http://purl.org/np/RAYNnSH1XvmPcxov174LJdFfPuP3bQT6SLktCZNJm8AP0>;
    nt:wasCreatedFromProvenanceTemplate <http://purl.org/np/RANwQa4ICWS5SOjw7gp99nBpXBasapwtZF1fIM3H2gYTM>;
    nt:wasCreatedFromPubinfoTemplate <http://purl.org/np/RAA2MfqdBCzmz9yVWjKLXNbyfBNcwsMmOqcNUxkk1maIM>,
      <http://purl.org/np/RAjpBMlw3owYhJUBo3DtsuDlXsNAJ8cnGeWAutDVjuAuI>;
    nt:wasCreatedFromTemplate <http://purl.org/np/RAmIPyDSP2ZrKM3PaAjSOIhkbZJ0CV6lRkh3Mlv7AzFiw> .
}


@prefix this: <http://purl.org/np/RALWxVELKuqrkcO9ud2eXr0E2-ot5bl-0NpOIQi1ktrgI> .
@prefix sub: <http://purl.org/np/RALWxVELKuqrkcO9ud2eXr0E2-ot5bl-0NpOIQi1ktrgI#> .
@prefix np: <http://www.nanopub.org/nschema#> .
@prefix dct: <http://purl.org/dc/terms/> .
@prefix nt: <https://w3id.org/np/o/ntemplate/> .
@prefix xsd: <http://www.w3.org/2001/XMLSchema#> .
@prefix orcid: <https://orcid.org/> .
@prefix prov: <http://www.w3.org/ns/prov#> .
@prefix npx: <http://purl.org/nanopub/x/> .

sub:Head {
  this: np:hasAssertion sub:assertion;
    np:hasProvenance sub:provenance;
    np:hasPublicationInfo sub:pubinfo;
    a np:Nanopublication .
}

sub:assertion {
  sub:comment a <https://w3id.org/linkflows/reviews/NoActionNeededComment>, <https://w3id.org/linkflows/reviews/PositiveComment>,
      <https://w3id.org/linkflows/reviews/ReviewComment>, <https://w3id.org/linkflows/reviews/SyntaxComment>;
    <https://w3id.org/linkflows/reviews/hasCommentText> "Referring to another reviewer's comments, I think having underscores '_' instead of hythens '-' for class URIs is perfectly fine. So, I think no action is required on this.";
    <https://w3id.org/linkflows/reviews/hasImpact> "2";
    <https://w3id.org/linkflows/reviews/refersTo> <http://purl.org/np/RAWCmrfeUUoh1tOl_7qFYoWgrYeonmX4FzAFboCSEoL-s> .
}

sub:provenance {
  sub:assertion prov:wasAttributedTo orcid:0000-0002-1267-0234 .
}

sub:pubinfo {
  sub:sig npx:hasAlgorithm "RSA";
    npx:hasPublicKey "MIGfMA0GCSqGSIb3DQEBAQUAA4GNADCBiQKBgQCwUtewGCpT5vIfXYE1bmf/Uqu1ojqnWdYxv+ySO80ul8Gu7m8KoyPAwuvaPj0lvPtHrg000qMmkxzKhYknEjq8v7EerxZNYp5B3/3+5ZpuWOYAs78UnQVjbHSmDdmryr4D4VvvNIiUmd0yxci47dTFUj4DvfHnGd6hVe5+goqdcwIDAQAB";
    npx:hasSignature "Hp2Rj6uS2M13NfZ2+sucowBlWw2r6/VbHU9twEHzeTMNSsJc7/YpB8LS3imxTJO9RavOy4m+44XTYCCcAEHJXAI3XfxUvCcZyxdKBONkiTRf5rz+s98vmHge0L8wJSXcIYIC+KHqEDhdhrpilkR1YmZ7KOEqEE9dpwCXoChxw6o=";
    npx:hasSignatureTarget this: .
  
  this: dct:created "2021-10-14T09:35:58.569+02:00"^^xsd:dateTime;
    dct:creator orcid:0000-0002-1267-0234;
    nt:wasCreatedFromProvenanceTemplate <http://purl.org/np/RANwQa4ICWS5SOjw7gp99nBpXBasapwtZF1fIM3H2gYTM>;
    nt:wasCreatedFromPubinfoTemplate <http://purl.org/np/RAA2MfqdBCzmz9yVWjKLXNbyfBNcwsMmOqcNUxkk1maIM>;
    nt:wasCreatedFromTemplate <http://purl.org/np/RAmIPyDSP2ZrKM3PaAjSOIhkbZJ0CV6lRkh3Mlv7AzFiw> .
}


@prefix this: <http://purl.org/np/RAm04lBKr6LoOoqyfBw89BEyIZBGrdeLYSU-l1mDdh6wM> .
@prefix sub: <http://purl.org/np/RAm04lBKr6LoOoqyfBw89BEyIZBGrdeLYSU-l1mDdh6wM#> .
@prefix np: <http://www.nanopub.org/nschema#> .
@prefix dct: <http://purl.org/dc/terms/> .
@prefix nt: <https://w3id.org/np/o/ntemplate/> .
@prefix xsd: <http://www.w3.org/2001/XMLSchema#> .
@prefix orcid: <https://orcid.org/> .
@prefix prov: <http://www.w3.org/ns/prov#> .
@prefix npx: <http://purl.org/nanopub/x/> .

sub:Head {
  this: np:hasAssertion sub:assertion;
    np:hasProvenance sub:provenance;
    np:hasPublicationInfo sub:pubinfo;
    a np:Nanopublication .
}

sub:assertion {
  sub:comment a <https://w3id.org/linkflows/reviews/ContentComment>, <https://w3id.org/linkflows/reviews/NoActionNeededComment>,
      <https://w3id.org/linkflows/reviews/PositiveComment>, <https://w3id.org/linkflows/reviews/ReviewComment>;
    <https://w3id.org/linkflows/reviews/hasCommentText> "This looks like a good formalization to me.";
    <https://w3id.org/linkflows/reviews/hasImpact> "5";
    <https://w3id.org/linkflows/reviews/refersTo> <http://purl.org/np/RAWCmrfeUUoh1tOl_7qFYoWgrYeonmX4FzAFboCSEoL-s> .
}

sub:provenance {
  sub:assertion prov:wasAttributedTo orcid:0000-0002-1267-0234 .
}

sub:pubinfo {
  sub:sig npx:hasAlgorithm "RSA";
    npx:hasPublicKey "MIGfMA0GCSqGSIb3DQEBAQUAA4GNADCBiQKBgQCwUtewGCpT5vIfXYE1bmf/Uqu1ojqnWdYxv+ySO80ul8Gu7m8KoyPAwuvaPj0lvPtHrg000qMmkxzKhYknEjq8v7EerxZNYp5B3/3+5ZpuWOYAs78UnQVjbHSmDdmryr4D4VvvNIiUmd0yxci47dTFUj4DvfHnGd6hVe5+goqdcwIDAQAB";
    npx:hasSignature "gvi8+g0RHgDc5wuW7lLjVMta9WUM7GSd1MMzAwNvIeNCC0Nbdt8sRSJKoUEwL7YBgT8Pv+MzQmBu3gSYDNexHkUH7Xn1v3IpkSFTof1zwYkr1e9TssIby9SQqkIrjiqAkhwvHR4REAUQalZEIFsxZFuiAeGJuw4NKgj7RC4pg2w=";
    npx:hasSignatureTarget this: .
  
  this: dct:created "2021-10-14T09:37:51.087+02:00"^^xsd:dateTime;
    dct:creator orcid:0000-0002-1267-0234;
    nt:wasCreatedFromProvenanceTemplate <http://purl.org/np/RANwQa4ICWS5SOjw7gp99nBpXBasapwtZF1fIM3H2gYTM>;
    nt:wasCreatedFromPubinfoTemplate <http://purl.org/np/RAA2MfqdBCzmz9yVWjKLXNbyfBNcwsMmOqcNUxkk1maIM>;
    nt:wasCreatedFromTemplate <http://purl.org/np/RAmIPyDSP2ZrKM3PaAjSOIhkbZJ0CV6lRkh3Mlv7AzFiw> .
}


@prefix this: <http://purl.org/np/RAM0AF2wYX0vr9wXf1svfJRL0_PhceAnWVb6VVTXunA7U> .
@prefix sub: <http://purl.org/np/RAM0AF2wYX0vr9wXf1svfJRL0_PhceAnWVb6VVTXunA7U#> .
@prefix np: <http://www.nanopub.org/nschema#> .
@prefix dct: <http://purl.org/dc/terms/> .
@prefix nt: <https://w3id.org/np/o/ntemplate/> .
@prefix xsd: <http://www.w3.org/2001/XMLSchema#> .
@prefix orcid: <https://orcid.org/> .
@prefix prov: <http://www.w3.org/ns/prov#> .
@prefix npx: <http://purl.org/nanopub/x/> .

sub:Head {
  this: np:hasAssertion sub:assertion;
    np:hasProvenance sub:provenance;
    np:hasPublicationInfo sub:pubinfo;
    a np:Nanopublication .
}

sub:assertion {
  sub:comment a <https://w3id.org/linkflows/reviews/ActionNeededComment>, <https://w3id.org/linkflows/reviews/ContentComment>,
      <https://w3id.org/linkflows/reviews/NegativeComment>, <https://w3id.org/linkflows/reviews/ReviewComment>;
    <https://w3id.org/linkflows/reviews/hasCommentText> "A link to a publication might be useful to be added in the provenance";
    <https://w3id.org/linkflows/reviews/hasImpact> "4";
    <https://w3id.org/linkflows/reviews/refersTo> <http://purl.org/np/RAPLWOEA5t6_Kx6vVHtibWm92pg1XTN6FIZdWuaTyoy9g>;
    <https://w3id.org/linkflows/reviews/refersToMentioningOf> <http://purl.org/np/RAPLWOEA5t6_Kx6vVHtibWm92pg1XTN6FIZdWuaTyoy9g#provenance> .
}

sub:provenance {
  sub:assertion prov:wasAttributedTo orcid:0000-0001-8004-0464 .
}

sub:pubinfo {
  sub:sig npx:hasAlgorithm "RSA";
    npx:hasPublicKey "MIGfMA0GCSqGSIb3DQEBAQUAA4GNADCBiQKBgQDs0t7O15Wx/NFoleAZFCOuayiJlHtJ7daow/5JX9WuaUi0hjKn+wPdhgxDuxQvTPQIe8D6JE1LZnY2LXBSOzDcHKn+QWB6Zkn/ZisiG24V5C0kGpNji6Ab0gaAFZYl32VdS0qLPr34LLsEDzJRUoZHWxg0KoHw85F0EzlrPH+JpwIDAQAB";
    npx:hasSignature "kvT3eXGSPBHD8yDgHwY6VmA8V7pSXuJbn18CseCciouBi8X4N92wAURiyOY1vMhhTZFybbzZj4geIqC/mFRFgui6shnHCmMRh6HPdCN1CfHUbaL6aztDYgAY5BckP1ZHSGora63wlmk61JdmXHfPiKVkQrlzipmuc2nmiulN/SE=";
    npx:hasSignatureTarget this: .
  
  this: dct:created "2021-07-14T13:58:48.830+02:00"^^xsd:dateTime;
    dct:creator orcid:0000-0001-8004-0464;
    nt:wasCreatedFromProvenanceTemplate <http://purl.org/np/RANwQa4ICWS5SOjw7gp99nBpXBasapwtZF1fIM3H2gYTM>;
    nt:wasCreatedFromPubinfoTemplate <http://purl.org/np/RAA2MfqdBCzmz9yVWjKLXNbyfBNcwsMmOqcNUxkk1maIM>;
    nt:wasCreatedFromTemplate <http://purl.org/np/RAmIPyDSP2ZrKM3PaAjSOIhkbZJ0CV6lRkh3Mlv7AzFiw> .
}


@prefix this: <http://purl.org/np/RA-miPrNdymKxeAk5hyVFlTQ35vPEJTF4YvmYAcQ8ufOA> .
@prefix sub: <http://purl.org/np/RA-miPrNdymKxeAk5hyVFlTQ35vPEJTF4YvmYAcQ8ufOA#> .
@prefix np: <http://www.nanopub.org/nschema#> .
@prefix dct: <http://purl.org/dc/terms/> .
@prefix nt: <https://w3id.org/np/o/ntemplate/> .
@prefix xsd: <http://www.w3.org/2001/XMLSchema#> .
@prefix rdfs: <http://www.w3.org/2000/01/rdf-schema#> .
@prefix orcid: <https://orcid.org/> .
@prefix prov: <http://www.w3.org/ns/prov#> .
@prefix npx: <http://purl.org/nanopub/x/> .

sub:Head {
  this: np:hasAssertion sub:assertion;
    np:hasProvenance sub:provenance;
    np:hasPublicationInfo sub:pubinfo;
    a np:Nanopublication .
}

sub:assertion {
  sub:comment a <https://w3id.org/linkflows/reviews/ContentComment>, <https://w3id.org/linkflows/reviews/NegativeComment>,
      <https://w3id.org/linkflows/reviews/ReviewComment>, <https://w3id.org/linkflows/reviews/SuggestionComment>;
    <https://w3id.org/linkflows/reviews/hasCommentText> "I think the label of the superpattern instance, in particular the 'essential regulator' part, is a bit stronger than what the superpattern is actually expressing. I suggest to revise the label a bit such that it better reflects what the formalization says.";
    <https://w3id.org/linkflows/reviews/hasImpact> "3";
    <https://w3id.org/linkflows/reviews/refersTo> <http://purl.org/np/RAmfrSLt-WVQVNTrJi6IlNk3ZiQyYBds0NYGJpUEsPjfI>;
    <https://w3id.org/linkflows/reviews/refersToMentioningOf> rdfs:label .
}

sub:provenance {
  sub:assertion prov:wasAttributedTo orcid:0000-0002-1267-0234 .
}

sub:pubinfo {
  sub:sig npx:hasAlgorithm "RSA";
    npx:hasPublicKey "MIGfMA0GCSqGSIb3DQEBAQUAA4GNADCBiQKBgQCwUtewGCpT5vIfXYE1bmf/Uqu1ojqnWdYxv+ySO80ul8Gu7m8KoyPAwuvaPj0lvPtHrg000qMmkxzKhYknEjq8v7EerxZNYp5B3/3+5ZpuWOYAs78UnQVjbHSmDdmryr4D4VvvNIiUmd0yxci47dTFUj4DvfHnGd6hVe5+goqdcwIDAQAB";
    npx:hasSignature "IxKihuSBIVHxCNQ68mS9DZKybesbTw6Uo37QaikWl6DUnbo7KC0afvIzJ15fElIBZXyKilKHVhIVN4xYXedZdpaSQndDSkA0qdOeQIAPdw/EPtR/x+sMsDSZJwUqApbu7N2nqlqupXHCiizaDo+daD/+x0oaMVHoWTVNAS8pjfc=";
    npx:hasSignatureTarget this: .
  
  this: dct:created "2021-10-14T09:42:14.313+02:00"^^xsd:dateTime;
    dct:creator orcid:0000-0002-1267-0234;
    nt:wasCreatedFromProvenanceTemplate <http://purl.org/np/RANwQa4ICWS5SOjw7gp99nBpXBasapwtZF1fIM3H2gYTM>;
    nt:wasCreatedFromPubinfoTemplate <http://purl.org/np/RAA2MfqdBCzmz9yVWjKLXNbyfBNcwsMmOqcNUxkk1maIM>;
    nt:wasCreatedFromTemplate <http://purl.org/np/RAmIPyDSP2ZrKM3PaAjSOIhkbZJ0CV6lRkh3Mlv7AzFiw> .
}


@prefix this: <http://purl.org/np/RAmxClZM36_nbsLO4Kw8dyroPBv20DQH3lCNAOnqJXBZ8> .
@prefix sub: <http://purl.org/np/RAmxClZM36_nbsLO4Kw8dyroPBv20DQH3lCNAOnqJXBZ8#> .
@prefix np: <http://www.nanopub.org/nschema#> .
@prefix dct: <http://purl.org/dc/terms/> .
@prefix nt: <https://w3id.org/np/o/ntemplate/> .
@prefix xsd: <http://www.w3.org/2001/XMLSchema#> .
@prefix rdfs: <http://www.w3.org/2000/01/rdf-schema#> .
@prefix orcid: <https://orcid.org/> .
@prefix prov: <http://www.w3.org/ns/prov#> .
@prefix npx: <http://purl.org/nanopub/x/> .

sub:Head {
  this: np:hasAssertion sub:assertion;
    np:hasProvenance sub:provenance;
    np:hasPublicationInfo sub:pubinfo;
    a np:Nanopublication .
}

sub:assertion {
  sub:comment a <https://w3id.org/linkflows/reviews/ActionNeededComment>, <https://w3id.org/linkflows/reviews/ContentComment>,
      <https://w3id.org/linkflows/reviews/NegativeComment>, <https://w3id.org/linkflows/reviews/ReviewComment>;
    <https://w3id.org/linkflows/reviews/hasCommentText> "The label of the superpattern instance should be a short human-readable sentence, not the DOI of the original paper.";
    <https://w3id.org/linkflows/reviews/hasImpact> "3";
    <https://w3id.org/linkflows/reviews/refersTo> <http://purl.org/np/RAsdV8EQ1qn_lXOrgoG7mPaF1JXdFLzt2iYy4eMhMMuM4>;
    <https://w3id.org/linkflows/reviews/refersToMentioningOf> rdfs:label .
}

sub:provenance {
  sub:assertion prov:wasAttributedTo orcid:0000-0002-1267-0234 .
}

sub:pubinfo {
  sub:sig npx:hasAlgorithm "RSA";
    npx:hasPublicKey "MIGfMA0GCSqGSIb3DQEBAQUAA4GNADCBiQKBgQCwUtewGCpT5vIfXYE1bmf/Uqu1ojqnWdYxv+ySO80ul8Gu7m8KoyPAwuvaPj0lvPtHrg000qMmkxzKhYknEjq8v7EerxZNYp5B3/3+5ZpuWOYAs78UnQVjbHSmDdmryr4D4VvvNIiUmd0yxci47dTFUj4DvfHnGd6hVe5+goqdcwIDAQAB";
    npx:hasSignature "nOID4NXvPht8CFW0M3STAWrJF8sbNXe85MG+xcdxujZ3fXsGUlsknuqDHNZs5jzVLPImsiupsbvooY25KU/CfKqUcAv5Ps0KQZ+yDN+9wpnoJoL5gh9cQ+yAQeCqXozuknAoDPq88wp3fmsNc6zfRcPEhy/z4LjSz8kpd7l0VJI=";
    npx:hasSignatureTarget this: .
  
  this: dct:created "2021-10-14T09:29:37.044+02:00"^^xsd:dateTime;
    dct:creator orcid:0000-0002-1267-0234;
    nt:wasCreatedFromProvenanceTemplate <http://purl.org/np/RANwQa4ICWS5SOjw7gp99nBpXBasapwtZF1fIM3H2gYTM>;
    nt:wasCreatedFromPubinfoTemplate <http://purl.org/np/RAA2MfqdBCzmz9yVWjKLXNbyfBNcwsMmOqcNUxkk1maIM>;
    nt:wasCreatedFromTemplate <http://purl.org/np/RAmIPyDSP2ZrKM3PaAjSOIhkbZJ0CV6lRkh3Mlv7AzFiw> .
}


@prefix this: <http://purl.org/np/RAmXsR4TSIJBif6OFLvCSe_3fbtgp79AeI_3adbcyiPPM> .
@prefix sub: <http://purl.org/np/RAmXsR4TSIJBif6OFLvCSe_3fbtgp79AeI_3adbcyiPPM#> .
@prefix np: <http://www.nanopub.org/nschema#> .
@prefix dct: <http://purl.org/dc/terms/> .
@prefix nt: <https://w3id.org/np/o/ntemplate/> .
@prefix xsd: <http://www.w3.org/2001/XMLSchema#> .
@prefix orcid: <https://orcid.org/> .
@prefix prov: <http://www.w3.org/ns/prov#> .
@prefix npx: <http://purl.org/nanopub/x/> .

sub:Head {
  this: np:hasAssertion sub:assertion;
    np:hasProvenance sub:provenance;
    np:hasPublicationInfo sub:pubinfo;
    a np:Nanopublication .
}

sub:assertion {
  sub:comment a <https://w3id.org/linkflows/reviews/ContentComment>, <https://w3id.org/linkflows/reviews/NoActionNeededComment>,
      <https://w3id.org/linkflows/reviews/PositiveComment>, <https://w3id.org/linkflows/reviews/ReviewComment>;
    <https://w3id.org/linkflows/reviews/hasCommentText> "The modeling of the formalization reflects very well the scientific claim.";
    <https://w3id.org/linkflows/reviews/hasImpact> "5";
    <https://w3id.org/linkflows/reviews/refersTo> <http://purl.org/np/RAjk3YoNydLhbuD4BV9FD21ecELazvZibHHM7IXtJd-4A>;
    <https://w3id.org/linkflows/reviews/refersToMentioningOf> <http://purl.org/np/RAjk3YoNydLhbuD4BV9FD21ecELazvZibHHM7IXtJd-4A#spi> .
}

sub:provenance {
  sub:assertion prov:wasAttributedTo orcid:0000-0002-7114-6459 .
}

sub:pubinfo {
  sub:sig npx:hasAlgorithm "RSA";
    npx:hasPublicKey "MIGfMA0GCSqGSIb3DQEBAQUAA4GNADCBiQKBgQCJlM78d80R+gFMoQB1IG3f7AbqqGOCIv4HmZd1cx1KgEWMUUpPsojFNvx84fC/TltcJ8F8JafnbhDXW2HM2MhdK4yC04ROEV1vIgSzjDicHfiqXvMqdPuMyQp4mmCEY7mUoeEW10mWZqjk+S9TnmiAQbFGcpExP8aosr2aTR7CSQIDAQAB";
    npx:hasSignature "F3BoaBe9oW4f9wYouX2XCAvk8YPGcT8zjqJKDslit41X0aMvaI+mHu6VT57+PrRHBdn0itpcSVOc8b6Hh7cMfiY7fDT+HCsFxo6CUUzsTbkQ6VyfzCRit34e9PypXsqApnLccs0mdG7bQwJOcTMQKJKgisFLofuX2PEWCc70brs=";
    npx:hasSignatureTarget this: .
  
  this: dct:created "2021-10-06T01:49:33.579+03:00"^^xsd:dateTime;
    dct:creator orcid:0000-0002-7114-6459;
    nt:wasCreatedFromProvenanceTemplate <http://purl.org/np/RANwQa4ICWS5SOjw7gp99nBpXBasapwtZF1fIM3H2gYTM>;
    nt:wasCreatedFromPubinfoTemplate <http://purl.org/np/RAA2MfqdBCzmz9yVWjKLXNbyfBNcwsMmOqcNUxkk1maIM>;
    nt:wasCreatedFromTemplate <http://purl.org/np/RAmIPyDSP2ZrKM3PaAjSOIhkbZJ0CV6lRkh3Mlv7AzFiw> .
}


@prefix this: <http://purl.org/np/RAnb5-OisRldUSR06piqwRDOZ7YKroF_RdecKroUtO2lg> .
@prefix sub: <http://purl.org/np/RAnb5-OisRldUSR06piqwRDOZ7YKroF_RdecKroUtO2lg#> .
@prefix np: <http://www.nanopub.org/nschema#> .
@prefix dct: <http://purl.org/dc/terms/> .
@prefix nt: <https://w3id.org/np/o/ntemplate/> .
@prefix xsd: <http://www.w3.org/2001/XMLSchema#> .
@prefix orcid: <https://orcid.org/> .
@prefix prov: <http://www.w3.org/ns/prov#> .
@prefix npx: <http://purl.org/nanopub/x/> .

sub:Head {
  this: np:hasAssertion sub:assertion;
    np:hasProvenance sub:provenance;
    np:hasPublicationInfo sub:pubinfo;
    a np:Nanopublication .
}

sub:assertion {
  sub:comment a <https://w3id.org/linkflows/reviews/ContentComment>, <https://w3id.org/linkflows/reviews/NegativeComment>,
      <https://w3id.org/linkflows/reviews/ReviewComment>, <https://w3id.org/linkflows/reviews/SuggestionComment>;
    <https://w3id.org/linkflows/reviews/hasCommentText> "I am wondering whether the \"never causes\" is a bit too strong a relation, also given the natural language sentence. \"Never affects\" might be more precise than \"never causes\". (This is also a stronger statement, more likely to be wrong, but that's not necessarily a bad thing.)";
    <https://w3id.org/linkflows/reviews/hasImpact> "4";
    <https://w3id.org/linkflows/reviews/refersTo> <http://purl.org/np/RAYJe1ruxzvy8idQGuxziYN4ri8OFeKZxzK-QdJPvDug0>;
    <https://w3id.org/linkflows/reviews/refersToMentioningOf> <https://w3id.org/linkflows/superpattern/terms/causes> .
}

sub:provenance {
  sub:assertion prov:wasAttributedTo orcid:0000-0002-1267-0234 .
}

sub:pubinfo {
  sub:sig npx:hasAlgorithm "RSA";
    npx:hasPublicKey "MIGfMA0GCSqGSIb3DQEBAQUAA4GNADCBiQKBgQCwUtewGCpT5vIfXYE1bmf/Uqu1ojqnWdYxv+ySO80ul8Gu7m8KoyPAwuvaPj0lvPtHrg000qMmkxzKhYknEjq8v7EerxZNYp5B3/3+5ZpuWOYAs78UnQVjbHSmDdmryr4D4VvvNIiUmd0yxci47dTFUj4DvfHnGd6hVe5+goqdcwIDAQAB";
    npx:hasSignature "rop8+//c8UQn868DCx10F2pLYKOTIR2EfEGI2Acf4zxzi8Dsxrm2/GrJFpVy8Y37hTEIAVAfdsvLf3NcVqnzSCtDL2/8MQWTP9jkCgxl+9Cx4ibEWPRcjRJlAh/sKtxym5z2203Or3rN6OjKaS2l3ZQBCVZdpZ2ceTO+X5qY7ls=";
    npx:hasSignatureTarget this: .
  
  this: dct:created "2021-10-14T10:42:32.604+02:00"^^xsd:dateTime;
    dct:creator orcid:0000-0002-1267-0234;
    nt:wasCreatedFromProvenanceTemplate <http://purl.org/np/RANwQa4ICWS5SOjw7gp99nBpXBasapwtZF1fIM3H2gYTM>;
    nt:wasCreatedFromPubinfoTemplate <http://purl.org/np/RAA2MfqdBCzmz9yVWjKLXNbyfBNcwsMmOqcNUxkk1maIM>;
    nt:wasCreatedFromTemplate <http://purl.org/np/RAmIPyDSP2ZrKM3PaAjSOIhkbZJ0CV6lRkh3Mlv7AzFiw> .
}


@prefix this: <http://purl.org/np/RAnF0KQ5CGBjL-pWk37fg2DXMkgZuzgDNvXnD7wPaTZjY> .
@prefix sub: <http://purl.org/np/RAnF0KQ5CGBjL-pWk37fg2DXMkgZuzgDNvXnD7wPaTZjY#> .
@prefix np: <http://www.nanopub.org/nschema#> .
@prefix dct: <http://purl.org/dc/terms/> .
@prefix nt: <https://w3id.org/np/o/ntemplate/> .
@prefix xsd: <http://www.w3.org/2001/XMLSchema#> .
@prefix orcid: <https://orcid.org/> .
@prefix prov: <http://www.w3.org/ns/prov#> .
@prefix npx: <http://purl.org/nanopub/x/> .

sub:Head {
  this: np:hasAssertion sub:assertion;
    np:hasProvenance sub:provenance;
    np:hasPublicationInfo sub:pubinfo;
    a np:Nanopublication .
}

sub:assertion {
  sub:comment a <https://w3id.org/linkflows/reviews/ContentComment>, <https://w3id.org/linkflows/reviews/NoActionNeededComment>,
      <https://w3id.org/linkflows/reviews/PositiveComment>, <https://w3id.org/linkflows/reviews/ReviewComment>;
    <https://w3id.org/linkflows/reviews/hasCommentText> "The provenance of this formalization is indeed a special type of activity named \"FormalizationActivity\". So, this is a good chouce for the provenance field.";
    <https://w3id.org/linkflows/reviews/hasImpact> "3";
    <https://w3id.org/linkflows/reviews/refersTo> <http://purl.org/np/RAWCmrfeUUoh1tOl_7qFYoWgrYeonmX4FzAFboCSEoL-s>;
    <https://w3id.org/linkflows/reviews/refersToMentioningOf> <http://purl.org/np/RAWCmrfeUUoh1tOl_7qFYoWgrYeonmX4FzAFboCSEoL-s#provenance> .
}

sub:provenance {
  sub:assertion prov:wasAttributedTo orcid:0000-0002-7114-6459 .
}

sub:pubinfo {
  sub:sig npx:hasAlgorithm "RSA";
    npx:hasPublicKey "MIGfMA0GCSqGSIb3DQEBAQUAA4GNADCBiQKBgQCJlM78d80R+gFMoQB1IG3f7AbqqGOCIv4HmZd1cx1KgEWMUUpPsojFNvx84fC/TltcJ8F8JafnbhDXW2HM2MhdK4yC04ROEV1vIgSzjDicHfiqXvMqdPuMyQp4mmCEY7mUoeEW10mWZqjk+S9TnmiAQbFGcpExP8aosr2aTR7CSQIDAQAB";
    npx:hasSignature "frp+jM/Il0ZZBGip+C2YnXikyKaNPsOUJmNJ/k/BBgiI+YAlalgGEErui5ZyZYksspp5eNl8dceDjQH7+T+n+D6hl6lrtoKA+A5IRaBNc2iaMpv4mQZhNUmKqNdH+V6kdmdtN3E4anleDT5qTjkPGlx9AGR0r4fylzH5bzJh998=";
    npx:hasSignatureTarget this: .
  
  this: dct:created "2021-10-04T17:14:49.703+03:00"^^xsd:dateTime;
    dct:creator orcid:0000-0002-7114-6459;
    nt:wasCreatedFromProvenanceTemplate <http://purl.org/np/RANwQa4ICWS5SOjw7gp99nBpXBasapwtZF1fIM3H2gYTM>;
    nt:wasCreatedFromPubinfoTemplate <http://purl.org/np/RAA2MfqdBCzmz9yVWjKLXNbyfBNcwsMmOqcNUxkk1maIM>;
    nt:wasCreatedFromTemplate <http://purl.org/np/RAmIPyDSP2ZrKM3PaAjSOIhkbZJ0CV6lRkh3Mlv7AzFiw> .
}


@prefix this: <http://purl.org/np/RAnghJFLSoLxO6AHk6tCbIa8wEus26nqgqO91BuMehvow> .
@prefix sub: <http://purl.org/np/RAnghJFLSoLxO6AHk6tCbIa8wEus26nqgqO91BuMehvow#> .
@prefix np: <http://www.nanopub.org/nschema#> .
@prefix dct: <http://purl.org/dc/terms/> .
@prefix nt: <https://w3id.org/np/o/ntemplate/> .
@prefix xsd: <http://www.w3.org/2001/XMLSchema#> .
@prefix orcid: <https://orcid.org/> .
@prefix prov: <http://www.w3.org/ns/prov#> .
@prefix npx: <http://purl.org/nanopub/x/> .

sub:Head {
  this: np:hasAssertion sub:assertion;
    np:hasProvenance sub:provenance;
    np:hasPublicationInfo sub:pubinfo;
    a np:Nanopublication .
}

sub:assertion {
  sub:comment a <https://w3id.org/linkflows/reviews/ContentComment>, <https://w3id.org/linkflows/reviews/NegativeComment>,
      <https://w3id.org/linkflows/reviews/ReviewComment>, <https://w3id.org/linkflows/reviews/SuggestionComment>;
    <https://w3id.org/linkflows/reviews/hasCommentText> "I am a bit uncertain about the subject class. It is defined as a subclass of 'knowledge graph' but seems to be treated more like an instance. I think it would be good to better specify (in the formalization nanopub or the class definition one) what the instances of the class 'OpenBiodiv knowledge graph' really are (maybe the different versions/branches?).";
    <https://w3id.org/linkflows/reviews/hasImpact> "4";
    <https://w3id.org/linkflows/reviews/refersTo> <http://purl.org/np/RAWcrMY8mnsI26BfokKid75MO1c2uVenyW9tmxj0VhbnY>;
    <https://w3id.org/linkflows/reviews/refersToMentioningOf> <http://purl.org/np/RAY2Gg01ffDVLprAakuMqpizAjksasRtTal_UsCf94LL8#openbiodiv-knowledge-graph> .
}

sub:provenance {
  sub:assertion prov:wasAttributedTo orcid:0000-0002-1267-0234 .
}

sub:pubinfo {
  sub:sig npx:hasAlgorithm "RSA";
    npx:hasPublicKey "MIGfMA0GCSqGSIb3DQEBAQUAA4GNADCBiQKBgQCwUtewGCpT5vIfXYE1bmf/Uqu1ojqnWdYxv+ySO80ul8Gu7m8KoyPAwuvaPj0lvPtHrg000qMmkxzKhYknEjq8v7EerxZNYp5B3/3+5ZpuWOYAs78UnQVjbHSmDdmryr4D4VvvNIiUmd0yxci47dTFUj4DvfHnGd6hVe5+goqdcwIDAQAB";
    npx:hasSignature "S7um2p56kCryNK7kku0kQvYeKhszYccFgKZqu74smAN6hadJ7BZ9bq9YrxWSrxKcSl5QdiybPa2JABG8Ee0xXTinBzXqML6Y7jN0eyVFEC6NXBIUdHYfpaV01ZgaOl76+FbnbkOFrwwP18WuE0zbDzdubiIWJKC76Sc8/y97si4=";
    npx:hasSignatureTarget this: .
  
  this: dct:created "2021-10-14T10:09:34.403+02:00"^^xsd:dateTime;
    dct:creator orcid:0000-0002-1267-0234;
    nt:wasCreatedFromProvenanceTemplate <http://purl.org/np/RANwQa4ICWS5SOjw7gp99nBpXBasapwtZF1fIM3H2gYTM>;
    nt:wasCreatedFromPubinfoTemplate <http://purl.org/np/RAA2MfqdBCzmz9yVWjKLXNbyfBNcwsMmOqcNUxkk1maIM>;
    nt:wasCreatedFromTemplate <http://purl.org/np/RAmIPyDSP2ZrKM3PaAjSOIhkbZJ0CV6lRkh3Mlv7AzFiw> .
}


@prefix this: <http://purl.org/np/RAOaHjJf_7NLnsZCok_mm5vARZ8Jn223owehNSoKjG7Oo> .
@prefix sub: <http://purl.org/np/RAOaHjJf_7NLnsZCok_mm5vARZ8Jn223owehNSoKjG7Oo#> .
@prefix np: <http://www.nanopub.org/nschema#> .
@prefix dct: <http://purl.org/dc/terms/> .
@prefix nt: <https://w3id.org/np/o/ntemplate/> .
@prefix npx: <http://purl.org/nanopub/x/> .
@prefix xsd: <http://www.w3.org/2001/XMLSchema#> .
@prefix orcid: <https://orcid.org/> .
@prefix prov: <http://www.w3.org/ns/prov#> .

sub:Head {
  this: np:hasAssertion sub:assertion;
    np:hasProvenance sub:provenance;
    np:hasPublicationInfo sub:pubinfo;
    a np:Nanopublication .
}

sub:assertion {
  sub:comment a <https://w3id.org/linkflows/reviews/ContentComment>, <https://w3id.org/linkflows/reviews/NoActionNeededComment>,
      <https://w3id.org/linkflows/reviews/PositiveComment>, <https://w3id.org/linkflows/reviews/ReviewComment>;
    <https://w3id.org/linkflows/reviews/hasCommentText> "The modelling of the formalization reflects very well the scientific claim.";
    <https://w3id.org/linkflows/reviews/hasImpact> "5";
    <https://w3id.org/linkflows/reviews/refersTo> <http://purl.org/np/RAPLWOEA5t6_Kx6vVHtibWm92pg1XTN6FIZdWuaTyoy9g>;
    <https://w3id.org/linkflows/reviews/refersToMentioningOf> <http://purl.org/np/RAPLWOEA5t6_Kx6vVHtibWm92pg1XTN6FIZdWuaTyoy9g#spi> .
}

sub:provenance {
  sub:assertion prov:wasAttributedTo orcid:0000-0002-7114-6459 .
}

sub:pubinfo {
  sub:sig npx:hasAlgorithm "RSA";
    npx:hasPublicKey "MIGfMA0GCSqGSIb3DQEBAQUAA4GNADCBiQKBgQCJlM78d80R+gFMoQB1IG3f7AbqqGOCIv4HmZd1cx1KgEWMUUpPsojFNvx84fC/TltcJ8F8JafnbhDXW2HM2MhdK4yC04ROEV1vIgSzjDicHfiqXvMqdPuMyQp4mmCEY7mUoeEW10mWZqjk+S9TnmiAQbFGcpExP8aosr2aTR7CSQIDAQAB";
    npx:hasSignature "G+e505x06j6sU96C/xYZRfCK59fal+p4CF6tbBJymlJTVeV6041JP1kBObHFHjpe42C1O6xaAfjQTU431FSnl9EZ65YrhjgKySz7NpSFtBIfeDabt3g17ulJ3ljEL+UVx+zEEPhu/Sq+sqaK/mrddvJvFSoDPCKkdYsxkKiOYl0=";
    npx:hasSignatureTarget this: .
  
  this: dct:created "2021-10-06T22:53:22.786+03:00"^^xsd:dateTime;
    dct:creator orcid:0000-0002-7114-6459;
    npx:supersedes <http://purl.org/np/RAfuhBFBnJCFGtS0U12lFjg7ntVfloITeuxGqe1Z4Jhao>;
    nt:wasCreatedFromProvenanceTemplate <http://purl.org/np/RANwQa4ICWS5SOjw7gp99nBpXBasapwtZF1fIM3H2gYTM>;
    nt:wasCreatedFromPubinfoTemplate <http://purl.org/np/RAA2MfqdBCzmz9yVWjKLXNbyfBNcwsMmOqcNUxkk1maIM>,
      <http://purl.org/np/RAjpBMlw3owYhJUBo3DtsuDlXsNAJ8cnGeWAutDVjuAuI>;
    nt:wasCreatedFromTemplate <http://purl.org/np/RAmIPyDSP2ZrKM3PaAjSOIhkbZJ0CV6lRkh3Mlv7AzFiw> .
}


@prefix this: <http://purl.org/np/RAOBLvwlzrROjza_vzDuMiG8Ea1qc0JISyoNFt8OJDk3M> .
@prefix sub: <http://purl.org/np/RAOBLvwlzrROjza_vzDuMiG8Ea1qc0JISyoNFt8OJDk3M#> .
@prefix np: <http://www.nanopub.org/nschema#> .
@prefix dct: <http://purl.org/dc/terms/> .
@prefix nt: <https://w3id.org/np/o/ntemplate/> .
@prefix xsd: <http://www.w3.org/2001/XMLSchema#> .
@prefix orcid: <https://orcid.org/> .
@prefix prov: <http://www.w3.org/ns/prov#> .
@prefix npx: <http://purl.org/nanopub/x/> .

sub:Head {
  this: np:hasAssertion sub:assertion;
    np:hasProvenance sub:provenance;
    np:hasPublicationInfo sub:pubinfo;
    a np:Nanopublication .
}

sub:assertion {
  sub:comment a <https://w3id.org/linkflows/reviews/ContentComment>, <https://w3id.org/linkflows/reviews/NoActionNeededComment>,
      <https://w3id.org/linkflows/reviews/PositiveComment>, <https://w3id.org/linkflows/reviews/ReviewComment>;
    <https://w3id.org/linkflows/reviews/hasCommentText> "The provenance is correct, the formalization is the result of a \"FormalizationActivity\" and the article and exact quote from the article of the scientific claim are present.";
    <https://w3id.org/linkflows/reviews/hasImpact> "4";
    <https://w3id.org/linkflows/reviews/refersTo> <http://purl.org/np/RA5rRFy9eDTZSTyVeuTrAO7aCg_JPcq1cVmWWjc-kjFOM>;
    <https://w3id.org/linkflows/reviews/refersToMentioningOf> <http://purl.org/np/RA5rRFy9eDTZSTyVeuTrAO7aCg_JPcq1cVmWWjc-kjFOM#provenance> .
}

sub:provenance {
  sub:assertion prov:wasAttributedTo orcid:0000-0002-7114-6459 .
}

sub:pubinfo {
  sub:sig npx:hasAlgorithm "RSA";
    npx:hasPublicKey "MIGfMA0GCSqGSIb3DQEBAQUAA4GNADCBiQKBgQCJlM78d80R+gFMoQB1IG3f7AbqqGOCIv4HmZd1cx1KgEWMUUpPsojFNvx84fC/TltcJ8F8JafnbhDXW2HM2MhdK4yC04ROEV1vIgSzjDicHfiqXvMqdPuMyQp4mmCEY7mUoeEW10mWZqjk+S9TnmiAQbFGcpExP8aosr2aTR7CSQIDAQAB";
    npx:hasSignature "g/pxl2TdmRbCQdG8wXOlGxE9wa/YdlFbO76RUJvsVmJfydFe3tvsRclO3xIbFUfblUMRY2SaqZRBuWT1SKsvE/3XCJln1tVZeMV6fpZ3yE4u911BZVG/1GEqZxK7g4JEW79n+k/V7QhC6RnHPJX218yYUoVJPXv3E0NLNrSRxqY=";
    npx:hasSignatureTarget this: .
  
  this: dct:created "2021-10-19T16:13:40.914+03:00"^^xsd:dateTime;
    dct:creator orcid:0000-0002-7114-6459;
    nt:wasCreatedFromProvenanceTemplate <http://purl.org/np/RANwQa4ICWS5SOjw7gp99nBpXBasapwtZF1fIM3H2gYTM>;
    nt:wasCreatedFromPubinfoTemplate <http://purl.org/np/RAA2MfqdBCzmz9yVWjKLXNbyfBNcwsMmOqcNUxkk1maIM>;
    nt:wasCreatedFromTemplate <http://purl.org/np/RAmIPyDSP2ZrKM3PaAjSOIhkbZJ0CV6lRkh3Mlv7AzFiw> .
}


@prefix this: <http://purl.org/np/RAopcyinEZK-YeTDygVClnLSOcEa-ui-PLtoZToQetNa8> .
@prefix sub: <http://purl.org/np/RAopcyinEZK-YeTDygVClnLSOcEa-ui-PLtoZToQetNa8#> .
@prefix np: <http://www.nanopub.org/nschema#> .
@prefix dct: <http://purl.org/dc/terms/> .
@prefix nt: <https://w3id.org/np/o/ntemplate/> .
@prefix xsd: <http://www.w3.org/2001/XMLSchema#> .
@prefix orcid: <https://orcid.org/> .
@prefix prov: <http://www.w3.org/ns/prov#> .
@prefix npx: <http://purl.org/nanopub/x/> .

sub:Head {
  this: np:hasAssertion sub:assertion;
    np:hasProvenance sub:provenance;
    np:hasPublicationInfo sub:pubinfo;
    a np:Nanopublication .
}

sub:assertion {
  sub:comment a <https://w3id.org/linkflows/reviews/ContentComment>, <https://w3id.org/linkflows/reviews/NoActionNeededComment>,
      <https://w3id.org/linkflows/reviews/PositiveComment>, <https://w3id.org/linkflows/reviews/ReviewComment>;
    <https://w3id.org/linkflows/reviews/hasCommentText> "The formalization looks solid to me.";
    <https://w3id.org/linkflows/reviews/hasImpact> "5";
    <https://w3id.org/linkflows/reviews/refersTo> <http://purl.org/np/RA2JlYTWhC4PuhqFITergBXYM0CdZ_H-uTJ751rOIntlU> .
}

sub:provenance {
  sub:assertion prov:wasAttributedTo orcid:0000-0002-1267-0234 .
}

sub:pubinfo {
  sub:sig npx:hasAlgorithm "RSA";
    npx:hasPublicKey "MIGfMA0GCSqGSIb3DQEBAQUAA4GNADCBiQKBgQCwUtewGCpT5vIfXYE1bmf/Uqu1ojqnWdYxv+ySO80ul8Gu7m8KoyPAwuvaPj0lvPtHrg000qMmkxzKhYknEjq8v7EerxZNYp5B3/3+5ZpuWOYAs78UnQVjbHSmDdmryr4D4VvvNIiUmd0yxci47dTFUj4DvfHnGd6hVe5+goqdcwIDAQAB";
    npx:hasSignature "nLkCiQAIrm1osMrou8J+AZJhoS5ev1trSu/ZSt4utqcOq2+k6wdtQ/OOrEVd/qN9QCVJFXF8ilzWeSrsy5B7Vl5cZU0S6vIB2AJ89BpcDtIDfIOFkfDTyyiBSEnlGrCDQe+t/P7UWHadEsAIiDJTHIiOSpwbKbdy0l1ppyOwBOg=";
    npx:hasSignatureTarget this: .
  
  this: dct:created "2021-10-14T09:20:04.914+02:00"^^xsd:dateTime;
    dct:creator orcid:0000-0002-1267-0234;
    nt:wasCreatedFromProvenanceTemplate <http://purl.org/np/RANwQa4ICWS5SOjw7gp99nBpXBasapwtZF1fIM3H2gYTM>;
    nt:wasCreatedFromPubinfoTemplate <http://purl.org/np/RAA2MfqdBCzmz9yVWjKLXNbyfBNcwsMmOqcNUxkk1maIM>;
    nt:wasCreatedFromTemplate <http://purl.org/np/RAmIPyDSP2ZrKM3PaAjSOIhkbZJ0CV6lRkh3Mlv7AzFiw> .
}


@prefix this: <http://purl.org/np/RAOQfDNyP0cEiYppEG27gQuAaJpI55sOTmdfCP7JWctfc> .
@prefix sub: <http://purl.org/np/RAOQfDNyP0cEiYppEG27gQuAaJpI55sOTmdfCP7JWctfc#> .
@prefix np: <http://www.nanopub.org/nschema#> .
@prefix dct: <http://purl.org/dc/terms/> .
@prefix nt: <https://w3id.org/np/o/ntemplate/> .
@prefix npx: <http://purl.org/nanopub/x/> .
@prefix xsd: <http://www.w3.org/2001/XMLSchema#> .
@prefix orcid: <https://orcid.org/> .
@prefix prov: <http://www.w3.org/ns/prov#> .

sub:Head {
  this: np:hasAssertion sub:assertion;
    np:hasProvenance sub:provenance;
    np:hasPublicationInfo sub:pubinfo;
    a np:Nanopublication .
}

sub:assertion {
  sub:comment a <https://w3id.org/linkflows/reviews/NeutralComment>, <https://w3id.org/linkflows/reviews/ReviewComment>,
      <https://w3id.org/linkflows/reviews/StyleComment>, <https://w3id.org/linkflows/reviews/SuggestionComment>;
    <https://w3id.org/linkflows/reviews/hasCommentText> "Maybe the scientific claim should be rephrased a bit to reflect the growth effect more, instead of just using \"mechanically drives\".";
    <https://w3id.org/linkflows/reviews/hasImpact> "2";
    <https://w3id.org/linkflows/reviews/refersTo> <http://purl.org/np/RASZZ5T1Ca5gpCMPubKoypR_0WcSUkHiMaADu9o1BS1Xs>;
    <https://w3id.org/linkflows/reviews/refersToMentioningOf> <http://purl.org/np/RASZZ5T1Ca5gpCMPubKoypR_0WcSUkHiMaADu9o1BS1Xs#spi> .
}

sub:provenance {
  sub:assertion prov:wasAttributedTo orcid:0000-0002-7114-6459 .
}

sub:pubinfo {
  sub:sig npx:hasAlgorithm "RSA";
    npx:hasPublicKey "MIGfMA0GCSqGSIb3DQEBAQUAA4GNADCBiQKBgQCJlM78d80R+gFMoQB1IG3f7AbqqGOCIv4HmZd1cx1KgEWMUUpPsojFNvx84fC/TltcJ8F8JafnbhDXW2HM2MhdK4yC04ROEV1vIgSzjDicHfiqXvMqdPuMyQp4mmCEY7mUoeEW10mWZqjk+S9TnmiAQbFGcpExP8aosr2aTR7CSQIDAQAB";
    npx:hasSignature "Q4x4mwJ29fjmod0j74BETPzBA8mBM7ZDemu8Rc9FlorwfNDOYXtenlyZ7kSLwhT15FsBQw+FWbefvKG1X+7HlDy4CjS3uLQoB0KvUFs0aKMxZoGUR1dwhSZOy/7aiSxiVHSmvO5kR5w/yXzBib+wWs3I7Gm4QOgQ/R/p59LZ08M=";
    npx:hasSignatureTarget this: .
  
  this: dct:created "2021-10-06T22:42:36.295+03:00"^^xsd:dateTime;
    dct:creator orcid:0000-0002-7114-6459;
    npx:supersedes <http://purl.org/np/RAiwsb06QVM1B9Voz3AxzIaZi_JUgVA_0bwMMPxgYoXkg>;
    nt:wasCreatedFromProvenanceTemplate <http://purl.org/np/RANwQa4ICWS5SOjw7gp99nBpXBasapwtZF1fIM3H2gYTM>;
    nt:wasCreatedFromPubinfoTemplate <http://purl.org/np/RAA2MfqdBCzmz9yVWjKLXNbyfBNcwsMmOqcNUxkk1maIM>,
      <http://purl.org/np/RAjpBMlw3owYhJUBo3DtsuDlXsNAJ8cnGeWAutDVjuAuI>;
    nt:wasCreatedFromTemplate <http://purl.org/np/RAmIPyDSP2ZrKM3PaAjSOIhkbZJ0CV6lRkh3Mlv7AzFiw> .
}


@prefix this: <http://purl.org/np/RAorOLuZlfyIYI0GypT2_X-Z7Ern_E-P5YieLFu-xSB1s> .
@prefix sub: <http://purl.org/np/RAorOLuZlfyIYI0GypT2_X-Z7Ern_E-P5YieLFu-xSB1s#> .
@prefix np: <http://www.nanopub.org/nschema#> .
@prefix dct: <http://purl.org/dc/terms/> .
@prefix nt: <https://w3id.org/np/o/ntemplate/> .
@prefix npx: <http://purl.org/nanopub/x/> .
@prefix xsd: <http://www.w3.org/2001/XMLSchema#> .
@prefix orcid: <https://orcid.org/> .
@prefix prov: <http://www.w3.org/ns/prov#> .

sub:Head {
  this: np:hasAssertion sub:assertion;
    np:hasProvenance sub:provenance;
    np:hasPublicationInfo sub:pubinfo;
    a np:Nanopublication .
}

sub:assertion {
  sub:comment a <https://w3id.org/linkflows/reviews/ActionNeededComment>, <https://w3id.org/linkflows/reviews/ContentComment>,
      <https://w3id.org/linkflows/reviews/NegativeComment>, <https://w3id.org/linkflows/reviews/ReviewComment>;
    <https://w3id.org/linkflows/reviews/hasCommentText> "The scientific claim does not seem to be atomic, as it mentions two genes, IRX3 and IRX5. I think it should be broken into two different claims, one for each of these genes.";
    <https://w3id.org/linkflows/reviews/hasImpact> "4";
    <https://w3id.org/linkflows/reviews/refersTo> <http://purl.org/np/RAxxJWyH8OdTJLs-ZY1q5jVq1OWFNOoLFvwEcUFyR8EEo>;
    <https://w3id.org/linkflows/reviews/refersToMentioningOf> <http://purl.org/np/RAxxJWyH8OdTJLs-ZY1q5jVq1OWFNOoLFvwEcUFyR8EEo#spi> .
}

sub:provenance {
  sub:assertion prov:wasAttributedTo orcid:0000-0002-7114-6459 .
}

sub:pubinfo {
  sub:sig npx:hasAlgorithm "RSA";
    npx:hasPublicKey "MIGfMA0GCSqGSIb3DQEBAQUAA4GNADCBiQKBgQCJlM78d80R+gFMoQB1IG3f7AbqqGOCIv4HmZd1cx1KgEWMUUpPsojFNvx84fC/TltcJ8F8JafnbhDXW2HM2MhdK4yC04ROEV1vIgSzjDicHfiqXvMqdPuMyQp4mmCEY7mUoeEW10mWZqjk+S9TnmiAQbFGcpExP8aosr2aTR7CSQIDAQAB";
    npx:hasSignature "f5chXXk74YTx6/np67UyOpxUDeFXnmWqxUn2r2kOgOKCJ0q86cv1s4mXKzj22NoqpNdAMMHZtAG6Y4rK8DvIgR/7xjIzOYdYnRN/rXf6LRWsZMRP7QMd6ISnvbXRkVw5feXEdjmTqU6zCUISOjDwoHEk0YaoNImjhEcruhdRWis=";
    npx:hasSignatureTarget this: .
  
  this: dct:created "2021-10-06T22:51:12.581+03:00"^^xsd:dateTime;
    dct:creator orcid:0000-0002-7114-6459;
    npx:supersedes <http://purl.org/np/RA6lxb-WY_kXYi0NAxIIus4uO_A8QUKfwbIImynkyhwvA>;
    nt:wasCreatedFromProvenanceTemplate <http://purl.org/np/RANwQa4ICWS5SOjw7gp99nBpXBasapwtZF1fIM3H2gYTM>;
    nt:wasCreatedFromPubinfoTemplate <http://purl.org/np/RAA2MfqdBCzmz9yVWjKLXNbyfBNcwsMmOqcNUxkk1maIM>,
      <http://purl.org/np/RAjpBMlw3owYhJUBo3DtsuDlXsNAJ8cnGeWAutDVjuAuI>;
    nt:wasCreatedFromTemplate <http://purl.org/np/RAmIPyDSP2ZrKM3PaAjSOIhkbZJ0CV6lRkh3Mlv7AzFiw> .
}


@prefix this: <http://purl.org/np/RAPEhX9hEJCSMWUbeVGWxi2KP-WmzHXQWbSYsc_5s7rGU> .
@prefix sub: <http://purl.org/np/RAPEhX9hEJCSMWUbeVGWxi2KP-WmzHXQWbSYsc_5s7rGU#> .
@prefix np: <http://www.nanopub.org/nschema#> .
@prefix dct: <http://purl.org/dc/terms/> .
@prefix nt: <https://w3id.org/np/o/ntemplate/> .
@prefix xsd: <http://www.w3.org/2001/XMLSchema#> .
@prefix orcid: <https://orcid.org/> .
@prefix prov: <http://www.w3.org/ns/prov#> .
@prefix npx: <http://purl.org/nanopub/x/> .

sub:Head {
  this: np:hasAssertion sub:assertion;
    np:hasProvenance sub:provenance;
    np:hasPublicationInfo sub:pubinfo;
    a np:Nanopublication .
}

sub:assertion {
  sub:comment a <https://w3id.org/linkflows/reviews/ActionNeededComment>, <https://w3id.org/linkflows/reviews/ContentComment>,
      <https://w3id.org/linkflows/reviews/NegativeComment>, <https://w3id.org/linkflows/reviews/ReviewComment>;
    <https://w3id.org/linkflows/reviews/hasCommentText> "The subject id http://identifiers.org/omim/610805 does not seem to resolve. Maybe using https://www.omim.org/entry/610805 is better?";
    <https://w3id.org/linkflows/reviews/hasImpact> "3";
    <https://w3id.org/linkflows/reviews/refersTo> <http://purl.org/np/RAsdV8EQ1qn_lXOrgoG7mPaF1JXdFLzt2iYy4eMhMMuM4>;
    <https://w3id.org/linkflows/reviews/refersToMentioningOf> <https://w3id.org/linkflows/superpattern/terms/hasSubjectClass> .
}

sub:provenance {
  sub:assertion prov:wasAttributedTo orcid:0000-0002-7114-6459 .
}

sub:pubinfo {
  sub:sig npx:hasAlgorithm "RSA";
    npx:hasPublicKey "MIGfMA0GCSqGSIb3DQEBAQUAA4GNADCBiQKBgQCJlM78d80R+gFMoQB1IG3f7AbqqGOCIv4HmZd1cx1KgEWMUUpPsojFNvx84fC/TltcJ8F8JafnbhDXW2HM2MhdK4yC04ROEV1vIgSzjDicHfiqXvMqdPuMyQp4mmCEY7mUoeEW10mWZqjk+S9TnmiAQbFGcpExP8aosr2aTR7CSQIDAQAB";
    npx:hasSignature "ULWl/hB47Iw/L1Bk/ijL9QS6ofZxoVFsypIcTse3KlkQVvPnshdJQC1LDoeCdoULn+BkeWgX6Q625qFeJNTjuLLP1EyJRlLErQfAvIa4S43pLfazVG5Fpkyc9kbU490cnYx5YPm28YoAIo5Tkf+vRyo2yy3VG93tnzOX6/zT/OE=";
    npx:hasSignatureTarget this: .
  
  this: dct:created "2021-10-04T16:33:11.067+03:00"^^xsd:dateTime;
    dct:creator orcid:0000-0002-7114-6459;
    nt:wasCreatedFromProvenanceTemplate <http://purl.org/np/RANwQa4ICWS5SOjw7gp99nBpXBasapwtZF1fIM3H2gYTM>;
    nt:wasCreatedFromPubinfoTemplate <http://purl.org/np/RAA2MfqdBCzmz9yVWjKLXNbyfBNcwsMmOqcNUxkk1maIM>;
    nt:wasCreatedFromTemplate <http://purl.org/np/RAmIPyDSP2ZrKM3PaAjSOIhkbZJ0CV6lRkh3Mlv7AzFiw> .
}


@prefix this: <http://purl.org/np/RA_piT7JTF1kFBGqZnYKVswtQamhCy8Edj4eiA0Zatvv0> .
@prefix sub: <http://purl.org/np/RA_piT7JTF1kFBGqZnYKVswtQamhCy8Edj4eiA0Zatvv0#> .
@prefix np: <http://www.nanopub.org/nschema#> .
@prefix dct: <http://purl.org/dc/terms/> .
@prefix nt: <https://w3id.org/np/o/ntemplate/> .
@prefix xsd: <http://www.w3.org/2001/XMLSchema#> .
@prefix orcid: <https://orcid.org/> .
@prefix prov: <http://www.w3.org/ns/prov#> .
@prefix npx: <http://purl.org/nanopub/x/> .

sub:Head {
  this: np:hasAssertion sub:assertion;
    np:hasProvenance sub:provenance;
    np:hasPublicationInfo sub:pubinfo;
    a np:Nanopublication .
}

sub:assertion {
  sub:comment a <https://w3id.org/linkflows/reviews/ActionNeededComment>, <https://w3id.org/linkflows/reviews/ContentComment>,
      <https://w3id.org/linkflows/reviews/NegativeComment>, <https://w3id.org/linkflows/reviews/ReviewComment>;
    <https://w3id.org/linkflows/reviews/hasCommentText> "I believe the exact quote from the article of the scientific claim is \"Our data show that pharmacogenomics-guided clopidogrel treatment strategy may represent a cost-effective choice compared with non-pharmacogenomics-guided strategy for patients undergoing PCI.\" and not the actual scientific claim stated there, which is a reformulation of this phrase from the article.";
    <https://w3id.org/linkflows/reviews/hasImpact> "2";
    <https://w3id.org/linkflows/reviews/refersTo> <http://purl.org/np/RAWCmrfeUUoh1tOl_7qFYoWgrYeonmX4FzAFboCSEoL-s>;
    <https://w3id.org/linkflows/reviews/refersToMentioningOf> <http://purl.org/np/RAWCmrfeUUoh1tOl_7qFYoWgrYeonmX4FzAFboCSEoL-s#quote> .
}

sub:provenance {
  sub:assertion prov:wasAttributedTo orcid:0000-0002-7114-6459 .
}

sub:pubinfo {
  sub:sig npx:hasAlgorithm "RSA";
    npx:hasPublicKey "MIGfMA0GCSqGSIb3DQEBAQUAA4GNADCBiQKBgQCJlM78d80R+gFMoQB1IG3f7AbqqGOCIv4HmZd1cx1KgEWMUUpPsojFNvx84fC/TltcJ8F8JafnbhDXW2HM2MhdK4yC04ROEV1vIgSzjDicHfiqXvMqdPuMyQp4mmCEY7mUoeEW10mWZqjk+S9TnmiAQbFGcpExP8aosr2aTR7CSQIDAQAB";
    npx:hasSignature "iYJLXkCY0CsRLzoZMYhC/8DGk4G1V1n2VZMDBCn1O2CPK0q837s7r7C2wj1lIMsQkYJ6wJcKC9Vy6/SGiclqK8QxvXzBhkJoBsT26PWiSmiYo27uek7GxmTD1nO126l9BFKI0CdQsg0jDNhzEZe21E2sh9Lo2+PBqQ2BfGT6AP8=";
    npx:hasSignatureTarget this: .
  
  this: dct:created "2021-10-04T17:09:06.674+03:00"^^xsd:dateTime;
    dct:creator orcid:0000-0002-7114-6459;
    nt:wasCreatedFromProvenanceTemplate <http://purl.org/np/RANwQa4ICWS5SOjw7gp99nBpXBasapwtZF1fIM3H2gYTM>;
    nt:wasCreatedFromPubinfoTemplate <http://purl.org/np/RAA2MfqdBCzmz9yVWjKLXNbyfBNcwsMmOqcNUxkk1maIM>;
    nt:wasCreatedFromTemplate <http://purl.org/np/RAmIPyDSP2ZrKM3PaAjSOIhkbZJ0CV6lRkh3Mlv7AzFiw> .
}


@prefix this: <http://purl.org/np/RApSKKPqmRuMaLZBWtWN9X-xqWxieDg2VmWq1HySMnD-k> .
@prefix sub: <http://purl.org/np/RApSKKPqmRuMaLZBWtWN9X-xqWxieDg2VmWq1HySMnD-k#> .
@prefix np: <http://www.nanopub.org/nschema#> .
@prefix dct: <http://purl.org/dc/terms/> .
@prefix nt: <https://w3id.org/np/o/ntemplate/> .
@prefix npx: <http://purl.org/nanopub/x/> .
@prefix xsd: <http://www.w3.org/2001/XMLSchema#> .
@prefix orcid: <https://orcid.org/> .
@prefix prov: <http://www.w3.org/ns/prov#> .

sub:Head {
  this: np:hasAssertion sub:assertion;
    np:hasProvenance sub:provenance;
    np:hasPublicationInfo sub:pubinfo;
    a np:Nanopublication .
}

sub:assertion {
  sub:comment a <https://w3id.org/linkflows/reviews/ContentComment>, <https://w3id.org/linkflows/reviews/NoActionNeededComment>,
      <https://w3id.org/linkflows/reviews/PositiveComment>, <https://w3id.org/linkflows/reviews/ReviewComment>;
    <https://w3id.org/linkflows/reviews/hasCommentText> "I believe the modelling of the formalization reflects the content of the scientific claim very well.";
    <https://w3id.org/linkflows/reviews/hasImpact> "5";
    <https://w3id.org/linkflows/reviews/refersTo> <http://purl.org/np/RAWCmrfeUUoh1tOl_7qFYoWgrYeonmX4FzAFboCSEoL-s>;
    <https://w3id.org/linkflows/reviews/refersToMentioningOf> <http://purl.org/np/RAWCmrfeUUoh1tOl_7qFYoWgrYeonmX4FzAFboCSEoL-s#spi> .
}

sub:provenance {
  sub:assertion prov:wasAttributedTo orcid:0000-0002-7114-6459 .
}

sub:pubinfo {
  sub:sig npx:hasAlgorithm "RSA";
    npx:hasPublicKey "MIGfMA0GCSqGSIb3DQEBAQUAA4GNADCBiQKBgQCJlM78d80R+gFMoQB1IG3f7AbqqGOCIv4HmZd1cx1KgEWMUUpPsojFNvx84fC/TltcJ8F8JafnbhDXW2HM2MhdK4yC04ROEV1vIgSzjDicHfiqXvMqdPuMyQp4mmCEY7mUoeEW10mWZqjk+S9TnmiAQbFGcpExP8aosr2aTR7CSQIDAQAB";
    npx:hasSignature "LSpPNddSY27ulv6NyGJVQdidpVDetYId3W3fKiMH7fDvryok8yFFzaEQUNJZykSiXqXukE4iF57GDFI5QM+bQjVFf753JWHh4UrVaK1OA1seW8C+aT/UAlN47IquEydSJ3WmCEkV/9ar2xkjyZSVbryVi8h6xOPI51F4txw1bOE=";
    npx:hasSignatureTarget this: .
  
  this: dct:created "2021-10-06T22:43:49.206+03:00"^^xsd:dateTime;
    dct:creator orcid:0000-0002-7114-6459;
    npx:supersedes <http://purl.org/np/RAdIfKGGchuMOzaCmeYuaPKFN4jfq_W7YH7YTBLJE_-1c>;
    nt:wasCreatedFromProvenanceTemplate <http://purl.org/np/RANwQa4ICWS5SOjw7gp99nBpXBasapwtZF1fIM3H2gYTM>;
    nt:wasCreatedFromPubinfoTemplate <http://purl.org/np/RAA2MfqdBCzmz9yVWjKLXNbyfBNcwsMmOqcNUxkk1maIM>,
      <http://purl.org/np/RAjpBMlw3owYhJUBo3DtsuDlXsNAJ8cnGeWAutDVjuAuI>;
    nt:wasCreatedFromTemplate <http://purl.org/np/RAmIPyDSP2ZrKM3PaAjSOIhkbZJ0CV6lRkh3Mlv7AzFiw> .
}


@prefix this: <http://purl.org/np/RA-PZUIhvhl__00ef62icnjpY_LPYPOIssulmbR31c4i8> .
@prefix sub: <http://purl.org/np/RA-PZUIhvhl__00ef62icnjpY_LPYPOIssulmbR31c4i8#> .
@prefix np: <http://www.nanopub.org/nschema#> .
@prefix dct: <http://purl.org/dc/terms/> .
@prefix nt: <https://w3id.org/np/o/ntemplate/> .
@prefix xsd: <http://www.w3.org/2001/XMLSchema#> .
@prefix orcid: <https://orcid.org/> .
@prefix prov: <http://www.w3.org/ns/prov#> .
@prefix npx: <http://purl.org/nanopub/x/> .

sub:Head {
  this: np:hasAssertion sub:assertion;
    np:hasProvenance sub:provenance;
    np:hasPublicationInfo sub:pubinfo;
    a np:Nanopublication .
}

sub:assertion {
  sub:comment a <https://w3id.org/linkflows/reviews/ContentComment>, <https://w3id.org/linkflows/reviews/NeutralComment>,
      <https://w3id.org/linkflows/reviews/ReviewComment>, <https://w3id.org/linkflows/reviews/SuggestionComment>;
    <https://w3id.org/linkflows/reviews/hasCommentText> "I have some doubts about the context class used, as I am not sure if, from a biological point of view, the interpretation of the formalization makes sense.";
    <https://w3id.org/linkflows/reviews/hasImpact> "2";
    <https://w3id.org/linkflows/reviews/refersTo> <http://purl.org/np/RAsdV8EQ1qn_lXOrgoG7mPaF1JXdFLzt2iYy4eMhMMuM4>;
    <https://w3id.org/linkflows/reviews/refersToMentioningOf> <http://purl.org/np/RAsdV8EQ1qn_lXOrgoG7mPaF1JXdFLzt2iYy4eMhMMuM4#spi> .
}

sub:provenance {
  sub:assertion prov:wasAttributedTo orcid:0000-0002-7114-6459 .
}

sub:pubinfo {
  sub:sig npx:hasAlgorithm "RSA";
    npx:hasPublicKey "MIGfMA0GCSqGSIb3DQEBAQUAA4GNADCBiQKBgQCJlM78d80R+gFMoQB1IG3f7AbqqGOCIv4HmZd1cx1KgEWMUUpPsojFNvx84fC/TltcJ8F8JafnbhDXW2HM2MhdK4yC04ROEV1vIgSzjDicHfiqXvMqdPuMyQp4mmCEY7mUoeEW10mWZqjk+S9TnmiAQbFGcpExP8aosr2aTR7CSQIDAQAB";
    npx:hasSignature "IMQ3kiQ17jg6Pnkt9TFujDdPf+CbtGcX5vK2nENFRRZ8mQXe/G+AV3LG2cykH2U39WqmTycLWB9D6f5giACWMKNvK0XXtdsQ8Xd1Dk2R+tv+qz8KX4+bjxWreIEoFG2/bXVzUzcUae08oNgeYS2UWbTS4GmZk/14yB34ppzw0/o=";
    npx:hasSignatureTarget this: .
  
  this: dct:created "2021-10-06T01:55:02.611+03:00"^^xsd:dateTime;
    dct:creator orcid:0000-0002-7114-6459;
    nt:wasCreatedFromProvenanceTemplate <http://purl.org/np/RANwQa4ICWS5SOjw7gp99nBpXBasapwtZF1fIM3H2gYTM>;
    nt:wasCreatedFromPubinfoTemplate <http://purl.org/np/RAA2MfqdBCzmz9yVWjKLXNbyfBNcwsMmOqcNUxkk1maIM>;
    nt:wasCreatedFromTemplate <http://purl.org/np/RAmIPyDSP2ZrKM3PaAjSOIhkbZJ0CV6lRkh3Mlv7AzFiw> .
}


@prefix this: <http://purl.org/np/RAQh4gyQCcdD59fUytOc5kOtq7uoEER0ihJBcxKsheZHM> .
@prefix sub: <http://purl.org/np/RAQh4gyQCcdD59fUytOc5kOtq7uoEER0ihJBcxKsheZHM#> .
@prefix np: <http://www.nanopub.org/nschema#> .
@prefix dct: <http://purl.org/dc/terms/> .
@prefix nt: <https://w3id.org/np/o/ntemplate/> .
@prefix xsd: <http://www.w3.org/2001/XMLSchema#> .
@prefix orcid: <https://orcid.org/> .
@prefix prov: <http://www.w3.org/ns/prov#> .
@prefix npx: <http://purl.org/nanopub/x/> .

sub:Head {
  this: np:hasAssertion sub:assertion;
    np:hasProvenance sub:provenance;
    np:hasPublicationInfo sub:pubinfo;
    a np:Nanopublication .
}

sub:assertion {
  sub:comment a <https://w3id.org/linkflows/reviews/ContentComment>, <https://w3id.org/linkflows/reviews/NeutralComment>,
      <https://w3id.org/linkflows/reviews/NoActionNeededComment>, <https://w3id.org/linkflows/reviews/ReviewComment>;
    <https://w3id.org/linkflows/reviews/hasCommentText> "I am not sure about the isSameAs relation. This might be fine depending on how the other classes are filled in in the final version, but I have the impression that it should rather be something like isCausedBy.";
    <https://w3id.org/linkflows/reviews/hasImpact> "5";
    <https://w3id.org/linkflows/reviews/refersTo> <http://purl.org/np/RAsdV8EQ1qn_lXOrgoG7mPaF1JXdFLzt2iYy4eMhMMuM4>;
    <https://w3id.org/linkflows/reviews/refersToMentioningOf> <https://w3id.org/linkflows/superpattern/terms/isSameAs> .
}

sub:provenance {
  sub:assertion prov:wasAttributedTo orcid:0000-0002-1267-0234 .
}

sub:pubinfo {
  sub:sig npx:hasAlgorithm "RSA";
    npx:hasPublicKey "MIGfMA0GCSqGSIb3DQEBAQUAA4GNADCBiQKBgQCwUtewGCpT5vIfXYE1bmf/Uqu1ojqnWdYxv+ySO80ul8Gu7m8KoyPAwuvaPj0lvPtHrg000qMmkxzKhYknEjq8v7EerxZNYp5B3/3+5ZpuWOYAs78UnQVjbHSmDdmryr4D4VvvNIiUmd0yxci47dTFUj4DvfHnGd6hVe5+goqdcwIDAQAB";
    npx:hasSignature "f6rQ4NT3STR7ij+msYRoB+JsnWgSMTxAj2AoPFZ0PtLLJr7U3nZ7nBUbuaF9znilzsHbterZ/5sp+IZi8P8QbdVAiO+cPsTvmJKNcoJhTwT3dfuU7LGOnE879kO3sxkwfS9dc6QBCRC/8F7MqG3mpg62JdDqq0mf9rZ6nNWe3jQ=";
    npx:hasSignatureTarget this: .
  
  this: dct:created "2021-10-14T09:33:47.896+02:00"^^xsd:dateTime;
    dct:creator orcid:0000-0002-1267-0234;
    nt:wasCreatedFromProvenanceTemplate <http://purl.org/np/RANwQa4ICWS5SOjw7gp99nBpXBasapwtZF1fIM3H2gYTM>;
    nt:wasCreatedFromPubinfoTemplate <http://purl.org/np/RAA2MfqdBCzmz9yVWjKLXNbyfBNcwsMmOqcNUxkk1maIM>;
    nt:wasCreatedFromTemplate <http://purl.org/np/RAmIPyDSP2ZrKM3PaAjSOIhkbZJ0CV6lRkh3Mlv7AzFiw> .
}


@prefix this: <http://purl.org/np/RAqj2d3QxMBAvsKYuXlcHCLYq7DZ34GiSbUd5biYUItmk> .
@prefix sub: <http://purl.org/np/RAqj2d3QxMBAvsKYuXlcHCLYq7DZ34GiSbUd5biYUItmk#> .
@prefix np: <http://www.nanopub.org/nschema#> .
@prefix dct: <http://purl.org/dc/terms/> .
@prefix nt: <https://w3id.org/np/o/ntemplate/> .
@prefix xsd: <http://www.w3.org/2001/XMLSchema#> .
@prefix orcid: <https://orcid.org/> .
@prefix prov: <http://www.w3.org/ns/prov#> .
@prefix npx: <http://purl.org/nanopub/x/> .

sub:Head {
  this: np:hasAssertion sub:assertion;
    np:hasProvenance sub:provenance;
    np:hasPublicationInfo sub:pubinfo;
    a np:Nanopublication .
}

sub:assertion {
  sub:comment a <https://w3id.org/linkflows/reviews/ContentComment>, <https://w3id.org/linkflows/reviews/NoActionNeededComment>,
      <https://w3id.org/linkflows/reviews/PositiveComment>, <https://w3id.org/linkflows/reviews/ReviewComment>;
    <https://w3id.org/linkflows/reviews/hasCommentText> "Good claim representation";
    <https://w3id.org/linkflows/reviews/hasImpact> "3";
    <https://w3id.org/linkflows/reviews/refersTo> <http://purl.org/np/RAWCmrfeUUoh1tOl_7qFYoWgrYeonmX4FzAFboCSEoL-s> .
}

sub:provenance {
  sub:assertion prov:wasAttributedTo orcid:0000-0002-3357-9130 .
}

sub:pubinfo {
  sub:sig npx:hasAlgorithm "RSA";
    npx:hasPublicKey "MIGfMA0GCSqGSIb3DQEBAQUAA4GNADCBiQKBgQC2PqbdbBmQ65fSjw5LktEe3tuvpjawgmWWcHh/naS6Zlc4iMzkRHuf/q/ILIYzri1PVsz97hw69ncjJ4Hzh29kBJ8nKmx9OF2d7lif72d3iMjY+cUB3XdSL8iqsqKZU3JAqQNV6ihVKCZwh0fOq+Mliip2AVhdAvoGL8TrgiwaowIDAQAB";
    npx:hasSignature "a1RbIg6XAsWEI4fCv403tpl6Z4EwUyKWvw0So1jtXHssei5vrRgTlpTj8jyTB8WrAAsAy/qu5ZaJhDB4bhgWMA9zXRopqCdmc9fA8K6QnwBsCK+V2WvBb8CESBGNa48wx6dCEu0xxm8QGgpIaIgiCSsvdb7GaBFGQN2OZirYQNk=";
    npx:hasSignatureTarget this: .
  
  this: dct:created "2021-10-19T20:48:36.219+02:00"^^xsd:dateTime;
    dct:creator orcid:0000-0002-3357-9130;
    nt:wasCreatedFromProvenanceTemplate <http://purl.org/np/RANwQa4ICWS5SOjw7gp99nBpXBasapwtZF1fIM3H2gYTM>;
    nt:wasCreatedFromPubinfoTemplate <http://purl.org/np/RAA2MfqdBCzmz9yVWjKLXNbyfBNcwsMmOqcNUxkk1maIM>;
    nt:wasCreatedFromTemplate <http://purl.org/np/RAmIPyDSP2ZrKM3PaAjSOIhkbZJ0CV6lRkh3Mlv7AzFiw> .
}


@prefix this: <http://purl.org/np/RAQTRlVBNlJZj7PvwVwpt3HBq56n30DbcIWJZeogGEJvs> .
@prefix sub: <http://purl.org/np/RAQTRlVBNlJZj7PvwVwpt3HBq56n30DbcIWJZeogGEJvs#> .
@prefix np: <http://www.nanopub.org/nschema#> .
@prefix dct: <http://purl.org/dc/terms/> .
@prefix nt: <https://w3id.org/np/o/ntemplate/> .
@prefix xsd: <http://www.w3.org/2001/XMLSchema#> .
@prefix orcid: <https://orcid.org/> .
@prefix prov: <http://www.w3.org/ns/prov#> .
@prefix npx: <http://purl.org/nanopub/x/> .

sub:Head {
  this: np:hasAssertion sub:assertion;
    np:hasProvenance sub:provenance;
    np:hasPublicationInfo sub:pubinfo;
    a np:Nanopublication .
}

sub:assertion {
  sub:comment a <https://w3id.org/linkflows/reviews/ActionNeededComment>, <https://w3id.org/linkflows/reviews/ContentComment>,
      <https://w3id.org/linkflows/reviews/NegativeComment>, <https://w3id.org/linkflows/reviews/ReviewComment>;
    <https://w3id.org/linkflows/reviews/hasCommentText> "There is no link to the original publication";
    <https://w3id.org/linkflows/reviews/hasImpact> "4";
    <https://w3id.org/linkflows/reviews/refersTo> <http://purl.org/np/RASZZ5T1Ca5gpCMPubKoypR_0WcSUkHiMaADu9o1BS1Xs>;
    <https://w3id.org/linkflows/reviews/refersToMentioningOf> <http://purl.org/np/RASZZ5T1Ca5gpCMPubKoypR_0WcSUkHiMaADu9o1BS1Xs#provenance> .
}

sub:provenance {
  sub:assertion prov:wasAttributedTo orcid:0000-0001-8004-0464 .
}

sub:pubinfo {
  sub:sig npx:hasAlgorithm "RSA";
    npx:hasPublicKey "MIGfMA0GCSqGSIb3DQEBAQUAA4GNADCBiQKBgQDs0t7O15Wx/NFoleAZFCOuayiJlHtJ7daow/5JX9WuaUi0hjKn+wPdhgxDuxQvTPQIe8D6JE1LZnY2LXBSOzDcHKn+QWB6Zkn/ZisiG24V5C0kGpNji6Ab0gaAFZYl32VdS0qLPr34LLsEDzJRUoZHWxg0KoHw85F0EzlrPH+JpwIDAQAB";
    npx:hasSignature "cm9aKrd6P+P46D2xznrpsFuOnsd/lCnILbEwzyM6+j6Jl28112C/XF5ffIplGDecR3SHTljZq7vj4GPnOPz4iaM4aa97wQOBBJT/yEK0X6pzax1H6ZRQ3tgvyiJnyIgeUaJpeS4AAHn8hELK3FJhYDbfuGCw+ctc9OYpwfjWunw=";
    npx:hasSignatureTarget this: .
  
  this: dct:created "2021-07-14T15:13:10.405+02:00"^^xsd:dateTime;
    dct:creator orcid:0000-0001-8004-0464;
    nt:wasCreatedFromProvenanceTemplate <http://purl.org/np/RANwQa4ICWS5SOjw7gp99nBpXBasapwtZF1fIM3H2gYTM>;
    nt:wasCreatedFromPubinfoTemplate <http://purl.org/np/RAA2MfqdBCzmz9yVWjKLXNbyfBNcwsMmOqcNUxkk1maIM>;
    nt:wasCreatedFromTemplate <http://purl.org/np/RAmIPyDSP2ZrKM3PaAjSOIhkbZJ0CV6lRkh3Mlv7AzFiw> .
}


@prefix this: <http://purl.org/np/RAR3HGoKQM__H3hMyXc-2uHUTHcSoWFmicAu5BynhZRLY> .
@prefix sub: <http://purl.org/np/RAR3HGoKQM__H3hMyXc-2uHUTHcSoWFmicAu5BynhZRLY#> .
@prefix np: <http://www.nanopub.org/nschema#> .
@prefix dct: <http://purl.org/dc/terms/> .
@prefix nt: <https://w3id.org/np/o/ntemplate/> .
@prefix xsd: <http://www.w3.org/2001/XMLSchema#> .
@prefix orcid: <https://orcid.org/> .
@prefix prov: <http://www.w3.org/ns/prov#> .
@prefix npx: <http://purl.org/nanopub/x/> .

sub:Head {
  this: np:hasAssertion sub:assertion;
    np:hasProvenance sub:provenance;
    np:hasPublicationInfo sub:pubinfo;
    a np:Nanopublication .
}

sub:assertion {
  sub:comment a <https://w3id.org/linkflows/reviews/ActionNeededComment>, <https://w3id.org/linkflows/reviews/ContentComment>,
      <https://w3id.org/linkflows/reviews/NegativeComment>, <https://w3id.org/linkflows/reviews/ReviewComment>;
    <https://w3id.org/linkflows/reviews/hasCommentText> "The provenance of the formalization should be a \"FormalizationActivity\". As such, more details can be given about the original article from which the scientific claim was derived, the original content from the article (the quote) of the phrase from which the scientific claim was derived (can be the same as the scientific claim itself if it was not rephrased) and the author of the formalization.";
    <https://w3id.org/linkflows/reviews/hasImpact> "3";
    <https://w3id.org/linkflows/reviews/refersTo> <http://purl.org/np/RAPLWOEA5t6_Kx6vVHtibWm92pg1XTN6FIZdWuaTyoy9g>;
    <https://w3id.org/linkflows/reviews/refersToMentioningOf> <http://purl.org/np/RAPLWOEA5t6_Kx6vVHtibWm92pg1XTN6FIZdWuaTyoy9g#provenance> .
}

sub:provenance {
  sub:assertion prov:wasAttributedTo orcid:0000-0002-7114-6459 .
}

sub:pubinfo {
  sub:sig npx:hasAlgorithm "RSA";
    npx:hasPublicKey "MIGfMA0GCSqGSIb3DQEBAQUAA4GNADCBiQKBgQCJlM78d80R+gFMoQB1IG3f7AbqqGOCIv4HmZd1cx1KgEWMUUpPsojFNvx84fC/TltcJ8F8JafnbhDXW2HM2MhdK4yC04ROEV1vIgSzjDicHfiqXvMqdPuMyQp4mmCEY7mUoeEW10mWZqjk+S9TnmiAQbFGcpExP8aosr2aTR7CSQIDAQAB";
    npx:hasSignature "Ws/+5Ih5L3R0qpzUL3VLEPH73w2Hmf9k+nEiT1ISrMZAbRhXPb6hihN4EI3R+NOxYBkwqWtR9IhnpnvXHVXhAIK9WSQwsW1/6xKMFj5LGSyMHDzwlA9ZWZgLV6lI9tthSPoZ1j0Tz/qS6exc3Hbk4lcx0rLoxH2NoQhhYCQjR+o=";
    npx:hasSignatureTarget this: .
  
  this: dct:created "2021-10-06T00:56:34.867+03:00"^^xsd:dateTime;
    dct:creator orcid:0000-0002-7114-6459;
    nt:wasCreatedFromProvenanceTemplate <http://purl.org/np/RANwQa4ICWS5SOjw7gp99nBpXBasapwtZF1fIM3H2gYTM>;
    nt:wasCreatedFromPubinfoTemplate <http://purl.org/np/RAA2MfqdBCzmz9yVWjKLXNbyfBNcwsMmOqcNUxkk1maIM>;
    nt:wasCreatedFromTemplate <http://purl.org/np/RAmIPyDSP2ZrKM3PaAjSOIhkbZJ0CV6lRkh3Mlv7AzFiw> .
}


@prefix this: <http://purl.org/np/RAr4VLVJ09j7EkPwPKW8OxIJGW3my2w_q9Qr8_isYynuw> .
@prefix sub: <http://purl.org/np/RAr4VLVJ09j7EkPwPKW8OxIJGW3my2w_q9Qr8_isYynuw#> .
@prefix np: <http://www.nanopub.org/nschema#> .
@prefix dct: <http://purl.org/dc/terms/> .
@prefix nt: <https://w3id.org/np/o/ntemplate/> .
@prefix xsd: <http://www.w3.org/2001/XMLSchema#> .
@prefix orcid: <https://orcid.org/> .
@prefix prov: <http://www.w3.org/ns/prov#> .
@prefix npx: <http://purl.org/nanopub/x/> .

sub:Head {
  this: np:hasAssertion sub:assertion;
    np:hasProvenance sub:provenance;
    np:hasPublicationInfo sub:pubinfo;
    a np:Nanopublication .
}

sub:assertion {
  sub:comment a <https://w3id.org/linkflows/reviews/ContentComment>, <https://w3id.org/linkflows/reviews/NoActionNeededComment>,
      <https://w3id.org/linkflows/reviews/PositiveComment>, <https://w3id.org/linkflows/reviews/ReviewComment>;
    <https://w3id.org/linkflows/reviews/hasCommentText> "The modelling of the formalization looks good.";
    <https://w3id.org/linkflows/reviews/hasImpact> "5";
    <https://w3id.org/linkflows/reviews/refersTo> <http://purl.org/np/RAGo62Hb_Bx1klF4pn1q1Ty40860e3A7Sz4hr2vojZ2wA>;
    <https://w3id.org/linkflows/reviews/refersToMentioningOf> <https://w3id.org/linkflows/superpattern/terms/SuperPatternInstance> .
}

sub:provenance {
  sub:assertion prov:wasAttributedTo orcid:0000-0002-7114-6459 .
}

sub:pubinfo {
  sub:sig npx:hasAlgorithm "RSA";
    npx:hasPublicKey "MIGfMA0GCSqGSIb3DQEBAQUAA4GNADCBiQKBgQCJlM78d80R+gFMoQB1IG3f7AbqqGOCIv4HmZd1cx1KgEWMUUpPsojFNvx84fC/TltcJ8F8JafnbhDXW2HM2MhdK4yC04ROEV1vIgSzjDicHfiqXvMqdPuMyQp4mmCEY7mUoeEW10mWZqjk+S9TnmiAQbFGcpExP8aosr2aTR7CSQIDAQAB";
    npx:hasSignature "M9bdJEa+zYqoAK2RT9q3BvQ0UFZlLLcXWLGvGqB/LGcOPwXWSv+Xng7GGsCBNd2bvjgahvd+6hSBrTjw48wfM023QH7dzdj6LTL0ru4euweLMONEfxAT/6M7SCae2CHQ0Fg1cfhgqKZg3QtWtu/TliB8F8PZPYgxHB/3XxBDwQ4=";
    npx:hasSignatureTarget this: .
  
  this: dct:created "2021-10-05T17:33:34.296+03:00"^^xsd:dateTime;
    dct:creator orcid:0000-0002-7114-6459;
    nt:wasCreatedFromProvenanceTemplate <http://purl.org/np/RANwQa4ICWS5SOjw7gp99nBpXBasapwtZF1fIM3H2gYTM>;
    nt:wasCreatedFromPubinfoTemplate <http://purl.org/np/RAA2MfqdBCzmz9yVWjKLXNbyfBNcwsMmOqcNUxkk1maIM>;
    nt:wasCreatedFromTemplate <http://purl.org/np/RAmIPyDSP2ZrKM3PaAjSOIhkbZJ0CV6lRkh3Mlv7AzFiw> .
}


@prefix this: <http://purl.org/np/RARduGmw6u6XKRLA5nJyNp-B1GsIcgJAqW0GW5TkwLiMs> .
@prefix sub: <http://purl.org/np/RARduGmw6u6XKRLA5nJyNp-B1GsIcgJAqW0GW5TkwLiMs#> .
@prefix np: <http://www.nanopub.org/nschema#> .
@prefix dct: <http://purl.org/dc/terms/> .
@prefix nt: <https://w3id.org/np/o/ntemplate/> .
@prefix npx: <http://purl.org/nanopub/x/> .
@prefix xsd: <http://www.w3.org/2001/XMLSchema#> .
@prefix orcid: <https://orcid.org/> .
@prefix prov: <http://www.w3.org/ns/prov#> .

sub:Head {
  this: np:hasAssertion sub:assertion;
    np:hasProvenance sub:provenance;
    np:hasPublicationInfo sub:pubinfo;
    a np:Nanopublication .
}

sub:assertion {
  sub:comment a <https://w3id.org/linkflows/reviews/NeutralComment>, <https://w3id.org/linkflows/reviews/ReviewComment>,
      <https://w3id.org/linkflows/reviews/StyleComment>, <https://w3id.org/linkflows/reviews/SuggestionComment>;
    <https://w3id.org/linkflows/reviews/hasCommentText> "A small thing: to start the sentence containing the scientific claim with an uppercase letter.";
    <https://w3id.org/linkflows/reviews/hasImpact> "1";
    <https://w3id.org/linkflows/reviews/refersTo> <http://purl.org/np/RA2JlYTWhC4PuhqFITergBXYM0CdZ_H-uTJ751rOIntlU>;
    <https://w3id.org/linkflows/reviews/refersToMentioningOf> <http://purl.org/np/RA2JlYTWhC4PuhqFITergBXYM0CdZ_H-uTJ751rOIntlU#spi> .
}

sub:provenance {
  sub:assertion prov:wasAttributedTo orcid:0000-0002-7114-6459 .
}

sub:pubinfo {
  sub:sig npx:hasAlgorithm "RSA";
    npx:hasPublicKey "MIGfMA0GCSqGSIb3DQEBAQUAA4GNADCBiQKBgQCJlM78d80R+gFMoQB1IG3f7AbqqGOCIv4HmZd1cx1KgEWMUUpPsojFNvx84fC/TltcJ8F8JafnbhDXW2HM2MhdK4yC04ROEV1vIgSzjDicHfiqXvMqdPuMyQp4mmCEY7mUoeEW10mWZqjk+S9TnmiAQbFGcpExP8aosr2aTR7CSQIDAQAB";
    npx:hasSignature "GUd3uiU2sFDlBevTA+KQmgXk/FP6aIr6PcLaczvVvr54lFmZp8pr2qK6hQvu6dRo+q3foeWv8LpKUWm//OrkowG6SzCaTZ4xlyrsW7oVkNrz2Q/dJUx6n36fuY4WwxzwwKeaTb00R3zP4+5bvN3kCvAzx4s9bO0rl1Tk2bbpYck=";
    npx:hasSignatureTarget this: .
  
  this: dct:created "2021-10-06T22:26:42.403+03:00"^^xsd:dateTime;
    dct:creator orcid:0000-0002-7114-6459;
    npx:supersedes <http://purl.org/np/RAFmdUhujtbu6fOVnxgTVUlqlrPVu1TAma3Ba4fWGw3e0>;
    nt:wasCreatedFromProvenanceTemplate <http://purl.org/np/RANwQa4ICWS5SOjw7gp99nBpXBasapwtZF1fIM3H2gYTM>;
    nt:wasCreatedFromPubinfoTemplate <http://purl.org/np/RAA2MfqdBCzmz9yVWjKLXNbyfBNcwsMmOqcNUxkk1maIM>,
      <http://purl.org/np/RAjpBMlw3owYhJUBo3DtsuDlXsNAJ8cnGeWAutDVjuAuI>;
    nt:wasCreatedFromTemplate <http://purl.org/np/RAmIPyDSP2ZrKM3PaAjSOIhkbZJ0CV6lRkh3Mlv7AzFiw> .
}


@prefix this: <http://purl.org/np/RArrv081fT5rlRJhL6a-Ncimgzlp06badGVDj7kMQOZOE> .
@prefix sub: <http://purl.org/np/RArrv081fT5rlRJhL6a-Ncimgzlp06badGVDj7kMQOZOE#> .
@prefix np: <http://www.nanopub.org/nschema#> .
@prefix dct: <http://purl.org/dc/terms/> .
@prefix nt: <https://w3id.org/np/o/ntemplate/> .
@prefix xsd: <http://www.w3.org/2001/XMLSchema#> .
@prefix orcid: <https://orcid.org/> .
@prefix prov: <http://www.w3.org/ns/prov#> .
@prefix npx: <http://purl.org/nanopub/x/> .

sub:Head {
  this: np:hasAssertion sub:assertion;
    np:hasProvenance sub:provenance;
    np:hasPublicationInfo sub:pubinfo;
    a np:Nanopublication .
}

sub:assertion {
  sub:comment a <https://w3id.org/linkflows/reviews/ActionNeededComment>, <https://w3id.org/linkflows/reviews/ContentComment>,
      <https://w3id.org/linkflows/reviews/NegativeComment>, <https://w3id.org/linkflows/reviews/ReviewComment>;
    <https://w3id.org/linkflows/reviews/hasCommentText> "The provenance of the formalization needs to be a \"FormalizationActivity\", but at the moment the \"sub:quote\" field is missing. There a link to the article from which the scientific claim was taken needs to be specified (\"sub:quote prov:wasQuotedFrom <https://royalsocietypublishing.org/doi/10.1098/rsbl.2021.0158>\"), together with the quote from the article from which the scientific claim was derived (\"sub:quote prov:value \"add phrase from original article from which the scientific claim was extracted or rephrased\" \").";
    <https://w3id.org/linkflows/reviews/hasImpact> "3";
    <https://w3id.org/linkflows/reviews/refersTo> <http://purl.org/np/RAYJe1ruxzvy8idQGuxziYN4ri8OFeKZxzK-QdJPvDug0>;
    <https://w3id.org/linkflows/reviews/refersToMentioningOf> <http://purl.org/np/RAYJe1ruxzvy8idQGuxziYN4ri8OFeKZxzK-QdJPvDug0#provenance> .
}

sub:provenance {
  sub:assertion prov:wasAttributedTo orcid:0000-0002-7114-6459 .
}

sub:pubinfo {
  sub:sig npx:hasAlgorithm "RSA";
    npx:hasPublicKey "MIGfMA0GCSqGSIb3DQEBAQUAA4GNADCBiQKBgQCJlM78d80R+gFMoQB1IG3f7AbqqGOCIv4HmZd1cx1KgEWMUUpPsojFNvx84fC/TltcJ8F8JafnbhDXW2HM2MhdK4yC04ROEV1vIgSzjDicHfiqXvMqdPuMyQp4mmCEY7mUoeEW10mWZqjk+S9TnmiAQbFGcpExP8aosr2aTR7CSQIDAQAB";
    npx:hasSignature "YDQy9jrAfVmagNF32fT+ks06HkXSILBgY0XfOoNSVEG+VFkPl9UM0DUrrPUIN/25xfnZFksdK0NvrV70glfjYodKms72KNsjdMPugUGFUv54x1LTqHQEtfrjMI4liMC+FtPEIqzUYBBx2g8N2gnslmhGQXQom2zAGUly4Y5lC6w=";
    npx:hasSignatureTarget this: .
  
  this: dct:created "2021-10-06T00:38:58.979+03:00"^^xsd:dateTime;
    dct:creator orcid:0000-0002-7114-6459;
    nt:wasCreatedFromProvenanceTemplate <http://purl.org/np/RANwQa4ICWS5SOjw7gp99nBpXBasapwtZF1fIM3H2gYTM>;
    nt:wasCreatedFromPubinfoTemplate <http://purl.org/np/RAA2MfqdBCzmz9yVWjKLXNbyfBNcwsMmOqcNUxkk1maIM>;
    nt:wasCreatedFromTemplate <http://purl.org/np/RAmIPyDSP2ZrKM3PaAjSOIhkbZJ0CV6lRkh3Mlv7AzFiw> .
}


@prefix this: <http://purl.org/np/RARu0NIs9zVJw6hm-IF2X-FT84wOEvpgLxnfCeBi94s1s> .
@prefix sub: <http://purl.org/np/RARu0NIs9zVJw6hm-IF2X-FT84wOEvpgLxnfCeBi94s1s#> .
@prefix np: <http://www.nanopub.org/nschema#> .
@prefix dct: <http://purl.org/dc/terms/> .
@prefix nt: <https://w3id.org/np/o/ntemplate/> .
@prefix npx: <http://purl.org/nanopub/x/> .
@prefix xsd: <http://www.w3.org/2001/XMLSchema#> .
@prefix orcid: <https://orcid.org/> .
@prefix prov: <http://www.w3.org/ns/prov#> .

sub:Head {
  this: np:hasAssertion sub:assertion;
    np:hasProvenance sub:provenance;
    np:hasPublicationInfo sub:pubinfo;
    a np:Nanopublication .
}

sub:assertion {
  sub:comment a <https://w3id.org/linkflows/reviews/ContentComment>, <https://w3id.org/linkflows/reviews/NoActionNeededComment>,
      <https://w3id.org/linkflows/reviews/PositiveComment>, <https://w3id.org/linkflows/reviews/ReviewComment>;
    <https://w3id.org/linkflows/reviews/hasCommentText> "The modelling of the formalization seems to reflect well the content of the scientific claim.";
    <https://w3id.org/linkflows/reviews/hasImpact> "5";
    <https://w3id.org/linkflows/reviews/refersTo> <http://purl.org/np/RAYJe1ruxzvy8idQGuxziYN4ri8OFeKZxzK-QdJPvDug0>;
    <https://w3id.org/linkflows/reviews/refersToMentioningOf> <http://purl.org/np/RAYJe1ruxzvy8idQGuxziYN4ri8OFeKZxzK-QdJPvDug0#spi> .
}

sub:provenance {
  sub:assertion prov:wasAttributedTo orcid:0000-0002-7114-6459 .
}

sub:pubinfo {
  sub:sig npx:hasAlgorithm "RSA";
    npx:hasPublicKey "MIGfMA0GCSqGSIb3DQEBAQUAA4GNADCBiQKBgQCJlM78d80R+gFMoQB1IG3f7AbqqGOCIv4HmZd1cx1KgEWMUUpPsojFNvx84fC/TltcJ8F8JafnbhDXW2HM2MhdK4yC04ROEV1vIgSzjDicHfiqXvMqdPuMyQp4mmCEY7mUoeEW10mWZqjk+S9TnmiAQbFGcpExP8aosr2aTR7CSQIDAQAB";
    npx:hasSignature "JOePGTW/a5xDBZVV6kpCZlu7y7nbIait81GMf1r+5qwGhI9iz7gEVEfcD1v3nhdaUwdDdHq2GFvvLRZORnkIDTsDygK8TOwX1FFKj5cjT+/mpGUzpLgsuLPoB31PK8DsCQdPbLSQAkxpDbdv+vlcWXRJuV7hNmGaGTPbbDXFcoQ=";
    npx:hasSignatureTarget this: .
  
  this: dct:created "2021-10-06T22:46:04.316+03:00"^^xsd:dateTime;
    dct:creator orcid:0000-0002-7114-6459;
    npx:supersedes <http://purl.org/np/RAHzUoVe64B0__SjHxEWo-5jSzzxootr_quip_GGWshW4>;
    nt:wasCreatedFromProvenanceTemplate <http://purl.org/np/RANwQa4ICWS5SOjw7gp99nBpXBasapwtZF1fIM3H2gYTM>;
    nt:wasCreatedFromPubinfoTemplate <http://purl.org/np/RAA2MfqdBCzmz9yVWjKLXNbyfBNcwsMmOqcNUxkk1maIM>,
      <http://purl.org/np/RAjpBMlw3owYhJUBo3DtsuDlXsNAJ8cnGeWAutDVjuAuI>;
    nt:wasCreatedFromTemplate <http://purl.org/np/RAmIPyDSP2ZrKM3PaAjSOIhkbZJ0CV6lRkh3Mlv7AzFiw> .
}


@prefix this: <http://purl.org/np/RARw63N4ShSDNoVWjzrGlBDQL145KY5lku9ANh24rRE74> .
@prefix sub: <http://purl.org/np/RARw63N4ShSDNoVWjzrGlBDQL145KY5lku9ANh24rRE74#> .
@prefix np: <http://www.nanopub.org/nschema#> .
@prefix dct: <http://purl.org/dc/terms/> .
@prefix nt: <https://w3id.org/np/o/ntemplate/> .
@prefix xsd: <http://www.w3.org/2001/XMLSchema#> .
@prefix orcid: <https://orcid.org/> .
@prefix prov: <http://www.w3.org/ns/prov#> .
@prefix npx: <http://purl.org/nanopub/x/> .

sub:Head {
  this: np:hasAssertion sub:assertion;
    np:hasProvenance sub:provenance;
    np:hasPublicationInfo sub:pubinfo;
    a np:Nanopublication .
}

sub:assertion {
  sub:comment a <https://w3id.org/linkflows/reviews/ContentComment>, <https://w3id.org/linkflows/reviews/NoActionNeededComment>,
      <https://w3id.org/linkflows/reviews/PositiveComment>, <https://w3id.org/linkflows/reviews/ReviewComment>;
    <https://w3id.org/linkflows/reviews/hasCommentText> "Very good information provided";
    <https://w3id.org/linkflows/reviews/hasImpact> "1";
    <https://w3id.org/linkflows/reviews/refersTo> <http://purl.org/np/RASZZ5T1Ca5gpCMPubKoypR_0WcSUkHiMaADu9o1BS1Xs>;
    <https://w3id.org/linkflows/reviews/refersToMentioningOf> <http://purl.org/np/RAGo62Hb_Bx1klF4pn1q1Ty40860e3A7Sz4hr2vojZ2wA> .
}

sub:provenance {
  sub:assertion prov:wasAttributedTo orcid:0000-0001-8004-0464 .
}

sub:pubinfo {
  sub:sig npx:hasAlgorithm "RSA";
    npx:hasPublicKey "MIGfMA0GCSqGSIb3DQEBAQUAA4GNADCBiQKBgQDs0t7O15Wx/NFoleAZFCOuayiJlHtJ7daow/5JX9WuaUi0hjKn+wPdhgxDuxQvTPQIe8D6JE1LZnY2LXBSOzDcHKn+QWB6Zkn/ZisiG24V5C0kGpNji6Ab0gaAFZYl32VdS0qLPr34LLsEDzJRUoZHWxg0KoHw85F0EzlrPH+JpwIDAQAB";
    npx:hasSignature "RHbSutRPfK+Cg5ZWgsAIQB9jWMI2CAXBl+1ID+OoEvUCXdn21AKiegwiL5PAK6ws9YxMOiJupCAcAHrP96Du2L9dNp2vPpqiwjaJHq329zerqgqapj/qUwPOLSb+vFEUJN44cpccW5Xg5QMqWj+e7tFs0yFs6cDf4xRh378AxHo=";
    npx:hasSignatureTarget this: .
  
  this: dct:created "2021-07-14T15:15:32.872+02:00"^^xsd:dateTime;
    dct:creator orcid:0000-0001-8004-0464;
    nt:wasCreatedFromProvenanceTemplate <http://purl.org/np/RANwQa4ICWS5SOjw7gp99nBpXBasapwtZF1fIM3H2gYTM>;
    nt:wasCreatedFromPubinfoTemplate <http://purl.org/np/RAA2MfqdBCzmz9yVWjKLXNbyfBNcwsMmOqcNUxkk1maIM>;
    nt:wasCreatedFromTemplate <http://purl.org/np/RAmIPyDSP2ZrKM3PaAjSOIhkbZJ0CV6lRkh3Mlv7AzFiw> .
}


@prefix this: <http://purl.org/np/RAryFiNK2xO4qdxH4NEz0CVbj0poeY_Vn5NBwHhrKdIOk> .
@prefix sub: <http://purl.org/np/RAryFiNK2xO4qdxH4NEz0CVbj0poeY_Vn5NBwHhrKdIOk#> .
@prefix np: <http://www.nanopub.org/nschema#> .
@prefix dct: <http://purl.org/dc/terms/> .
@prefix nt: <https://w3id.org/np/o/ntemplate/> .
@prefix xsd: <http://www.w3.org/2001/XMLSchema#> .
@prefix orcid: <https://orcid.org/> .
@prefix prov: <http://www.w3.org/ns/prov#> .
@prefix npx: <http://purl.org/nanopub/x/> .

sub:Head {
  this: np:hasAssertion sub:assertion;
    np:hasProvenance sub:provenance;
    np:hasPublicationInfo sub:pubinfo;
    a np:Nanopublication .
}

sub:assertion {
  sub:comment a <https://w3id.org/linkflows/reviews/ActionNeededComment>, <https://w3id.org/linkflows/reviews/ContentComment>,
      <https://w3id.org/linkflows/reviews/NegativeComment>, <https://w3id.org/linkflows/reviews/ReviewComment>;
    <https://w3id.org/linkflows/reviews/hasCommentText> "The provenance of this formalization is a \"FormalizationActivity\" where the link to the article and the actual quote from the same article from which the scientific claim was derived need to be specified together with the orcid of the formalization author. This should be changed accordingly.";
    <https://w3id.org/linkflows/reviews/hasImpact> "3";
    <https://w3id.org/linkflows/reviews/refersTo> <http://purl.org/np/RAIWvdnjqmOl2VP_eR2oFBxk97A_dw__FeusMzuRE9SIY>;
    <https://w3id.org/linkflows/reviews/refersToMentioningOf> <http://purl.org/np/RAIWvdnjqmOl2VP_eR2oFBxk97A_dw__FeusMzuRE9SIY#provenance> .
}

sub:provenance {
  sub:assertion prov:wasAttributedTo orcid:0000-0002-7114-6459 .
}

sub:pubinfo {
  sub:sig npx:hasAlgorithm "RSA";
    npx:hasPublicKey "MIGfMA0GCSqGSIb3DQEBAQUAA4GNADCBiQKBgQCJlM78d80R+gFMoQB1IG3f7AbqqGOCIv4HmZd1cx1KgEWMUUpPsojFNvx84fC/TltcJ8F8JafnbhDXW2HM2MhdK4yC04ROEV1vIgSzjDicHfiqXvMqdPuMyQp4mmCEY7mUoeEW10mWZqjk+S9TnmiAQbFGcpExP8aosr2aTR7CSQIDAQAB";
    npx:hasSignature "Yd8EkyMIj5m2fpyYf3mtvQdpxK7eX7K5rr3mO8RBMRA9V1UWjLEFHiCC5EKSVp+IfGIg+otU1N7iHnNSKWwWiRcjlpyYXb+ykk21+G2s4ct6W6L/920yAIo1ksjXZksFbKBSLyZtGS/yrQsgacfzH/2jiJ8Xp7ScardXWBnySds=";
    npx:hasSignatureTarget this: .
  
  this: dct:created "2021-10-14T12:47:33.797+03:00"^^xsd:dateTime;
    dct:creator orcid:0000-0002-7114-6459;
    nt:wasCreatedFromProvenanceTemplate <http://purl.org/np/RANwQa4ICWS5SOjw7gp99nBpXBasapwtZF1fIM3H2gYTM>;
    nt:wasCreatedFromPubinfoTemplate <http://purl.org/np/RAA2MfqdBCzmz9yVWjKLXNbyfBNcwsMmOqcNUxkk1maIM>;
    nt:wasCreatedFromTemplate <http://purl.org/np/RAmIPyDSP2ZrKM3PaAjSOIhkbZJ0CV6lRkh3Mlv7AzFiw> .
}


@prefix this: <http://purl.org/np/RAS1chwiFRQKcwV_D5PeEKo0B1wiqvzfKCwyGRvabebyA> .
@prefix sub: <http://purl.org/np/RAS1chwiFRQKcwV_D5PeEKo0B1wiqvzfKCwyGRvabebyA#> .
@prefix np: <http://www.nanopub.org/nschema#> .
@prefix dct: <http://purl.org/dc/terms/> .
@prefix nt: <https://w3id.org/np/o/ntemplate/> .
@prefix xsd: <http://www.w3.org/2001/XMLSchema#> .
@prefix orcid: <https://orcid.org/> .
@prefix prov: <http://www.w3.org/ns/prov#> .
@prefix npx: <http://purl.org/nanopub/x/> .

sub:Head {
  this: np:hasAssertion sub:assertion;
    np:hasProvenance sub:provenance;
    np:hasPublicationInfo sub:pubinfo;
    a np:Nanopublication .
}

sub:assertion {
  sub:comment a <https://w3id.org/linkflows/reviews/ContentComment>, <https://w3id.org/linkflows/reviews/NoActionNeededComment>,
      <https://w3id.org/linkflows/reviews/PositiveComment>, <https://w3id.org/linkflows/reviews/ReviewComment>;
    <https://w3id.org/linkflows/reviews/hasCommentText> "The modeling of the formalization for the specific scientific claim looks good.";
    <https://w3id.org/linkflows/reviews/hasImpact> "5";
    <https://w3id.org/linkflows/reviews/refersTo> <http://purl.org/np/RAIWvdnjqmOl2VP_eR2oFBxk97A_dw__FeusMzuRE9SIY>;
    <https://w3id.org/linkflows/reviews/refersToMentioningOf> <http://purl.org/np/RAIWvdnjqmOl2VP_eR2oFBxk97A_dw__FeusMzuRE9SIY#spi> .
}

sub:provenance {
  sub:assertion prov:wasAttributedTo orcid:0000-0002-7114-6459 .
}

sub:pubinfo {
  sub:sig npx:hasAlgorithm "RSA";
    npx:hasPublicKey "MIGfMA0GCSqGSIb3DQEBAQUAA4GNADCBiQKBgQCJlM78d80R+gFMoQB1IG3f7AbqqGOCIv4HmZd1cx1KgEWMUUpPsojFNvx84fC/TltcJ8F8JafnbhDXW2HM2MhdK4yC04ROEV1vIgSzjDicHfiqXvMqdPuMyQp4mmCEY7mUoeEW10mWZqjk+S9TnmiAQbFGcpExP8aosr2aTR7CSQIDAQAB";
    npx:hasSignature "Ql7rH5rOKK3kyY0IHUIEMah2pCEY5wf9MS8gdLQcv/k+0nMzMAWLDD8A8R/dzr8R4UfbY9o+gxjMyIPNtFFw15KVcVb1r702oxrupqpznTBvmaq7eqdK8QqAUT2nT+/7w71euRJX+bEy9gp8iSDUZv3qqhVDpFm37gWTcEl0/3M=";
    npx:hasSignatureTarget this: .
  
  this: dct:created "2021-10-14T12:51:34.280+03:00"^^xsd:dateTime;
    dct:creator orcid:0000-0002-7114-6459;
    nt:wasCreatedFromProvenanceTemplate <http://purl.org/np/RANwQa4ICWS5SOjw7gp99nBpXBasapwtZF1fIM3H2gYTM>;
    nt:wasCreatedFromPubinfoTemplate <http://purl.org/np/RAA2MfqdBCzmz9yVWjKLXNbyfBNcwsMmOqcNUxkk1maIM>;
    nt:wasCreatedFromTemplate <http://purl.org/np/RAmIPyDSP2ZrKM3PaAjSOIhkbZJ0CV6lRkh3Mlv7AzFiw> .
}


@prefix this: <http://purl.org/np/RAs-odsHvz6AqhLYAMELeRXsxbMiKb8f8NzMbxPyDba-Q> .
@prefix sub: <http://purl.org/np/RAs-odsHvz6AqhLYAMELeRXsxbMiKb8f8NzMbxPyDba-Q#> .
@prefix np: <http://www.nanopub.org/nschema#> .
@prefix dct: <http://purl.org/dc/terms/> .
@prefix nt: <https://w3id.org/np/o/ntemplate/> .
@prefix xsd: <http://www.w3.org/2001/XMLSchema#> .
@prefix orcid: <https://orcid.org/> .
@prefix prov: <http://www.w3.org/ns/prov#> .
@prefix npx: <http://purl.org/nanopub/x/> .

sub:Head {
  this: np:hasAssertion sub:assertion;
    np:hasProvenance sub:provenance;
    np:hasPublicationInfo sub:pubinfo;
    a np:Nanopublication .
}

sub:assertion {
  sub:comment a <https://w3id.org/linkflows/reviews/ContentComment>, <https://w3id.org/linkflows/reviews/NoActionNeededComment>,
      <https://w3id.org/linkflows/reviews/PositiveComment>, <https://w3id.org/linkflows/reviews/ReviewComment>;
    <https://w3id.org/linkflows/reviews/hasCommentText> "looks good!";
    <https://w3id.org/linkflows/reviews/hasImpact> "1";
    <https://w3id.org/linkflows/reviews/refersTo> <http://purl.org/np/RAmfrSLt-WVQVNTrJi6IlNk3ZiQyYBds0NYGJpUEsPjfI> .
}

sub:provenance {
  sub:assertion prov:wasAttributedTo orcid:0000-0003-4727-9435 .
}

sub:pubinfo {
  sub:sig npx:hasAlgorithm "RSA";
    npx:hasPublicKey "MIGfMA0GCSqGSIb3DQEBAQUAA4GNADCBiQKBgQCTQs+mANCSHWhIW/YPio468UdGNHsPvADpjfaW8um/v2L4AoDIANginfoU65VNbPT5D0ADt1y0uFNne3VEMr9Y+I2HFaz6IKj+LdYMJk6VUf5WJoImRHIX6BZQwcUc22CbTBFYxvqvp3UmmHrCrhLIZjDSyutExK3tOTRoMDjGowIDAQAB";
    npx:hasSignature "UpSORLEb1jYdCKuTbGnVrmrET+JMyC5jLaddTy56+PmuGWg5TYmSKrsC9PnjOevRPVswP1w9ww1xzovHBrYdDSnFP3jGKbEruHr4HqmZ6zzV5h8CGbZaJue1MQhnositOjkyGhZ9+m4qTBvd6J/s5AaxxyNGP2IeYyNUb+8pij4=";
    npx:hasSignatureTarget this: .
  
  this: dct:created "2021-08-03T11:27:50.346+02:00"^^xsd:dateTime;
    dct:creator orcid:0000-0003-4727-9435;
    nt:wasCreatedFromProvenanceTemplate <http://purl.org/np/RANwQa4ICWS5SOjw7gp99nBpXBasapwtZF1fIM3H2gYTM>;
    nt:wasCreatedFromPubinfoTemplate <http://purl.org/np/RAA2MfqdBCzmz9yVWjKLXNbyfBNcwsMmOqcNUxkk1maIM>;
    nt:wasCreatedFromTemplate <http://purl.org/np/RAmIPyDSP2ZrKM3PaAjSOIhkbZJ0CV6lRkh3Mlv7AzFiw> .
}


@prefix this: <http://purl.org/np/RASUNuFag1tEc7eMPQZovFiQZtA29DIFplZ982LQdg838> .
@prefix sub: <http://purl.org/np/RASUNuFag1tEc7eMPQZovFiQZtA29DIFplZ982LQdg838#> .
@prefix np: <http://www.nanopub.org/nschema#> .
@prefix dct: <http://purl.org/dc/terms/> .
@prefix nt: <https://w3id.org/np/o/ntemplate/> .
@prefix xsd: <http://www.w3.org/2001/XMLSchema#> .
@prefix orcid: <https://orcid.org/> .
@prefix prov: <http://www.w3.org/ns/prov#> .
@prefix npx: <http://purl.org/nanopub/x/> .

sub:Head {
  this: np:hasAssertion sub:assertion;
    np:hasProvenance sub:provenance;
    np:hasPublicationInfo sub:pubinfo;
    a np:Nanopublication .
}

sub:assertion {
  sub:comment a <https://w3id.org/linkflows/reviews/ContentComment>, <https://w3id.org/linkflows/reviews/NoActionNeededComment>,
      <https://w3id.org/linkflows/reviews/PositiveComment>, <https://w3id.org/linkflows/reviews/ReviewComment>;
    <https://w3id.org/linkflows/reviews/hasCommentText> "The content is very good";
    <https://w3id.org/linkflows/reviews/hasImpact> "1";
    <https://w3id.org/linkflows/reviews/refersTo> <http://purl.org/np/RATc9O9tCdQPlrsJeGNsTNO0PbENIzdKa6XAOex7dXfrY>;
    <https://w3id.org/linkflows/reviews/refersToMentioningOf> <http://purl.org/np/RATc9O9tCdQPlrsJeGNsTNO0PbENIzdKa6XAOex7dXfrY> .
}

sub:provenance {
  sub:assertion prov:wasAttributedTo orcid:0000-0001-8004-0464 .
}

sub:pubinfo {
  sub:sig npx:hasAlgorithm "RSA";
    npx:hasPublicKey "MIGfMA0GCSqGSIb3DQEBAQUAA4GNADCBiQKBgQDs0t7O15Wx/NFoleAZFCOuayiJlHtJ7daow/5JX9WuaUi0hjKn+wPdhgxDuxQvTPQIe8D6JE1LZnY2LXBSOzDcHKn+QWB6Zkn/ZisiG24V5C0kGpNji6Ab0gaAFZYl32VdS0qLPr34LLsEDzJRUoZHWxg0KoHw85F0EzlrPH+JpwIDAQAB";
    npx:hasSignature "BNggO8TH5+4e3fQQz4oN3yt5lwiz1UOG4TKXH/RGRoKyqI7bZUrJdXeGVPF2WwDmxbRPAvF+XXp+LtJ9e4KSh1fDrhED+/5yulID909VLUliKzWQlRb9MtC5/GQ4TZNB0oFCcH8xYWK9vC85yKa1r66ZFUUCaLarroMFVnFTilU=";
    npx:hasSignatureTarget this: .
  
  this: dct:created "2021-07-14T15:17:08.822+02:00"^^xsd:dateTime;
    dct:creator orcid:0000-0001-8004-0464;
    nt:wasCreatedFromProvenanceTemplate <http://purl.org/np/RANwQa4ICWS5SOjw7gp99nBpXBasapwtZF1fIM3H2gYTM>;
    nt:wasCreatedFromPubinfoTemplate <http://purl.org/np/RAA2MfqdBCzmz9yVWjKLXNbyfBNcwsMmOqcNUxkk1maIM>;
    nt:wasCreatedFromTemplate <http://purl.org/np/RAmIPyDSP2ZrKM3PaAjSOIhkbZJ0CV6lRkh3Mlv7AzFiw> .
}


@prefix this: <http://purl.org/np/RAS-uQZear9RltSQHw4wUJN-Rspq0VrnSD616wvEg2Hfg> .
@prefix sub: <http://purl.org/np/RAS-uQZear9RltSQHw4wUJN-Rspq0VrnSD616wvEg2Hfg#> .
@prefix np: <http://www.nanopub.org/nschema#> .
@prefix dct: <http://purl.org/dc/terms/> .
@prefix nt: <https://w3id.org/np/o/ntemplate/> .
@prefix xsd: <http://www.w3.org/2001/XMLSchema#> .
@prefix orcid: <https://orcid.org/> .
@prefix prov: <http://www.w3.org/ns/prov#> .
@prefix npx: <http://purl.org/nanopub/x/> .

sub:Head {
  this: np:hasAssertion sub:assertion;
    np:hasProvenance sub:provenance;
    np:hasPublicationInfo sub:pubinfo;
    a np:Nanopublication .
}

sub:assertion {
  sub:comment a <https://w3id.org/linkflows/reviews/ContentComment>, <https://w3id.org/linkflows/reviews/NeutralComment>,
      <https://w3id.org/linkflows/reviews/ReviewComment>, <https://w3id.org/linkflows/reviews/SuggestionComment>;
    <https://w3id.org/linkflows/reviews/hasCommentText> "Since it is a legal issue, wouldn't https://w3id.org/linkflows/superpattern/latest/alwaysQualifier work better?";
    <https://w3id.org/linkflows/reviews/hasImpact> "4";
    <https://w3id.org/linkflows/reviews/refersTo> <http://purl.org/np/RAjk3YoNydLhbuD4BV9FD21ecELazvZibHHM7IXtJd-4A>;
    <https://w3id.org/linkflows/reviews/refersToMentioningOf> <https://w3id.org/linkflows/superpattern/terms/generallyQualifier> .
}

sub:provenance {
  sub:assertion prov:wasAttributedTo orcid:0000-0002-0191-7211 .
}

sub:pubinfo {
  sub:sig npx:hasAlgorithm "RSA";
    npx:hasPublicKey "MIGfMA0GCSqGSIb3DQEBAQUAA4GNADCBiQKBgQC3cICbOHZ1ecuLOsgovKwUlFRRvNWNgBJxoXCFAYWtU2OK97i/SjoIaxFphg9tkv9WxOjtPqYJ4cuM0E76wxeRZ7VBMHBrBIyCAGTvAfESWVQZCDgulG46VjffEzXuRmqOka/C5Ur6beLijFPMtiWEg6I2Mbj8z9vuHPxReIu4JwIDAQAB";
    npx:hasSignature "QycY/CX4WDR5Z0j13SO0y02Y+erHpZ1vzcUG+G0giHeIJ7mnC6QchYLFE6xak+8B91HgG8iVqAw5w7Rkdf6U02MnTpQn4BeZr3hmANud8W2qvh+9b/t1jZCpGEVSXaP/ePp6nbv05qa6YVigpLKGUZSD/Zn3jjotB/+FD2uskWM=";
    npx:hasSignatureTarget this: .
  
  this: dct:created "2021-07-21T11:40:34.387+02:00"^^xsd:dateTime;
    dct:creator orcid:0000-0002-0191-7211;
    nt:wasCreatedFromProvenanceTemplate <http://purl.org/np/RANwQa4ICWS5SOjw7gp99nBpXBasapwtZF1fIM3H2gYTM>;
    nt:wasCreatedFromPubinfoTemplate <http://purl.org/np/RAA2MfqdBCzmz9yVWjKLXNbyfBNcwsMmOqcNUxkk1maIM>;
    nt:wasCreatedFromTemplate <http://purl.org/np/RAmIPyDSP2ZrKM3PaAjSOIhkbZJ0CV6lRkh3Mlv7AzFiw> .
}


@prefix this: <http://purl.org/np/RATnFOH121UVN_q4-PYwL98l_XRFhUb0PGb_hiSGnRD3A> .
@prefix sub: <http://purl.org/np/RATnFOH121UVN_q4-PYwL98l_XRFhUb0PGb_hiSGnRD3A#> .
@prefix np: <http://www.nanopub.org/nschema#> .
@prefix dct: <http://purl.org/dc/terms/> .
@prefix nt: <https://w3id.org/np/o/ntemplate/> .
@prefix xsd: <http://www.w3.org/2001/XMLSchema#> .
@prefix orcid: <https://orcid.org/> .
@prefix prov: <http://www.w3.org/ns/prov#> .
@prefix npx: <http://purl.org/nanopub/x/> .

sub:Head {
  this: np:hasAssertion sub:assertion;
    np:hasProvenance sub:provenance;
    np:hasPublicationInfo sub:pubinfo;
    a np:Nanopublication .
}

sub:assertion {
  sub:comment a <https://w3id.org/linkflows/reviews/ContentComment>, <https://w3id.org/linkflows/reviews/NoActionNeededComment>,
      <https://w3id.org/linkflows/reviews/PositiveComment>, <https://w3id.org/linkflows/reviews/ReviewComment>;
    <https://w3id.org/linkflows/reviews/hasCommentText> "The provenance of the formalization is a \"FormalizationActivity\" as was correctly chosen and filled in.";
    <https://w3id.org/linkflows/reviews/hasImpact> "4";
    <https://w3id.org/linkflows/reviews/refersTo> <http://purl.org/np/RAjk3YoNydLhbuD4BV9FD21ecELazvZibHHM7IXtJd-4A>;
    <https://w3id.org/linkflows/reviews/refersToMentioningOf> <http://purl.org/np/RAjk3YoNydLhbuD4BV9FD21ecELazvZibHHM7IXtJd-4A#provenance> .
}

sub:provenance {
  sub:assertion prov:wasAttributedTo orcid:0000-0002-7114-6459 .
}

sub:pubinfo {
  sub:sig npx:hasAlgorithm "RSA";
    npx:hasPublicKey "MIGfMA0GCSqGSIb3DQEBAQUAA4GNADCBiQKBgQCJlM78d80R+gFMoQB1IG3f7AbqqGOCIv4HmZd1cx1KgEWMUUpPsojFNvx84fC/TltcJ8F8JafnbhDXW2HM2MhdK4yC04ROEV1vIgSzjDicHfiqXvMqdPuMyQp4mmCEY7mUoeEW10mWZqjk+S9TnmiAQbFGcpExP8aosr2aTR7CSQIDAQAB";
    npx:hasSignature "P1Uqnv2t/Jd3HIONGLBy7x2d54TATYWiBLr/Q8/be6o/0wKwny8NcxhDUVvi0WnEoi3MzQremxLCupSIlw6+2M4fwc50bO1gOw6W5WeXTlt+nI1j4ZPjdoq/+HwY2+7hsCz2PYhBRrxsMYyAhLcdZiDBxetBdqt23MS7iSOmXJY=";
    npx:hasSignatureTarget this: .
  
  this: dct:created "2021-10-06T01:40:21.854+03:00"^^xsd:dateTime;
    dct:creator orcid:0000-0002-7114-6459;
    nt:wasCreatedFromProvenanceTemplate <http://purl.org/np/RANwQa4ICWS5SOjw7gp99nBpXBasapwtZF1fIM3H2gYTM>;
    nt:wasCreatedFromPubinfoTemplate <http://purl.org/np/RAA2MfqdBCzmz9yVWjKLXNbyfBNcwsMmOqcNUxkk1maIM>;
    nt:wasCreatedFromTemplate <http://purl.org/np/RAmIPyDSP2ZrKM3PaAjSOIhkbZJ0CV6lRkh3Mlv7AzFiw> .
}


@prefix this: <http://purl.org/np/RATTYklfFzBbXntIlLTTq7JhQUcg1oWCPhF1ZBWR5G3r8> .
@prefix sub: <http://purl.org/np/RATTYklfFzBbXntIlLTTq7JhQUcg1oWCPhF1ZBWR5G3r8#> .
@prefix np: <http://www.nanopub.org/nschema#> .
@prefix dct: <http://purl.org/dc/terms/> .
@prefix nt: <https://w3id.org/np/o/ntemplate/> .
@prefix xsd: <http://www.w3.org/2001/XMLSchema#> .
@prefix orcid: <https://orcid.org/> .
@prefix prov: <http://www.w3.org/ns/prov#> .
@prefix npx: <http://purl.org/nanopub/x/> .

sub:Head {
  this: np:hasAssertion sub:assertion;
    np:hasProvenance sub:provenance;
    np:hasPublicationInfo sub:pubinfo;
    a np:Nanopublication .
}

sub:assertion {
  sub:comment a <https://w3id.org/linkflows/reviews/ContentComment>, <https://w3id.org/linkflows/reviews/NoActionNeededComment>,
      <https://w3id.org/linkflows/reviews/PositiveComment>, <https://w3id.org/linkflows/reviews/ReviewComment>;
    <https://w3id.org/linkflows/reviews/hasCommentText> "The modelling of the scientific claim (if we assume the claim is rephrased in an atomic way) seems correct.";
    <https://w3id.org/linkflows/reviews/hasImpact> "4";
    <https://w3id.org/linkflows/reviews/refersTo> <http://purl.org/np/RAxxJWyH8OdTJLs-ZY1q5jVq1OWFNOoLFvwEcUFyR8EEo>;
    <https://w3id.org/linkflows/reviews/refersToMentioningOf> <https://w3id.org/linkflows/superpattern/terms/SuperPatternInstance> .
}

sub:provenance {
  sub:assertion prov:wasAttributedTo orcid:0000-0002-7114-6459 .
}

sub:pubinfo {
  sub:sig npx:hasAlgorithm "RSA";
    npx:hasPublicKey "MIGfMA0GCSqGSIb3DQEBAQUAA4GNADCBiQKBgQCJlM78d80R+gFMoQB1IG3f7AbqqGOCIv4HmZd1cx1KgEWMUUpPsojFNvx84fC/TltcJ8F8JafnbhDXW2HM2MhdK4yC04ROEV1vIgSzjDicHfiqXvMqdPuMyQp4mmCEY7mUoeEW10mWZqjk+S9TnmiAQbFGcpExP8aosr2aTR7CSQIDAQAB";
    npx:hasSignature "De5Ap4VAnZPRDa3qUID9jgRm71fEYReHDzWX09+sXzHgbvv7aig/EXBcMsNPRiUt30ocnE3fcCCfNfdyb7x6NvRjHROYU4oNWWyT3XvhPwhtrswPy3LDo5BiAKswQx5EshrwV3Iu0s8GU9dd7vwA2rTk1dbKu8eGMdqCF9IB+mk=";
    npx:hasSignatureTarget this: .
  
  this: dct:created "2021-09-27T16:47:06.160+03:00"^^xsd:dateTime;
    dct:creator orcid:0000-0002-7114-6459;
    nt:wasCreatedFromProvenanceTemplate <http://purl.org/np/RANwQa4ICWS5SOjw7gp99nBpXBasapwtZF1fIM3H2gYTM>;
    nt:wasCreatedFromPubinfoTemplate <http://purl.org/np/RAA2MfqdBCzmz9yVWjKLXNbyfBNcwsMmOqcNUxkk1maIM>;
    nt:wasCreatedFromTemplate <http://purl.org/np/RAmIPyDSP2ZrKM3PaAjSOIhkbZJ0CV6lRkh3Mlv7AzFiw> .
}


@prefix this: <http://purl.org/np/RAtxvhGFng6jC64kXFZ8mmMDc1fsa5WPmRpL0fNoEGwbc> .
@prefix sub: <http://purl.org/np/RAtxvhGFng6jC64kXFZ8mmMDc1fsa5WPmRpL0fNoEGwbc#> .
@prefix np: <http://www.nanopub.org/nschema#> .
@prefix dct: <http://purl.org/dc/terms/> .
@prefix nt: <https://w3id.org/np/o/ntemplate/> .
@prefix xsd: <http://www.w3.org/2001/XMLSchema#> .
@prefix orcid: <https://orcid.org/> .
@prefix prov: <http://www.w3.org/ns/prov#> .
@prefix npx: <http://purl.org/nanopub/x/> .

sub:Head {
  this: np:hasAssertion sub:assertion;
    np:hasProvenance sub:provenance;
    np:hasPublicationInfo sub:pubinfo;
    a np:Nanopublication .
}

sub:assertion {
  sub:comment a <https://w3id.org/linkflows/reviews/ActionNeededComment>, <https://w3id.org/linkflows/reviews/ContentComment>,
      <https://w3id.org/linkflows/reviews/NegativeComment>, <https://w3id.org/linkflows/reviews/ReviewComment>;
    <https://w3id.org/linkflows/reviews/hasCommentText> "The original quote from the article that contains the scientific claim that is formalized should be written here, instead of the sentence with the scientific claim.";
    <https://w3id.org/linkflows/reviews/hasImpact> "3";
    <https://w3id.org/linkflows/reviews/refersTo> <http://purl.org/np/RATc9O9tCdQPlrsJeGNsTNO0PbENIzdKa6XAOex7dXfrY>;
    <https://w3id.org/linkflows/reviews/refersToMentioningOf> <http://purl.org/np/RATc9O9tCdQPlrsJeGNsTNO0PbENIzdKa6XAOex7dXfrY#quote> .
}

sub:provenance {
  sub:assertion prov:wasAttributedTo orcid:0000-0002-7114-6459 .
}

sub:pubinfo {
  sub:sig npx:hasAlgorithm "RSA";
    npx:hasPublicKey "MIGfMA0GCSqGSIb3DQEBAQUAA4GNADCBiQKBgQCJlM78d80R+gFMoQB1IG3f7AbqqGOCIv4HmZd1cx1KgEWMUUpPsojFNvx84fC/TltcJ8F8JafnbhDXW2HM2MhdK4yC04ROEV1vIgSzjDicHfiqXvMqdPuMyQp4mmCEY7mUoeEW10mWZqjk+S9TnmiAQbFGcpExP8aosr2aTR7CSQIDAQAB";
    npx:hasSignature "Z45UfXfRswGPvKMYsj9BSwspnvkG8onwP9YAdiPUMsZNMsSiNYVm+zv4DjD8/F6OdVTGWHlnVMHk6gi5T53KTbxIuBsx7AxRv6v3H2dUQ42QZS4yZER6D7339S/5ttucRHcaL/gcrFqVsjT3ZZiqleG00G0VgxoB1gjMijYzfFg=";
    npx:hasSignatureTarget this: .
  
  this: dct:created "2021-10-04T19:21:26.003+03:00"^^xsd:dateTime;
    dct:creator orcid:0000-0002-7114-6459;
    nt:wasCreatedFromProvenanceTemplate <http://purl.org/np/RANwQa4ICWS5SOjw7gp99nBpXBasapwtZF1fIM3H2gYTM>;
    nt:wasCreatedFromPubinfoTemplate <http://purl.org/np/RAA2MfqdBCzmz9yVWjKLXNbyfBNcwsMmOqcNUxkk1maIM>;
    nt:wasCreatedFromTemplate <http://purl.org/np/RAmIPyDSP2ZrKM3PaAjSOIhkbZJ0CV6lRkh3Mlv7AzFiw> .
}


@prefix this: <http://purl.org/np/RAug-T7pRS3r66x8RLCgglvLWTUPEZU6eELmKijHnoMYM> .
@prefix sub: <http://purl.org/np/RAug-T7pRS3r66x8RLCgglvLWTUPEZU6eELmKijHnoMYM#> .
@prefix np: <http://www.nanopub.org/nschema#> .
@prefix dct: <http://purl.org/dc/terms/> .
@prefix nt: <https://w3id.org/np/o/ntemplate/> .
@prefix xsd: <http://www.w3.org/2001/XMLSchema#> .
@prefix orcid: <https://orcid.org/> .
@prefix prov: <http://www.w3.org/ns/prov#> .
@prefix npx: <http://purl.org/nanopub/x/> .

sub:Head {
  this: np:hasAssertion sub:assertion;
    np:hasProvenance sub:provenance;
    np:hasPublicationInfo sub:pubinfo;
    a np:Nanopublication .
}

sub:assertion {
  sub:comment a <https://w3id.org/linkflows/reviews/ActionNeededComment>, <https://w3id.org/linkflows/reviews/ContentComment>,
      <https://w3id.org/linkflows/reviews/NegativeComment>, <https://w3id.org/linkflows/reviews/ReviewComment>;
    <https://w3id.org/linkflows/reviews/hasCommentText> "The context class 'chemical to gene association' doesn't make sense to me here. I suppose we are talking about individual patients here, so then the context class 'human' would make sense, meaning whenever a human has this condition then it is sometimes related to that other condition *of the same human*.";
    <https://w3id.org/linkflows/reviews/hasImpact> "5";
    <https://w3id.org/linkflows/reviews/refersTo> <http://purl.org/np/RAsdV8EQ1qn_lXOrgoG7mPaF1JXdFLzt2iYy4eMhMMuM4>;
    <https://w3id.org/linkflows/reviews/refersToMentioningOf> <https://w3id.org/biolink/vocab/ChemicalToGeneAssociation> .
}

sub:provenance {
  sub:assertion prov:wasAttributedTo orcid:0000-0002-1267-0234 .
}

sub:pubinfo {
  sub:sig npx:hasAlgorithm "RSA";
    npx:hasPublicKey "MIGfMA0GCSqGSIb3DQEBAQUAA4GNADCBiQKBgQCwUtewGCpT5vIfXYE1bmf/Uqu1ojqnWdYxv+ySO80ul8Gu7m8KoyPAwuvaPj0lvPtHrg000qMmkxzKhYknEjq8v7EerxZNYp5B3/3+5ZpuWOYAs78UnQVjbHSmDdmryr4D4VvvNIiUmd0yxci47dTFUj4DvfHnGd6hVe5+goqdcwIDAQAB";
    npx:hasSignature "PcnLn+gPPz53Xs9V7OilWy0f6/bqpieqHsFgFuygNBCEWLE2+gnpQFIyYZHdc1PsTDqz2O8jSvbL4pGAw0iC7fvLMfgJagCgn5qcluhHABqNbT2Cs53QkBXsGvYiXBVoM7/KFdQn3iEzGDwVAZ6O/+cALx8yNbqHMB6W/UrQXG0=";
    npx:hasSignatureTarget this: .
  
  this: dct:created "2021-10-14T09:28:45.501+02:00"^^xsd:dateTime;
    dct:creator orcid:0000-0002-1267-0234;
    nt:wasCreatedFromProvenanceTemplate <http://purl.org/np/RANwQa4ICWS5SOjw7gp99nBpXBasapwtZF1fIM3H2gYTM>;
    nt:wasCreatedFromPubinfoTemplate <http://purl.org/np/RAA2MfqdBCzmz9yVWjKLXNbyfBNcwsMmOqcNUxkk1maIM>;
    nt:wasCreatedFromTemplate <http://purl.org/np/RAmIPyDSP2ZrKM3PaAjSOIhkbZJ0CV6lRkh3Mlv7AzFiw> .
}


@prefix this: <http://purl.org/np/RAUIRPBS5xg8wc9LR6s4kiuTf5kSkyYlaHqIAO6LCqHMY> .
@prefix sub: <http://purl.org/np/RAUIRPBS5xg8wc9LR6s4kiuTf5kSkyYlaHqIAO6LCqHMY#> .
@prefix np: <http://www.nanopub.org/nschema#> .
@prefix dct: <http://purl.org/dc/terms/> .
@prefix nt: <https://w3id.org/np/o/ntemplate/> .
@prefix xsd: <http://www.w3.org/2001/XMLSchema#> .
@prefix orcid: <https://orcid.org/> .
@prefix prov: <http://www.w3.org/ns/prov#> .
@prefix npx: <http://purl.org/nanopub/x/> .

sub:Head {
  this: np:hasAssertion sub:assertion;
    np:hasProvenance sub:provenance;
    np:hasPublicationInfo sub:pubinfo;
    a np:Nanopublication .
}

sub:assertion {
  sub:comment a <https://w3id.org/linkflows/reviews/ActionNeededComment>, <https://w3id.org/linkflows/reviews/ContentComment>,
      <https://w3id.org/linkflows/reviews/NegativeComment>, <https://w3id.org/linkflows/reviews/ReviewComment>;
    <https://w3id.org/linkflows/reviews/hasCommentText> "Looking at this again, I think this formalization can be made more precise (and in a way simpler) by not using the universal context, but instead biodiversity data (Q28946370) as context and data reuse (Q58023280) as object.";
    <https://w3id.org/linkflows/reviews/hasImpact> "4";
    <https://w3id.org/linkflows/reviews/refersTo> <http://purl.org/np/RAjk3YoNydLhbuD4BV9FD21ecELazvZibHHM7IXtJd-4A> .
}

sub:provenance {
  sub:assertion prov:wasAttributedTo orcid:0000-0002-1267-0234 .
}

sub:pubinfo {
  sub:sig npx:hasAlgorithm "RSA";
    npx:hasPublicKey "MIGfMA0GCSqGSIb3DQEBAQUAA4GNADCBiQKBgQCwUtewGCpT5vIfXYE1bmf/Uqu1ojqnWdYxv+ySO80ul8Gu7m8KoyPAwuvaPj0lvPtHrg000qMmkxzKhYknEjq8v7EerxZNYp5B3/3+5ZpuWOYAs78UnQVjbHSmDdmryr4D4VvvNIiUmd0yxci47dTFUj4DvfHnGd6hVe5+goqdcwIDAQAB";
    npx:hasSignature "sBe3UpUaCWDjizOJ/kJUdcYixkpUahGedhXa2P7cByV1yIfnw7vuI9nqf30HGzFpBz5UBwmQ3/S7Dx7aHEr5XbJgRB5yI10XFqk6lpdLv/e2shLmGurzmBEey8MIeuO6kfOAv3A/4o6bpFwpCFr7inyIy8IaM7RMN71XTELCd7M=";
    npx:hasSignatureTarget this: .
  
  this: dct:created "2021-11-09T15:37:39.607+01:00"^^xsd:dateTime;
    dct:creator orcid:0000-0002-1267-0234;
    nt:wasCreatedFromProvenanceTemplate <http://purl.org/np/RANwQa4ICWS5SOjw7gp99nBpXBasapwtZF1fIM3H2gYTM>;
    nt:wasCreatedFromPubinfoTemplate <http://purl.org/np/RAA2MfqdBCzmz9yVWjKLXNbyfBNcwsMmOqcNUxkk1maIM>;
    nt:wasCreatedFromTemplate <http://purl.org/np/RAmIPyDSP2ZrKM3PaAjSOIhkbZJ0CV6lRkh3Mlv7AzFiw> .
}


@prefix this: <http://purl.org/np/RAulb_vr2ZUKLUBUhsx8RWC75c4UViIcLXaMMbn7z4JuE> .
@prefix sub: <http://purl.org/np/RAulb_vr2ZUKLUBUhsx8RWC75c4UViIcLXaMMbn7z4JuE#> .
@prefix np: <http://www.nanopub.org/nschema#> .
@prefix dct: <http://purl.org/dc/terms/> .
@prefix nt: <https://w3id.org/np/o/ntemplate/> .
@prefix xsd: <http://www.w3.org/2001/XMLSchema#> .
@prefix orcid: <https://orcid.org/> .
@prefix prov: <http://www.w3.org/ns/prov#> .
@prefix npx: <http://purl.org/nanopub/x/> .

sub:Head {
  this: np:hasAssertion sub:assertion;
    np:hasProvenance sub:provenance;
    np:hasPublicationInfo sub:pubinfo;
    a np:Nanopublication .
}

sub:assertion {
  sub:comment a <https://w3id.org/linkflows/reviews/ActionNeededComment>, <https://w3id.org/linkflows/reviews/ContentComment>,
      <https://w3id.org/linkflows/reviews/NegativeComment>, <https://w3id.org/linkflows/reviews/ReviewComment>;
    <https://w3id.org/linkflows/reviews/hasCommentText> "I find the context class 'Digital Humanities' a bit confusing, as it is unclear to me what the instances of this class are. WikiData is not always very precise about this, but the superpattern is. I believe that a context class like 'Digital Humanities research' (as mentioned in the label) would make more sense.";
    <https://w3id.org/linkflows/reviews/hasImpact> "4";
    <https://w3id.org/linkflows/reviews/refersTo> <http://purl.org/np/RATc9O9tCdQPlrsJeGNsTNO0PbENIzdKa6XAOex7dXfrY> .
}

sub:provenance {
  sub:assertion prov:wasAttributedTo orcid:0000-0002-1267-0234 .
}

sub:pubinfo {
  sub:sig npx:hasAlgorithm "RSA";
    npx:hasPublicKey "MIGfMA0GCSqGSIb3DQEBAQUAA4GNADCBiQKBgQCwUtewGCpT5vIfXYE1bmf/Uqu1ojqnWdYxv+ySO80ul8Gu7m8KoyPAwuvaPj0lvPtHrg000qMmkxzKhYknEjq8v7EerxZNYp5B3/3+5ZpuWOYAs78UnQVjbHSmDdmryr4D4VvvNIiUmd0yxci47dTFUj4DvfHnGd6hVe5+goqdcwIDAQAB";
    npx:hasSignature "CIq8MmjcN7DXwVt9IOx7lZJWyxey/M3RUdwDG8lucmhNZvv2eCu7uBrd6e6YQm8s8vUWQ6g1lklU9lB3mKw2REu9zvzhQnRQLxpLSN3Q/p9yuW2f8O9j3meUQo/1YgQogbVsDYzi0ifv/RXfjMg01/Z+qrCxkYkHTbJ096FxIpo=";
    npx:hasSignatureTarget this: .
  
  this: dct:created "2021-10-14T10:51:32.113+02:00"^^xsd:dateTime;
    dct:creator orcid:0000-0002-1267-0234;
    nt:wasCreatedFromProvenanceTemplate <http://purl.org/np/RANwQa4ICWS5SOjw7gp99nBpXBasapwtZF1fIM3H2gYTM>;
    nt:wasCreatedFromPubinfoTemplate <http://purl.org/np/RAA2MfqdBCzmz9yVWjKLXNbyfBNcwsMmOqcNUxkk1maIM>;
    nt:wasCreatedFromTemplate <http://purl.org/np/RAmIPyDSP2ZrKM3PaAjSOIhkbZJ0CV6lRkh3Mlv7AzFiw> .
}


@prefix this: <http://purl.org/np/RAU_qtmakLsaxm2FkyTFgwP2bDHHBGZk9GBDeT0JAfGm8> .
@prefix sub: <http://purl.org/np/RAU_qtmakLsaxm2FkyTFgwP2bDHHBGZk9GBDeT0JAfGm8#> .
@prefix np: <http://www.nanopub.org/nschema#> .
@prefix dct: <http://purl.org/dc/terms/> .
@prefix nt: <https://w3id.org/np/o/ntemplate/> .
@prefix xsd: <http://www.w3.org/2001/XMLSchema#> .
@prefix orcid: <https://orcid.org/> .
@prefix prov: <http://www.w3.org/ns/prov#> .
@prefix npx: <http://purl.org/nanopub/x/> .

sub:Head {
  this: np:hasAssertion sub:assertion;
    np:hasProvenance sub:provenance;
    np:hasPublicationInfo sub:pubinfo;
    a np:Nanopublication .
}

sub:assertion {
  sub:comment a <https://w3id.org/linkflows/reviews/ContentComment>, <https://w3id.org/linkflows/reviews/NeutralComment>,
      <https://w3id.org/linkflows/reviews/NoActionNeededComment>, <https://w3id.org/linkflows/reviews/ReviewComment>;
    <https://w3id.org/linkflows/reviews/hasCommentText> "The provenance indicates that this is a joint-authored formalization.";
    <https://w3id.org/linkflows/reviews/hasImpact> "1";
    <https://w3id.org/linkflows/reviews/refersTo> <http://purl.org/np/RAjk3YoNydLhbuD4BV9FD21ecELazvZibHHM7IXtJd-4A>;
    <https://w3id.org/linkflows/reviews/refersToMentioningOf> <http://purl.org/np/RAjk3YoNydLhbuD4BV9FD21ecELazvZibHHM7IXtJd-4A#activity> .
}

sub:provenance {
  sub:assertion prov:wasAttributedTo orcid:0000-0002-7114-6459 .
}

sub:pubinfo {
  sub:sig npx:hasAlgorithm "RSA";
    npx:hasPublicKey "MIGfMA0GCSqGSIb3DQEBAQUAA4GNADCBiQKBgQCJlM78d80R+gFMoQB1IG3f7AbqqGOCIv4HmZd1cx1KgEWMUUpPsojFNvx84fC/TltcJ8F8JafnbhDXW2HM2MhdK4yC04ROEV1vIgSzjDicHfiqXvMqdPuMyQp4mmCEY7mUoeEW10mWZqjk+S9TnmiAQbFGcpExP8aosr2aTR7CSQIDAQAB";
    npx:hasSignature "Cnu7cQ73YPpjCDAEYbcuTBqmEvltx67BvdOZrGdd+4UD4gPE/wLs4Ft8eGmtlUu5D9mMZbh6E86wtTqQU9+hJGV7p6QR8PNL/pF7oibHu5Q+pBbmPrPK3THoZOwXca0LL9veTXk6Boy+K6OFoMeLIywgk7k6nnz5tp0xkHN/dQs=";
    npx:hasSignatureTarget this: .
  
  this: dct:created "2021-10-06T01:44:42.534+03:00"^^xsd:dateTime;
    dct:creator orcid:0000-0002-7114-6459;
    nt:wasCreatedFromProvenanceTemplate <http://purl.org/np/RANwQa4ICWS5SOjw7gp99nBpXBasapwtZF1fIM3H2gYTM>;
    nt:wasCreatedFromPubinfoTemplate <http://purl.org/np/RAA2MfqdBCzmz9yVWjKLXNbyfBNcwsMmOqcNUxkk1maIM>;
    nt:wasCreatedFromTemplate <http://purl.org/np/RAmIPyDSP2ZrKM3PaAjSOIhkbZJ0CV6lRkh3Mlv7AzFiw> .
}


@prefix this: <http://purl.org/np/RAuw7Fo-S515A2z48B0fxQBxerj6EQCn5qFLKGQgkZpf0> .
@prefix sub: <http://purl.org/np/RAuw7Fo-S515A2z48B0fxQBxerj6EQCn5qFLKGQgkZpf0#> .
@prefix np: <http://www.nanopub.org/nschema#> .
@prefix dct: <http://purl.org/dc/terms/> .
@prefix nt: <https://w3id.org/np/o/ntemplate/> .
@prefix xsd: <http://www.w3.org/2001/XMLSchema#> .
@prefix orcid: <https://orcid.org/> .
@prefix prov: <http://www.w3.org/ns/prov#> .
@prefix npx: <http://purl.org/nanopub/x/> .

sub:Head {
  this: np:hasAssertion sub:assertion;
    np:hasProvenance sub:provenance;
    np:hasPublicationInfo sub:pubinfo;
    a np:Nanopublication .
}

sub:assertion {
  sub:comment a <https://w3id.org/linkflows/reviews/NoActionNeededComment>, <https://w3id.org/linkflows/reviews/PositiveComment>,
      <https://w3id.org/linkflows/reviews/ReviewComment>, <https://w3id.org/linkflows/reviews/StyleComment>;
    <https://w3id.org/linkflows/reviews/hasCommentText> "The rephrasing of the scientific claim is clear and in an AIDA-form.";
    <https://w3id.org/linkflows/reviews/hasImpact> "3";
    <https://w3id.org/linkflows/reviews/refersTo> <http://purl.org/np/RAjk3YoNydLhbuD4BV9FD21ecELazvZibHHM7IXtJd-4A>;
    <https://w3id.org/linkflows/reviews/refersToMentioningOf> <http://purl.org/np/RAjk3YoNydLhbuD4BV9FD21ecELazvZibHHM7IXtJd-4A#spi> .
}

sub:provenance {
  sub:assertion prov:wasAttributedTo orcid:0000-0002-7114-6459 .
}

sub:pubinfo {
  sub:sig npx:hasAlgorithm "RSA";
    npx:hasPublicKey "MIGfMA0GCSqGSIb3DQEBAQUAA4GNADCBiQKBgQCJlM78d80R+gFMoQB1IG3f7AbqqGOCIv4HmZd1cx1KgEWMUUpPsojFNvx84fC/TltcJ8F8JafnbhDXW2HM2MhdK4yC04ROEV1vIgSzjDicHfiqXvMqdPuMyQp4mmCEY7mUoeEW10mWZqjk+S9TnmiAQbFGcpExP8aosr2aTR7CSQIDAQAB";
    npx:hasSignature "Gswm8T9DRfL5K4q3xq3vD74tU0uXVudGqRG4dJ+X2PztyubQlsCXzIre+nbOd/r+Eg+19snWV7KKoU/IU+a0lNcKBc2HOyOjMFAnsMgc2f4QSpI18CDettZ818RLzIMbeGGt9H3Cjh6ZBG/MTQBlrOq9u5d6gMK6Lel0ACUH4Iw=";
    npx:hasSignatureTarget this: .
  
  this: dct:created "2021-10-06T01:47:45.256+03:00"^^xsd:dateTime;
    dct:creator orcid:0000-0002-7114-6459;
    nt:wasCreatedFromProvenanceTemplate <http://purl.org/np/RANwQa4ICWS5SOjw7gp99nBpXBasapwtZF1fIM3H2gYTM>;
    nt:wasCreatedFromPubinfoTemplate <http://purl.org/np/RAA2MfqdBCzmz9yVWjKLXNbyfBNcwsMmOqcNUxkk1maIM>;
    nt:wasCreatedFromTemplate <http://purl.org/np/RAmIPyDSP2ZrKM3PaAjSOIhkbZJ0CV6lRkh3Mlv7AzFiw> .
}


@prefix this: <http://purl.org/np/RAv2_GJH4PbaapFo6skynYinV9FFOEB9kPGw47HxC6IzI> .
@prefix sub: <http://purl.org/np/RAv2_GJH4PbaapFo6skynYinV9FFOEB9kPGw47HxC6IzI#> .
@prefix np: <http://www.nanopub.org/nschema#> .
@prefix dct: <http://purl.org/dc/terms/> .
@prefix nt: <https://w3id.org/np/o/ntemplate/> .
@prefix xsd: <http://www.w3.org/2001/XMLSchema#> .
@prefix orcid: <https://orcid.org/> .
@prefix prov: <http://www.w3.org/ns/prov#> .
@prefix npx: <http://purl.org/nanopub/x/> .

sub:Head {
  this: np:hasAssertion sub:assertion;
    np:hasProvenance sub:provenance;
    np:hasPublicationInfo sub:pubinfo;
    a np:Nanopublication .
}

sub:assertion {
  sub:comment a <https://w3id.org/linkflows/reviews/NoActionNeededComment>, <https://w3id.org/linkflows/reviews/PositiveComment>,
      <https://w3id.org/linkflows/reviews/ReviewComment>, <https://w3id.org/linkflows/reviews/SyntaxComment>;
    <https://w3id.org/linkflows/reviews/hasCommentText> "I learned a lot from this formalization. In particular, about nesting object classes.";
    <https://w3id.org/linkflows/reviews/hasImpact> "1";
    <https://w3id.org/linkflows/reviews/refersTo> <http://purl.org/np/RAWcrMY8mnsI26BfokKid75MO1c2uVenyW9tmxj0VhbnY>;
    <https://w3id.org/linkflows/reviews/refersToMentioningOf> <http://server.nanopubs.lod.labs.vu.nl/RAEpHUXRKtaLE3Z24sgIUdaxwTBsK2bjshyq9yF00145Y#semantic-triples-extracted-from-biodiversity-literature> .
}

sub:provenance {
  sub:assertion prov:wasAttributedTo orcid:0000-0002-0191-7211 .
}

sub:pubinfo {
  sub:sig npx:hasAlgorithm "RSA";
    npx:hasPublicKey "MIGfMA0GCSqGSIb3DQEBAQUAA4GNADCBiQKBgQC3cICbOHZ1ecuLOsgovKwUlFRRvNWNgBJxoXCFAYWtU2OK97i/SjoIaxFphg9tkv9WxOjtPqYJ4cuM0E76wxeRZ7VBMHBrBIyCAGTvAfESWVQZCDgulG46VjffEzXuRmqOka/C5Ur6beLijFPMtiWEg6I2Mbj8z9vuHPxReIu4JwIDAQAB";
    npx:hasSignature "klTiFLiJA3cFfartoTWVKnrIkhAsTS0svDNlI/zsicOCRmEo4lhtp1zUBPykafhDpzaQ/lXH51//8k2HXvVae5gXbQribyc08FgmMb6yDxecn9w5dtF/rsRH1CQRxOr5ElDY5cqXjCpudVYuL3qovsDvg9Eb81CWzaghkIqWV8w=";
    npx:hasSignatureTarget this: .
  
  this: dct:created "2021-07-21T11:43:55.354+02:00"^^xsd:dateTime;
    dct:creator orcid:0000-0002-0191-7211;
    nt:wasCreatedFromProvenanceTemplate <http://purl.org/np/RANwQa4ICWS5SOjw7gp99nBpXBasapwtZF1fIM3H2gYTM>;
    nt:wasCreatedFromPubinfoTemplate <http://purl.org/np/RAA2MfqdBCzmz9yVWjKLXNbyfBNcwsMmOqcNUxkk1maIM>;
    nt:wasCreatedFromTemplate <http://purl.org/np/RAmIPyDSP2ZrKM3PaAjSOIhkbZJ0CV6lRkh3Mlv7AzFiw> .
}


@prefix this: <http://purl.org/np/RAvKVAhQ4K1XOV7VuVj7sOHu9DWTrzowXRH4qffzf5my8> .
@prefix sub: <http://purl.org/np/RAvKVAhQ4K1XOV7VuVj7sOHu9DWTrzowXRH4qffzf5my8#> .
@prefix np: <http://www.nanopub.org/nschema#> .
@prefix dct: <http://purl.org/dc/terms/> .
@prefix nt: <https://w3id.org/np/o/ntemplate/> .
@prefix xsd: <http://www.w3.org/2001/XMLSchema#> .
@prefix orcid: <https://orcid.org/> .
@prefix prov: <http://www.w3.org/ns/prov#> .
@prefix npx: <http://purl.org/nanopub/x/> .

sub:Head {
  this: np:hasAssertion sub:assertion;
    np:hasProvenance sub:provenance;
    np:hasPublicationInfo sub:pubinfo;
    a np:Nanopublication .
}

sub:assertion {
  sub:comment a <https://w3id.org/linkflows/reviews/PositiveComment>, <https://w3id.org/linkflows/reviews/ReviewComment>,
      <https://w3id.org/linkflows/reviews/SuggestionComment>, <https://w3id.org/linkflows/reviews/SyntaxComment>;
    <https://w3id.org/linkflows/reviews/hasCommentText> "I agree with the way the class was defined and commend the author for linking it to a parent Wikidata class (gene expression). The only thing I would change is the uppercase 'and' within the class identifier between the two gene names.";
    <https://w3id.org/linkflows/reviews/hasImpact> "1";
    <https://w3id.org/linkflows/reviews/refersTo> <http://purl.org/np/RAxxJWyH8OdTJLs-ZY1q5jVq1OWFNOoLFvwEcUFyR8EEo>;
    <https://w3id.org/linkflows/reviews/refersToMentioningOf> <http://purl.org/np/RAY3LaUoVtBLj9CN36wyyvTIjSMsACErVtEApnA12zjy0#expression-of-genes-IRX3-AND-IRX5> .
}

sub:provenance {
  sub:assertion prov:wasAttributedTo orcid:0000-0002-8083-6048 .
}

sub:pubinfo {
  sub:sig npx:hasAlgorithm "RSA";
    npx:hasPublicKey "MIGfMA0GCSqGSIb3DQEBAQUAA4GNADCBiQKBgQCwi1YMnpV5z/0oMXyFYDKS5cirQQWTMZ/jbglmVY1gl3YAgrkqsQUmgaxA/ho+VV8jsfREIL8PT2czbmCjGjMJoNaKVqJq1GoIUV9+Kj9yXxNySyDAOTDsIM0zdj1BEu5uNbtfzwQPGuhVpgLR05Uk/meCyYLPs3BxC5zRbtulmwIDAQAB";
    npx:hasSignature "XTDLfsxkV7Sosqbnq/vA3NbNjMzUy3Ro8tLP1aNhV1MojpgJfFy1o5f3c4nQYGs3OT85zNO9X11leThn1EJY1q6OIwcQT1uW+uYioz9TyXtZq3l2PXa51Jh0I/ClYTHxqDhsBBm3sD7x0tu2TMKVGPbe1BZByd68zOJDFo1gaIs=";
    npx:hasSignatureTarget this: .
  
  this: dct:created "2021-08-17T13:39:37.943+03:00"^^xsd:dateTime;
    dct:creator orcid:0000-0002-8083-6048;
    nt:wasCreatedFromProvenanceTemplate <http://purl.org/np/RANwQa4ICWS5SOjw7gp99nBpXBasapwtZF1fIM3H2gYTM>;
    nt:wasCreatedFromPubinfoTemplate <http://purl.org/np/RAA2MfqdBCzmz9yVWjKLXNbyfBNcwsMmOqcNUxkk1maIM>;
    nt:wasCreatedFromTemplate <http://purl.org/np/RAmIPyDSP2ZrKM3PaAjSOIhkbZJ0CV6lRkh3Mlv7AzFiw> .
}


@prefix this: <http://purl.org/np/RAVOvkxhwJyssN0QGAwwEkDLhJSyftqp9U-pp4aCHWIl8> .
@prefix sub: <http://purl.org/np/RAVOvkxhwJyssN0QGAwwEkDLhJSyftqp9U-pp4aCHWIl8#> .
@prefix np: <http://www.nanopub.org/nschema#> .
@prefix dct: <http://purl.org/dc/terms/> .
@prefix nt: <https://w3id.org/np/o/ntemplate/> .
@prefix xsd: <http://www.w3.org/2001/XMLSchema#> .
@prefix orcid: <https://orcid.org/> .
@prefix prov: <http://www.w3.org/ns/prov#> .
@prefix npx: <http://purl.org/nanopub/x/> .

sub:Head {
  this: np:hasAssertion sub:assertion;
    np:hasProvenance sub:provenance;
    np:hasPublicationInfo sub:pubinfo;
    a np:Nanopublication .
}

sub:assertion {
  sub:comment a <https://w3id.org/linkflows/reviews/ContentComment>, <https://w3id.org/linkflows/reviews/NegativeComment>,
      <https://w3id.org/linkflows/reviews/ReviewComment>, <https://w3id.org/linkflows/reviews/SuggestionComment>;
    <https://w3id.org/linkflows/reviews/hasCommentText> "while this class nanopub is a subclass of size from wikipedia, it doesn't make a formal relation to the neocortex (e.g. that it specifically an attribute of the neocortex). thus, the class formalization could be improved.";
    <https://w3id.org/linkflows/reviews/hasImpact> "3";
    <https://w3id.org/linkflows/reviews/refersTo> <http://purl.org/np/RAYJe1ruxzvy8idQGuxziYN4ri8OFeKZxzK-QdJPvDug0>;
    <https://w3id.org/linkflows/reviews/refersToMentioningOf> <http://server.nanopubs.lod.labs.vu.nl/RAIwMZ0StXU9DCY1WGoJMwD2NAc30mijCb0FML8TXIB0Y#relative-neocortex-size> .
}

sub:provenance {
  sub:assertion prov:wasAttributedTo orcid:0000-0003-4727-9435 .
}

sub:pubinfo {
  sub:sig npx:hasAlgorithm "RSA";
    npx:hasPublicKey "MIGfMA0GCSqGSIb3DQEBAQUAA4GNADCBiQKBgQCTQs+mANCSHWhIW/YPio468UdGNHsPvADpjfaW8um/v2L4AoDIANginfoU65VNbPT5D0ADt1y0uFNne3VEMr9Y+I2HFaz6IKj+LdYMJk6VUf5WJoImRHIX6BZQwcUc22CbTBFYxvqvp3UmmHrCrhLIZjDSyutExK3tOTRoMDjGowIDAQAB";
    npx:hasSignature "NIxlP8yO/Z0gunz0tnIdWvwTYwKFo0xXpMqRdzSiTRWHIn6RuIh/L7yeb3kSoypJrubX4WCkRevDtk4St2XHX0HKXprEI7xGGO1FxmwiWRfXqEPlnZ1ObCmNwlqegtd9IuVYZ7mFcXsCcMq7FEbZ2hX3Y2sOn54iw3JfIkrpWnM=";
    npx:hasSignatureTarget this: .
  
  this: dct:created "2021-08-03T11:31:56.654+02:00"^^xsd:dateTime;
    dct:creator orcid:0000-0003-4727-9435;
    nt:wasCreatedFromProvenanceTemplate <http://purl.org/np/RANwQa4ICWS5SOjw7gp99nBpXBasapwtZF1fIM3H2gYTM>;
    nt:wasCreatedFromPubinfoTemplate <http://purl.org/np/RAA2MfqdBCzmz9yVWjKLXNbyfBNcwsMmOqcNUxkk1maIM>;
    nt:wasCreatedFromTemplate <http://purl.org/np/RAmIPyDSP2ZrKM3PaAjSOIhkbZJ0CV6lRkh3Mlv7AzFiw> .
}


@prefix this: <http://purl.org/np/RAw0HUK3Jg2wJNuyYBcyq2bDnWXkvpQjgcM6OvyUqPPgQ> .
@prefix sub: <http://purl.org/np/RAw0HUK3Jg2wJNuyYBcyq2bDnWXkvpQjgcM6OvyUqPPgQ#> .
@prefix np: <http://www.nanopub.org/nschema#> .
@prefix dct: <http://purl.org/dc/terms/> .
@prefix nt: <https://w3id.org/np/o/ntemplate/> .
@prefix xsd: <http://www.w3.org/2001/XMLSchema#> .
@prefix orcid: <https://orcid.org/> .
@prefix prov: <http://www.w3.org/ns/prov#> .
@prefix npx: <http://purl.org/nanopub/x/> .

sub:Head {
  this: np:hasAssertion sub:assertion;
    np:hasProvenance sub:provenance;
    np:hasPublicationInfo sub:pubinfo;
    a np:Nanopublication .
}

sub:assertion {
  sub:comment a <https://w3id.org/linkflows/reviews/ContentComment>, <https://w3id.org/linkflows/reviews/NeutralComment>,
      <https://w3id.org/linkflows/reviews/ReviewComment>, <https://w3id.org/linkflows/reviews/SuggestionComment>;
    <https://w3id.org/linkflows/reviews/hasCommentText> "I was wondering if a better context class would be \"Digital Humanities research\", instead of just \"Digital Humanities\".";
    <https://w3id.org/linkflows/reviews/hasImpact> "2";
    <https://w3id.org/linkflows/reviews/refersTo> <http://purl.org/np/RATc9O9tCdQPlrsJeGNsTNO0PbENIzdKa6XAOex7dXfrY>;
    <https://w3id.org/linkflows/reviews/refersToMentioningOf> <https://www.wikidata.org/entity/Q1026962> .
}

sub:provenance {
  sub:assertion prov:wasAttributedTo orcid:0000-0002-7114-6459 .
}

sub:pubinfo {
  sub:sig npx:hasAlgorithm "RSA";
    npx:hasPublicKey "MIGfMA0GCSqGSIb3DQEBAQUAA4GNADCBiQKBgQCJlM78d80R+gFMoQB1IG3f7AbqqGOCIv4HmZd1cx1KgEWMUUpPsojFNvx84fC/TltcJ8F8JafnbhDXW2HM2MhdK4yC04ROEV1vIgSzjDicHfiqXvMqdPuMyQp4mmCEY7mUoeEW10mWZqjk+S9TnmiAQbFGcpExP8aosr2aTR7CSQIDAQAB";
    npx:hasSignature "JgNsGmxAHgUVjRfNDEf0uLD15vnEQ0OqispEWRtTzraHJok8sI+35F0sa1p0TSpYnjFWXo6miqxy16HgbMAZXL6dTB2TLcw3LtfOyZCddrhmbG7OjhRDJu2OEzNzVjsVyaSKKFvtXKuw1icpM40IWN6dnIMSaDNR51N04Xq5vH0=";
    npx:hasSignatureTarget this: .
  
  this: dct:created "2021-10-04T19:25:21.040+03:00"^^xsd:dateTime;
    dct:creator orcid:0000-0002-7114-6459;
    nt:wasCreatedFromProvenanceTemplate <http://purl.org/np/RANwQa4ICWS5SOjw7gp99nBpXBasapwtZF1fIM3H2gYTM>;
    nt:wasCreatedFromPubinfoTemplate <http://purl.org/np/RAA2MfqdBCzmz9yVWjKLXNbyfBNcwsMmOqcNUxkk1maIM>;
    nt:wasCreatedFromTemplate <http://purl.org/np/RAmIPyDSP2ZrKM3PaAjSOIhkbZJ0CV6lRkh3Mlv7AzFiw> .
}


@prefix this: <http://purl.org/np/RAwcS7tG-K9nhhDd2eAtKtHt5GwIhYUcA1no9v5scoU8E> .
@prefix sub: <http://purl.org/np/RAwcS7tG-K9nhhDd2eAtKtHt5GwIhYUcA1no9v5scoU8E#> .
@prefix np: <http://www.nanopub.org/nschema#> .
@prefix dct: <http://purl.org/dc/terms/> .
@prefix nt: <https://w3id.org/np/o/ntemplate/> .
@prefix xsd: <http://www.w3.org/2001/XMLSchema#> .
@prefix orcid: <https://orcid.org/> .
@prefix prov: <http://www.w3.org/ns/prov#> .
@prefix npx: <http://purl.org/nanopub/x/> .

sub:Head {
  this: np:hasAssertion sub:assertion;
    np:hasProvenance sub:provenance;
    np:hasPublicationInfo sub:pubinfo;
    a np:Nanopublication .
}

sub:assertion {
  sub:comment a <https://w3id.org/linkflows/reviews/NeutralComment>, <https://w3id.org/linkflows/reviews/ReviewComment>,
      <https://w3id.org/linkflows/reviews/SuggestionComment>, <https://w3id.org/linkflows/reviews/SyntaxComment>;
    <https://w3id.org/linkflows/reviews/hasCommentText> "Maybe changing the \"_\" into a \"-\" for newly generated classes";
    <https://w3id.org/linkflows/reviews/hasImpact> "1";
    <https://w3id.org/linkflows/reviews/refersTo> <http://purl.org/np/RAWCmrfeUUoh1tOl_7qFYoWgrYeonmX4FzAFboCSEoL-s>;
    <https://w3id.org/linkflows/reviews/refersToMentioningOf> <http://purl.org/np/RAjD4-Q2kO_cIUE52rde2uWbV3RtuCR90geXW90il2YX4#cost-effective_treatment>,
      <http://purl.org/np/RAuLZtfsHn3NGe0Md8lLNvYmBseEtW9v1rVUVfJCpJYUE#patient_undergoing_PCI>,
      <http://purl.org/np/RAvOAyEg-J8ynmZNrkCgg5XqGuqRo-dXcGFvgDLxtY6ck#pharmacogenomics_guided_clopidogrel_therapy> .
}

sub:provenance {
  sub:assertion prov:wasAttributedTo orcid:0000-0001-8004-0464 .
}

sub:pubinfo {
  sub:sig npx:hasAlgorithm "RSA";
    npx:hasPublicKey "MIGfMA0GCSqGSIb3DQEBAQUAA4GNADCBiQKBgQDs0t7O15Wx/NFoleAZFCOuayiJlHtJ7daow/5JX9WuaUi0hjKn+wPdhgxDuxQvTPQIe8D6JE1LZnY2LXBSOzDcHKn+QWB6Zkn/ZisiG24V5C0kGpNji6Ab0gaAFZYl32VdS0qLPr34LLsEDzJRUoZHWxg0KoHw85F0EzlrPH+JpwIDAQAB";
    npx:hasSignature "uSvz2U9YlnBLcfFZVkCOhp2CtIAi5fVRuo0x9VszFWcuiqf+Ju/6qe3v9SJ08wu7oavR1NCx7uliIDadYWwvBzskK9d1+CcaAqv838fEc/RkLxLxQOmfrYz8b/BYwWMtxyry8ZIiVH2AiZjCrezP5a8vmvRy8vfhjZ8etpllon4=";
    npx:hasSignatureTarget this: .
  
  this: dct:created "2021-07-14T13:47:10.124+02:00"^^xsd:dateTime;
    dct:creator orcid:0000-0001-8004-0464;
    nt:wasCreatedFromProvenanceTemplate <http://purl.org/np/RANwQa4ICWS5SOjw7gp99nBpXBasapwtZF1fIM3H2gYTM>;
    nt:wasCreatedFromPubinfoTemplate <http://purl.org/np/RAA2MfqdBCzmz9yVWjKLXNbyfBNcwsMmOqcNUxkk1maIM>;
    nt:wasCreatedFromTemplate <http://purl.org/np/RAmIPyDSP2ZrKM3PaAjSOIhkbZJ0CV6lRkh3Mlv7AzFiw> .
}


@prefix this: <http://purl.org/np/RAWlegnHJ8SBYyruSosJeU-ir7BU7nzINkt-KgDDtcCAM> .
@prefix sub: <http://purl.org/np/RAWlegnHJ8SBYyruSosJeU-ir7BU7nzINkt-KgDDtcCAM#> .
@prefix np: <http://www.nanopub.org/nschema#> .
@prefix dct: <http://purl.org/dc/terms/> .
@prefix nt: <https://w3id.org/np/o/ntemplate/> .
@prefix xsd: <http://www.w3.org/2001/XMLSchema#> .
@prefix orcid: <https://orcid.org/> .
@prefix prov: <http://www.w3.org/ns/prov#> .
@prefix npx: <http://purl.org/nanopub/x/> .

sub:Head {
  this: np:hasAssertion sub:assertion;
    np:hasProvenance sub:provenance;
    np:hasPublicationInfo sub:pubinfo;
    a np:Nanopublication .
}

sub:assertion {
  sub:comment a <https://w3id.org/linkflows/reviews/ActionNeededComment>, <https://w3id.org/linkflows/reviews/NegativeComment>,
      <https://w3id.org/linkflows/reviews/ReviewComment>, <https://w3id.org/linkflows/reviews/StyleComment>;
    <https://w3id.org/linkflows/reviews/hasCommentText> "The scientific claim \"mutations in STX1B are associated with epilepsy\" contains an unknown or wrong character for the \"STX1B\" subunit. This should be corrected.";
    <https://w3id.org/linkflows/reviews/hasImpact> "1";
    <https://w3id.org/linkflows/reviews/refersTo> <http://purl.org/np/RAGo62Hb_Bx1klF4pn1q1Ty40860e3A7Sz4hr2vojZ2wA>;
    <https://w3id.org/linkflows/reviews/refersToMentioningOf> <https://w3id.org/linkflows/superpattern/terms/SuperPatternInstance> .
}

sub:provenance {
  sub:assertion prov:wasAttributedTo orcid:0000-0002-7114-6459 .
}

sub:pubinfo {
  sub:sig npx:hasAlgorithm "RSA";
    npx:hasPublicKey "MIGfMA0GCSqGSIb3DQEBAQUAA4GNADCBiQKBgQCJlM78d80R+gFMoQB1IG3f7AbqqGOCIv4HmZd1cx1KgEWMUUpPsojFNvx84fC/TltcJ8F8JafnbhDXW2HM2MhdK4yC04ROEV1vIgSzjDicHfiqXvMqdPuMyQp4mmCEY7mUoeEW10mWZqjk+S9TnmiAQbFGcpExP8aosr2aTR7CSQIDAQAB";
    npx:hasSignature "XL4x6DaTSI5ySbmmtbaX4Yl+ZMqs2QzopwLwfAB9R8LQGgPNDykwtdsHKR8fKHOk6Q+ZD1NX5KmAY1PnMrNDEYMDB+OxUy27/SHwSaawrPUQ/zle6lspDSqUkE3FkmI0GYn4/xDM5eqCoTNBz+R3NSVLaXO3hqJfbQ7BeYUF7r8=";
    npx:hasSignatureTarget this: .
  
  this: dct:created "2021-10-05T17:10:25.105+03:00"^^xsd:dateTime;
    dct:creator orcid:0000-0002-7114-6459;
    nt:wasCreatedFromProvenanceTemplate <http://purl.org/np/RANwQa4ICWS5SOjw7gp99nBpXBasapwtZF1fIM3H2gYTM>;
    nt:wasCreatedFromPubinfoTemplate <http://purl.org/np/RAA2MfqdBCzmz9yVWjKLXNbyfBNcwsMmOqcNUxkk1maIM>;
    nt:wasCreatedFromTemplate <http://purl.org/np/RAmIPyDSP2ZrKM3PaAjSOIhkbZJ0CV6lRkh3Mlv7AzFiw> .
}


@prefix this: <http://purl.org/np/RAx9CGRhaeTQFExlb1xrUlk1tVSQv1uj58vesTalQOkLE> .
@prefix sub: <http://purl.org/np/RAx9CGRhaeTQFExlb1xrUlk1tVSQv1uj58vesTalQOkLE#> .
@prefix np: <http://www.nanopub.org/nschema#> .
@prefix dct: <http://purl.org/dc/terms/> .
@prefix nt: <https://w3id.org/np/o/ntemplate/> .
@prefix xsd: <http://www.w3.org/2001/XMLSchema#> .
@prefix orcid: <https://orcid.org/> .
@prefix prov: <http://www.w3.org/ns/prov#> .
@prefix npx: <http://purl.org/nanopub/x/> .

sub:Head {
  this: np:hasAssertion sub:assertion;
    np:hasProvenance sub:provenance;
    np:hasPublicationInfo sub:pubinfo;
    a np:Nanopublication .
}

sub:assertion {
  sub:comment a <https://w3id.org/linkflows/reviews/ActionNeededComment>, <https://w3id.org/linkflows/reviews/NeutralComment>,
      <https://w3id.org/linkflows/reviews/ReviewComment>, <https://w3id.org/linkflows/reviews/SyntaxComment>;
    <https://w3id.org/linkflows/reviews/hasCommentText> "The usage of dx.doi.org type of DOIs has been deprecated. Instead, the author should use doi.org such as https://doi.org/10.1007%2F978-3-030-71903-6_32 .";
    <https://w3id.org/linkflows/reviews/hasImpact> "2";
    <https://w3id.org/linkflows/reviews/refersTo> <http://purl.org/np/RATc9O9tCdQPlrsJeGNsTNO0PbENIzdKa6XAOex7dXfrY>;
    <https://w3id.org/linkflows/reviews/refersToMentioningOf> <https://dx.doi.org/10.1007%2F978-3-030-71903-6_32> .
}

sub:provenance {
  sub:assertion prov:wasAttributedTo orcid:0000-0002-8083-6048 .
}

sub:pubinfo {
  sub:sig npx:hasAlgorithm "RSA";
    npx:hasPublicKey "MIGfMA0GCSqGSIb3DQEBAQUAA4GNADCBiQKBgQCwi1YMnpV5z/0oMXyFYDKS5cirQQWTMZ/jbglmVY1gl3YAgrkqsQUmgaxA/ho+VV8jsfREIL8PT2czbmCjGjMJoNaKVqJq1GoIUV9+Kj9yXxNySyDAOTDsIM0zdj1BEu5uNbtfzwQPGuhVpgLR05Uk/meCyYLPs3BxC5zRbtulmwIDAQAB";
    npx:hasSignature "cOKhbWPCi7Wz+aDFm5XJ2CcfFWi5EwmoqViN+9uweKFXumgsRBdlm0zBVBQutV+F3H9Qh+fzeiqFY+CSnrHIsZgRWMmpL+vvP7rztN1TIKcYxrtoT2e2F3VniCxNHbgrrP5NyBHkApTyqFHany9gq3FhP2ZCAJubinYZGxIEd8E=";
    npx:hasSignatureTarget this: .
  
  this: dct:created "2021-08-17T14:42:32.388+03:00"^^xsd:dateTime;
    dct:creator orcid:0000-0002-8083-6048;
    nt:wasCreatedFromProvenanceTemplate <http://purl.org/np/RANwQa4ICWS5SOjw7gp99nBpXBasapwtZF1fIM3H2gYTM>;
    nt:wasCreatedFromPubinfoTemplate <http://purl.org/np/RAA2MfqdBCzmz9yVWjKLXNbyfBNcwsMmOqcNUxkk1maIM>;
    nt:wasCreatedFromTemplate <http://purl.org/np/RAmIPyDSP2ZrKM3PaAjSOIhkbZJ0CV6lRkh3Mlv7AzFiw> .
}


@prefix this: <http://purl.org/np/RAx9yefsz4xInPLYTsVs8cL4e99c9f13resjxhoeS8b3Y> .
@prefix sub: <http://purl.org/np/RAx9yefsz4xInPLYTsVs8cL4e99c9f13resjxhoeS8b3Y#> .
@prefix np: <http://www.nanopub.org/nschema#> .
@prefix dct: <http://purl.org/dc/terms/> .
@prefix nt: <https://w3id.org/np/o/ntemplate/> .
@prefix xsd: <http://www.w3.org/2001/XMLSchema#> .
@prefix orcid: <https://orcid.org/> .
@prefix prov: <http://www.w3.org/ns/prov#> .
@prefix npx: <http://purl.org/nanopub/x/> .

sub:Head {
  this: np:hasAssertion sub:assertion;
    np:hasProvenance sub:provenance;
    np:hasPublicationInfo sub:pubinfo;
    a np:Nanopublication .
}

sub:assertion {
  sub:comment a <https://w3id.org/linkflows/reviews/ContentComment>, <https://w3id.org/linkflows/reviews/NeutralComment>,
      <https://w3id.org/linkflows/reviews/ReviewComment>, <https://w3id.org/linkflows/reviews/SuggestionComment>;
    <https://w3id.org/linkflows/reviews/hasCommentText> "With a protein class in the object position and a gene in the context, this raises for me the question what it means for a protein to be in the context of a gene. Maybe a class like 'presence of TAR DNA binding protein' in object position might make it clearer? But I am not sure...";
    <https://w3id.org/linkflows/reviews/hasImpact> "4";
    <https://w3id.org/linkflows/reviews/refersTo> <http://purl.org/np/RAIWvdnjqmOl2VP_eR2oFBxk97A_dw__FeusMzuRE9SIY> .
}

sub:provenance {
  sub:assertion prov:wasAttributedTo orcid:0000-0002-1267-0234 .
}

sub:pubinfo {
  sub:sig npx:hasAlgorithm "RSA";
    npx:hasPublicKey "MIGfMA0GCSqGSIb3DQEBAQUAA4GNADCBiQKBgQCwUtewGCpT5vIfXYE1bmf/Uqu1ojqnWdYxv+ySO80ul8Gu7m8KoyPAwuvaPj0lvPtHrg000qMmkxzKhYknEjq8v7EerxZNYp5B3/3+5ZpuWOYAs78UnQVjbHSmDdmryr4D4VvvNIiUmd0yxci47dTFUj4DvfHnGd6hVe5+goqdcwIDAQAB";
    npx:hasSignature "sA+g3cfpf0MaN1pY7B6U8z4ZihQRgHEQ2vc7/z+CVS8C1EuU7C4VT9IaOk+mzJzwGr2CtOBiV+fFmyAI0K4NOhbNSpU3vvTYaUlAe030NIckZrJcjcem+IkLplG6GqY7n3Q+YVjZnFjk0dh8DGqcP6JIuSIdSIifnk8VBmsJJfc=";
    npx:hasSignatureTarget this: .
  
  this: dct:created "2021-10-14T10:27:07.167+02:00"^^xsd:dateTime;
    dct:creator orcid:0000-0002-1267-0234;
    nt:wasCreatedFromProvenanceTemplate <http://purl.org/np/RANwQa4ICWS5SOjw7gp99nBpXBasapwtZF1fIM3H2gYTM>;
    nt:wasCreatedFromPubinfoTemplate <http://purl.org/np/RAA2MfqdBCzmz9yVWjKLXNbyfBNcwsMmOqcNUxkk1maIM>;
    nt:wasCreatedFromTemplate <http://purl.org/np/RAmIPyDSP2ZrKM3PaAjSOIhkbZJ0CV6lRkh3Mlv7AzFiw> .
}


@prefix this: <http://purl.org/np/RAXC23M6PuzqJyPyI1PxD1kMbAO1hZuhcJ4UojR33sDmQ> .
@prefix sub: <http://purl.org/np/RAXC23M6PuzqJyPyI1PxD1kMbAO1hZuhcJ4UojR33sDmQ#> .
@prefix np: <http://www.nanopub.org/nschema#> .
@prefix dct: <http://purl.org/dc/terms/> .
@prefix nt: <https://w3id.org/np/o/ntemplate/> .
@prefix xsd: <http://www.w3.org/2001/XMLSchema#> .
@prefix orcid: <https://orcid.org/> .
@prefix prov: <http://www.w3.org/ns/prov#> .
@prefix npx: <http://purl.org/nanopub/x/> .

sub:Head {
  this: np:hasAssertion sub:assertion;
    np:hasProvenance sub:provenance;
    np:hasPublicationInfo sub:pubinfo;
    a np:Nanopublication .
}

sub:assertion {
  sub:comment a <https://w3id.org/linkflows/reviews/ActionNeededComment>, <https://w3id.org/linkflows/reviews/ContentComment>,
      <https://w3id.org/linkflows/reviews/NegativeComment>, <https://w3id.org/linkflows/reviews/ReviewComment>;
    <https://w3id.org/linkflows/reviews/hasCommentText> "The provenance should use the 'Generated by a formalization activity' template.";
    <https://w3id.org/linkflows/reviews/hasImpact> "4";
    <https://w3id.org/linkflows/reviews/refersTo> <http://purl.org/np/RAGgV-nRMWhmgtxx5n3yE29NaopuuDVDKAuZC8IzCATag>;
    <https://w3id.org/linkflows/reviews/refersToMentioningOf> <http://purl.org/np/RAGgV-nRMWhmgtxx5n3yE29NaopuuDVDKAuZC8IzCATag#provenance> .
}

sub:provenance {
  sub:assertion prov:wasAttributedTo orcid:0000-0002-1267-0234 .
}

sub:pubinfo {
  sub:sig npx:hasAlgorithm "RSA";
    npx:hasPublicKey "MIGfMA0GCSqGSIb3DQEBAQUAA4GNADCBiQKBgQCwUtewGCpT5vIfXYE1bmf/Uqu1ojqnWdYxv+ySO80ul8Gu7m8KoyPAwuvaPj0lvPtHrg000qMmkxzKhYknEjq8v7EerxZNYp5B3/3+5ZpuWOYAs78UnQVjbHSmDdmryr4D4VvvNIiUmd0yxci47dTFUj4DvfHnGd6hVe5+goqdcwIDAQAB";
    npx:hasSignature "lW2T9VQEBieuVX0TkGsGcfW1EVVKF95TzzjtT9iqVzBz9c9KfZd/jiXVcjykYzt+e8U8st1n4OfqFY+NBG109VZ2Yj0prUP3kWipqVBZ1Ny4ygamC556G18ONi2fDeiCbnMzl+bHY5RyKTi94IF6OyFgt4TwXHBkBENvySOV96s=";
    npx:hasSignatureTarget this: .
  
  this: dct:created "2021-10-14T09:05:51.453+02:00"^^xsd:dateTime;
    dct:creator orcid:0000-0002-1267-0234;
    nt:wasCreatedFromProvenanceTemplate <http://purl.org/np/RANwQa4ICWS5SOjw7gp99nBpXBasapwtZF1fIM3H2gYTM>;
    nt:wasCreatedFromPubinfoTemplate <http://purl.org/np/RAA2MfqdBCzmz9yVWjKLXNbyfBNcwsMmOqcNUxkk1maIM>;
    nt:wasCreatedFromTemplate <http://purl.org/np/RAmIPyDSP2ZrKM3PaAjSOIhkbZJ0CV6lRkh3Mlv7AzFiw> .
}


@prefix this: <http://purl.org/np/RAXdkg1ssTlRWvf-JaVLmxWC_REcW2KkRljhu_9PEBxLM> .
@prefix sub: <http://purl.org/np/RAXdkg1ssTlRWvf-JaVLmxWC_REcW2KkRljhu_9PEBxLM#> .
@prefix np: <http://www.nanopub.org/nschema#> .
@prefix dct: <http://purl.org/dc/terms/> .
@prefix nt: <https://w3id.org/np/o/ntemplate/> .
@prefix xsd: <http://www.w3.org/2001/XMLSchema#> .
@prefix orcid: <https://orcid.org/> .
@prefix prov: <http://www.w3.org/ns/prov#> .
@prefix npx: <http://purl.org/nanopub/x/> .

sub:Head {
  this: np:hasAssertion sub:assertion;
    np:hasProvenance sub:provenance;
    np:hasPublicationInfo sub:pubinfo;
    a np:Nanopublication .
}

sub:assertion {
  sub:comment a <https://w3id.org/linkflows/reviews/ContentComment>, <https://w3id.org/linkflows/reviews/NoActionNeededComment>,
      <https://w3id.org/linkflows/reviews/PositiveComment>, <https://w3id.org/linkflows/reviews/ReviewComment>;
    <https://w3id.org/linkflows/reviews/hasCommentText> "The provenance of the nanopub is as a result of a \"FormalizationActivity\", as was chosen.";
    <https://w3id.org/linkflows/reviews/hasImpact> "3";
    <https://w3id.org/linkflows/reviews/refersTo> <http://purl.org/np/RATc9O9tCdQPlrsJeGNsTNO0PbENIzdKa6XAOex7dXfrY>;
    <https://w3id.org/linkflows/reviews/refersToMentioningOf> <http://purl.org/np/RATc9O9tCdQPlrsJeGNsTNO0PbENIzdKa6XAOex7dXfrY#provenance> .
}

sub:provenance {
  sub:assertion prov:wasAttributedTo orcid:0000-0002-7114-6459 .
}

sub:pubinfo {
  sub:sig npx:hasAlgorithm "RSA";
    npx:hasPublicKey "MIGfMA0GCSqGSIb3DQEBAQUAA4GNADCBiQKBgQCJlM78d80R+gFMoQB1IG3f7AbqqGOCIv4HmZd1cx1KgEWMUUpPsojFNvx84fC/TltcJ8F8JafnbhDXW2HM2MhdK4yC04ROEV1vIgSzjDicHfiqXvMqdPuMyQp4mmCEY7mUoeEW10mWZqjk+S9TnmiAQbFGcpExP8aosr2aTR7CSQIDAQAB";
    npx:hasSignature "NlK9PbeUeYJwDjbr6j/xiJeMIU8Td8agKODEENhrvQN/2kXkZ6Ll+au97j6rg5LKEPVy7nMV+DrMCj8WDyxwfUVhsgoKxsQIHNjju0scMqVqi+yXCjA9bWYvJXa6TIKuegigj3Gwdnh91WETfWYUPX3mRzkTouQL7zcHCQCFHDk=";
    npx:hasSignatureTarget this: .
  
  this: dct:created "2021-10-04T19:19:25.252+03:00"^^xsd:dateTime;
    dct:creator orcid:0000-0002-7114-6459;
    nt:wasCreatedFromProvenanceTemplate <http://purl.org/np/RANwQa4ICWS5SOjw7gp99nBpXBasapwtZF1fIM3H2gYTM>;
    nt:wasCreatedFromPubinfoTemplate <http://purl.org/np/RAA2MfqdBCzmz9yVWjKLXNbyfBNcwsMmOqcNUxkk1maIM>;
    nt:wasCreatedFromTemplate <http://purl.org/np/RAmIPyDSP2ZrKM3PaAjSOIhkbZJ0CV6lRkh3Mlv7AzFiw> .
}


@prefix this: <http://purl.org/np/RAXqhZNkCtSHKHmtwk_PobxwQBCQiEkiCz5X8KVvpsZos> .
@prefix sub: <http://purl.org/np/RAXqhZNkCtSHKHmtwk_PobxwQBCQiEkiCz5X8KVvpsZos#> .
@prefix np: <http://www.nanopub.org/nschema#> .
@prefix dct: <http://purl.org/dc/terms/> .
@prefix nt: <https://w3id.org/np/o/ntemplate/> .
@prefix xsd: <http://www.w3.org/2001/XMLSchema#> .
@prefix orcid: <https://orcid.org/> .
@prefix prov: <http://www.w3.org/ns/prov#> .
@prefix npx: <http://purl.org/nanopub/x/> .

sub:Head {
  this: np:hasAssertion sub:assertion;
    np:hasProvenance sub:provenance;
    np:hasPublicationInfo sub:pubinfo;
    a np:Nanopublication .
}

sub:assertion {
  sub:comment a <https://w3id.org/linkflows/reviews/ContentComment>, <https://w3id.org/linkflows/reviews/NeutralComment>,
      <https://w3id.org/linkflows/reviews/ReviewComment>, <https://w3id.org/linkflows/reviews/SuggestionComment>;
    <https://w3id.org/linkflows/reviews/hasCommentText> "I feel that the context class of 'clinical entity' doesn't add anything. It's a very general class. Just leaving it empty (= universal class) might make more sense.";
    <https://w3id.org/linkflows/reviews/hasImpact> "4";
    <https://w3id.org/linkflows/reviews/refersTo> <http://purl.org/np/RAGgV-nRMWhmgtxx5n3yE29NaopuuDVDKAuZC8IzCATag>;
    <https://w3id.org/linkflows/reviews/refersToMentioningOf> <http://www.orpha.net/ORDO/Orphanet_C001> .
}

sub:provenance {
  sub:assertion prov:wasAttributedTo orcid:0000-0002-1267-0234 .
}

sub:pubinfo {
  sub:sig npx:hasAlgorithm "RSA";
    npx:hasPublicKey "MIGfMA0GCSqGSIb3DQEBAQUAA4GNADCBiQKBgQCwUtewGCpT5vIfXYE1bmf/Uqu1ojqnWdYxv+ySO80ul8Gu7m8KoyPAwuvaPj0lvPtHrg000qMmkxzKhYknEjq8v7EerxZNYp5B3/3+5ZpuWOYAs78UnQVjbHSmDdmryr4D4VvvNIiUmd0yxci47dTFUj4DvfHnGd6hVe5+goqdcwIDAQAB";
    npx:hasSignature "LeXrO2Y6NjysiYTmmbvZFYKWIfmx9FJP6ChhKUn+cU0oIi0ISwm9Tp1SuuNPtT8pCiZPn9ZeLRjkkfoLouN0rvyvI6m3MxsCaKffNVeDKWs9yPV5FdQ4VmyYf31gXWc85fJp98/STFw1OlCsyI4/XYKGok8RjwABSgDYkJKoVjM=";
    npx:hasSignatureTarget this: .
  
  this: dct:created "2021-10-14T09:11:40.397+02:00"^^xsd:dateTime;
    dct:creator orcid:0000-0002-1267-0234;
    nt:wasCreatedFromProvenanceTemplate <http://purl.org/np/RANwQa4ICWS5SOjw7gp99nBpXBasapwtZF1fIM3H2gYTM>;
    nt:wasCreatedFromPubinfoTemplate <http://purl.org/np/RAA2MfqdBCzmz9yVWjKLXNbyfBNcwsMmOqcNUxkk1maIM>;
    nt:wasCreatedFromTemplate <http://purl.org/np/RAmIPyDSP2ZrKM3PaAjSOIhkbZJ0CV6lRkh3Mlv7AzFiw> .
}


@prefix this: <http://purl.org/np/RAXViOb_BV-sic87FPqPMaDRhCoy7ewM-7rheZyM79Uz0> .
@prefix sub: <http://purl.org/np/RAXViOb_BV-sic87FPqPMaDRhCoy7ewM-7rheZyM79Uz0#> .
@prefix np: <http://www.nanopub.org/nschema#> .
@prefix dct: <http://purl.org/dc/terms/> .
@prefix nt: <https://w3id.org/np/o/ntemplate/> .
@prefix xsd: <http://www.w3.org/2001/XMLSchema#> .
@prefix orcid: <https://orcid.org/> .
@prefix prov: <http://www.w3.org/ns/prov#> .
@prefix npx: <http://purl.org/nanopub/x/> .

sub:Head {
  this: np:hasAssertion sub:assertion;
    np:hasProvenance sub:provenance;
    np:hasPublicationInfo sub:pubinfo;
    a np:Nanopublication .
}

sub:assertion {
  sub:comment a <https://w3id.org/linkflows/reviews/ActionNeededComment>, <https://w3id.org/linkflows/reviews/ContentComment>,
      <https://w3id.org/linkflows/reviews/NegativeComment>, <https://w3id.org/linkflows/reviews/ReviewComment>;
    <https://w3id.org/linkflows/reviews/hasCommentText> "You are now stating that the given deficiency is caused by the ERAD pathway, which doesn't sound right. I suppose it should be something like: it is caused by the dysfunction of the ERAD pathway. So, it would mean to mint a new class 'dysfunction of ERAD pathway' and then use this class in object position.";
    <https://w3id.org/linkflows/reviews/hasImpact> "5";
    <https://w3id.org/linkflows/reviews/refersTo> <http://purl.org/np/RAGgV-nRMWhmgtxx5n3yE29NaopuuDVDKAuZC8IzCATag>;
    <https://w3id.org/linkflows/reviews/refersToMentioningOf> <http://purl.obolibrary.org/obo/GO_0036503> .
}

sub:provenance {
  sub:assertion prov:wasAttributedTo orcid:0000-0002-1267-0234 .
}

sub:pubinfo {
  sub:sig npx:hasAlgorithm "RSA";
    npx:hasPublicKey "MIGfMA0GCSqGSIb3DQEBAQUAA4GNADCBiQKBgQCwUtewGCpT5vIfXYE1bmf/Uqu1ojqnWdYxv+ySO80ul8Gu7m8KoyPAwuvaPj0lvPtHrg000qMmkxzKhYknEjq8v7EerxZNYp5B3/3+5ZpuWOYAs78UnQVjbHSmDdmryr4D4VvvNIiUmd0yxci47dTFUj4DvfHnGd6hVe5+goqdcwIDAQAB";
    npx:hasSignature "iEgOfD+HQSAY1TMQNySOJtiwcJ8v4huKt3Jmayy6HANz/ntdDm/Zub76McXrEO6o2LlXq6Cr8U59XuUikCIDT6azdZpG0GptU15I1W/8GVO8SUQ6dke9F/ejTU0xxuxzHhmjWNgY9g7KIpiVTASAvp9o8OwWYO8CZ2pnhLuEUx4=";
    npx:hasSignatureTarget this: .
  
  this: dct:created "2021-10-14T09:14:08.481+02:00"^^xsd:dateTime;
    dct:creator orcid:0000-0002-1267-0234;
    nt:wasCreatedFromProvenanceTemplate <http://purl.org/np/RANwQa4ICWS5SOjw7gp99nBpXBasapwtZF1fIM3H2gYTM>;
    nt:wasCreatedFromPubinfoTemplate <http://purl.org/np/RAA2MfqdBCzmz9yVWjKLXNbyfBNcwsMmOqcNUxkk1maIM>;
    nt:wasCreatedFromTemplate <http://purl.org/np/RAmIPyDSP2ZrKM3PaAjSOIhkbZJ0CV6lRkh3Mlv7AzFiw> .
}


@prefix this: <http://purl.org/np/RAYaSkoABaiCEOFIF5NuxtfOtgQGv9YEXc1lhy9ZiVgjE> .
@prefix sub: <http://purl.org/np/RAYaSkoABaiCEOFIF5NuxtfOtgQGv9YEXc1lhy9ZiVgjE#> .
@prefix np: <http://www.nanopub.org/nschema#> .
@prefix dct: <http://purl.org/dc/terms/> .
@prefix nt: <https://w3id.org/np/o/ntemplate/> .
@prefix xsd: <http://www.w3.org/2001/XMLSchema#> .
@prefix orcid: <https://orcid.org/> .
@prefix prov: <http://www.w3.org/ns/prov#> .
@prefix npx: <http://purl.org/nanopub/x/> .

sub:Head {
  this: np:hasAssertion sub:assertion;
    np:hasProvenance sub:provenance;
    np:hasPublicationInfo sub:pubinfo;
    a np:Nanopublication .
}

sub:assertion {
  sub:comment a <https://w3id.org/linkflows/reviews/ActionNeededComment>, <https://w3id.org/linkflows/reviews/ContentComment>,
      <https://w3id.org/linkflows/reviews/NegativeComment>, <https://w3id.org/linkflows/reviews/ReviewComment>;
    <https://w3id.org/linkflows/reviews/hasCommentText> "The provenance of this formalization should be a \"FormalizationActivity\". As such, the source of the scientific claim (the original scientific article) can be specified, together with the quote from the article that contains the scientific claim and the orcid of the author of the formalization.";
    <https://w3id.org/linkflows/reviews/hasImpact> "3";
    <https://w3id.org/linkflows/reviews/refersTo> <http://purl.org/np/RAGgV-nRMWhmgtxx5n3yE29NaopuuDVDKAuZC8IzCATag>;
    <https://w3id.org/linkflows/reviews/refersToMentioningOf> <http://purl.org/np/RAGgV-nRMWhmgtxx5n3yE29NaopuuDVDKAuZC8IzCATag#provenance> .
}

sub:provenance {
  sub:assertion prov:wasAttributedTo orcid:0000-0002-7114-6459 .
}

sub:pubinfo {
  sub:sig npx:hasAlgorithm "RSA";
    npx:hasPublicKey "MIGfMA0GCSqGSIb3DQEBAQUAA4GNADCBiQKBgQCJlM78d80R+gFMoQB1IG3f7AbqqGOCIv4HmZd1cx1KgEWMUUpPsojFNvx84fC/TltcJ8F8JafnbhDXW2HM2MhdK4yC04ROEV1vIgSzjDicHfiqXvMqdPuMyQp4mmCEY7mUoeEW10mWZqjk+S9TnmiAQbFGcpExP8aosr2aTR7CSQIDAQAB";
    npx:hasSignature "Uq04JY8pHA1cTJRuXrhyzTOgN/4wL7D7VcwXGoTtmbKnxzg4rFtFsLLI02ODoxy3+4e9+EhNtl8hfDgRnV+hUAQnJNIrdVPdJN87XlXrIiEjdbacdUunUuIPS1RoCRbLkwQ1VGw8KPh6K+sXK4ZOUlkFuIgi7EcXdx3rRWBd4ko=";
    npx:hasSignatureTarget this: .
  
  this: dct:created "2021-10-07T00:43:53.453+03:00"^^xsd:dateTime;
    dct:creator orcid:0000-0002-7114-6459;
    nt:wasCreatedFromProvenanceTemplate <http://purl.org/np/RANwQa4ICWS5SOjw7gp99nBpXBasapwtZF1fIM3H2gYTM>;
    nt:wasCreatedFromPubinfoTemplate <http://purl.org/np/RAA2MfqdBCzmz9yVWjKLXNbyfBNcwsMmOqcNUxkk1maIM>;
    nt:wasCreatedFromTemplate <http://purl.org/np/RAmIPyDSP2ZrKM3PaAjSOIhkbZJ0CV6lRkh3Mlv7AzFiw> .
}


@prefix this: <http://purl.org/np/RAYNnSH1XvmPcxov174LJdFfPuP3bQT6SLktCZNJm8AP0> .
@prefix sub: <http://purl.org/np/RAYNnSH1XvmPcxov174LJdFfPuP3bQT6SLktCZNJm8AP0#> .
@prefix np: <http://www.nanopub.org/nschema#> .
@prefix dct: <http://purl.org/dc/terms/> .
@prefix nt: <https://w3id.org/np/o/ntemplate/> .
@prefix xsd: <http://www.w3.org/2001/XMLSchema#> .
@prefix orcid: <https://orcid.org/> .
@prefix prov: <http://www.w3.org/ns/prov#> .
@prefix npx: <http://purl.org/nanopub/x/> .

sub:Head {
  this: np:hasAssertion sub:assertion;
    np:hasProvenance sub:provenance;
    np:hasPublicationInfo sub:pubinfo;
    a np:Nanopublication .
}

sub:assertion {
  sub:comment a <https://w3id.org/linkflows/reviews/ContentComment>, <https://w3id.org/linkflows/reviews/NoActionNeededComment>,
      <https://w3id.org/linkflows/reviews/PositiveComment>, <https://w3id.org/linkflows/reviews/ReviewComment>;
    <https://w3id.org/linkflows/reviews/hasCommentText> "The modelling of the formalization is very good.";
    <https://w3id.org/linkflows/reviews/hasImpact> "5";
    <https://w3id.org/linkflows/reviews/refersTo> <http://purl.org/np/RAmfrSLt-WVQVNTrJi6IlNk3ZiQyYBds0NYGJpUEsPjfI>;
    <https://w3id.org/linkflows/reviews/refersToMentioningOf> <https://w3id.org/linkflows/superpattern/terms/SuperPatternInstance> .
}

sub:provenance {
  sub:assertion prov:wasAttributedTo orcid:0000-0002-7114-6459 .
}

sub:pubinfo {
  sub:sig npx:hasAlgorithm "RSA";
    npx:hasPublicKey "MIGfMA0GCSqGSIb3DQEBAQUAA4GNADCBiQKBgQCJlM78d80R+gFMoQB1IG3f7AbqqGOCIv4HmZd1cx1KgEWMUUpPsojFNvx84fC/TltcJ8F8JafnbhDXW2HM2MhdK4yC04ROEV1vIgSzjDicHfiqXvMqdPuMyQp4mmCEY7mUoeEW10mWZqjk+S9TnmiAQbFGcpExP8aosr2aTR7CSQIDAQAB";
    npx:hasSignature "LOExHz59xoI0RyuL3Fnl3W1nuQ7alJIHw6l7nJ1hgTCveTLXpcT5FZDWzB/fj9+xdHWPmkHlliA+VDq6/whR7xlzH12H+XCd839KJ5AMrMaHpcIITSyi/2B4ggp6R9aFHvtAmg1y2v2u/JEbZ49oKC22Bml2jtwLADk2ZPPC2V4=";
    npx:hasSignatureTarget this: .
  
  this: dct:created "2021-10-04T19:05:38.245+03:00"^^xsd:dateTime;
    dct:creator orcid:0000-0002-7114-6459;
    nt:wasCreatedFromProvenanceTemplate <http://purl.org/np/RANwQa4ICWS5SOjw7gp99nBpXBasapwtZF1fIM3H2gYTM>;
    nt:wasCreatedFromPubinfoTemplate <http://purl.org/np/RAA2MfqdBCzmz9yVWjKLXNbyfBNcwsMmOqcNUxkk1maIM>;
    nt:wasCreatedFromTemplate <http://purl.org/np/RAmIPyDSP2ZrKM3PaAjSOIhkbZJ0CV6lRkh3Mlv7AzFiw> .
}


@prefix this: <http://purl.org/np/RAy-yPfCs1qyCgcXIuItdCQ2w5TJMmOSifQ-Tog8yt1N0> .
@prefix sub: <http://purl.org/np/RAy-yPfCs1qyCgcXIuItdCQ2w5TJMmOSifQ-Tog8yt1N0#> .
@prefix np: <http://www.nanopub.org/nschema#> .
@prefix dct: <http://purl.org/dc/terms/> .
@prefix nt: <https://w3id.org/np/o/ntemplate/> .
@prefix npx: <http://purl.org/nanopub/x/> .
@prefix xsd: <http://www.w3.org/2001/XMLSchema#> .
@prefix orcid: <https://orcid.org/> .
@prefix prov: <http://www.w3.org/ns/prov#> .

sub:Head {
  this: np:hasAssertion sub:assertion;
    np:hasProvenance sub:provenance;
    np:hasPublicationInfo sub:pubinfo;
    a np:Nanopublication .
}

sub:assertion {
  sub:comment a <https://w3id.org/linkflows/reviews/ContentComment>, <https://w3id.org/linkflows/reviews/NoActionNeededComment>,
      <https://w3id.org/linkflows/reviews/PositiveComment>, <https://w3id.org/linkflows/reviews/ReviewComment>;
    <https://w3id.org/linkflows/reviews/hasCommentText> "The modelling of the scientific claim (if we assume the claim is rephrased in an atomic way) seems correct.";
    <https://w3id.org/linkflows/reviews/hasImpact> "4";
    <https://w3id.org/linkflows/reviews/refersTo> <http://purl.org/np/RAxxJWyH8OdTJLs-ZY1q5jVq1OWFNOoLFvwEcUFyR8EEo>;
    <https://w3id.org/linkflows/reviews/refersToMentioningOf> <http://purl.org/np/RAxxJWyH8OdTJLs-ZY1q5jVq1OWFNOoLFvwEcUFyR8EEo#spi> .
}

sub:provenance {
  sub:assertion prov:wasAttributedTo orcid:0000-0002-7114-6459 .
}

sub:pubinfo {
  sub:sig npx:hasAlgorithm "RSA";
    npx:hasPublicKey "MIGfMA0GCSqGSIb3DQEBAQUAA4GNADCBiQKBgQCJlM78d80R+gFMoQB1IG3f7AbqqGOCIv4HmZd1cx1KgEWMUUpPsojFNvx84fC/TltcJ8F8JafnbhDXW2HM2MhdK4yC04ROEV1vIgSzjDicHfiqXvMqdPuMyQp4mmCEY7mUoeEW10mWZqjk+S9TnmiAQbFGcpExP8aosr2aTR7CSQIDAQAB";
    npx:hasSignature "ZmDt0AtbHwzor3C/l9nZfvYlxLGADOp5iwzLAbUEoQhTzF3BEi6tfFNTaPKc1dN24w/R/x93uHisQIrK5DlvyBGtd2ngpvLgxHK/09iZgszVE4PFHqpO9w6iHfywQAzqilmuFjk5kApKAm0zOXJq5VVUTmy1p7WE5OqDlTOyciE=";
    npx:hasSignatureTarget this: .
  
  this: dct:created "2021-10-06T22:52:18.956+03:00"^^xsd:dateTime;
    dct:creator orcid:0000-0002-7114-6459;
    npx:supersedes <http://purl.org/np/RATTYklfFzBbXntIlLTTq7JhQUcg1oWCPhF1ZBWR5G3r8>;
    nt:wasCreatedFromProvenanceTemplate <http://purl.org/np/RANwQa4ICWS5SOjw7gp99nBpXBasapwtZF1fIM3H2gYTM>;
    nt:wasCreatedFromPubinfoTemplate <http://purl.org/np/RAA2MfqdBCzmz9yVWjKLXNbyfBNcwsMmOqcNUxkk1maIM>,
      <http://purl.org/np/RAjpBMlw3owYhJUBo3DtsuDlXsNAJ8cnGeWAutDVjuAuI>;
    nt:wasCreatedFromTemplate <http://purl.org/np/RAmIPyDSP2ZrKM3PaAjSOIhkbZJ0CV6lRkh3Mlv7AzFiw> .
}


@prefix this: <http://purl.org/np/RAZdY-WdpmVRAUyjgdEGhFDG2mD-j8xg1I27hNIQGkltw> .
@prefix sub: <http://purl.org/np/RAZdY-WdpmVRAUyjgdEGhFDG2mD-j8xg1I27hNIQGkltw#> .
@prefix np: <http://www.nanopub.org/nschema#> .
@prefix dct: <http://purl.org/dc/terms/> .
@prefix nt: <https://w3id.org/np/o/ntemplate/> .
@prefix xsd: <http://www.w3.org/2001/XMLSchema#> .
@prefix orcid: <https://orcid.org/> .
@prefix prov: <http://www.w3.org/ns/prov#> .
@prefix npx: <http://purl.org/nanopub/x/> .

sub:Head {
  this: np:hasAssertion sub:assertion;
    np:hasProvenance sub:provenance;
    np:hasPublicationInfo sub:pubinfo;
    a np:Nanopublication .
}

sub:assertion {
  sub:comment a <https://w3id.org/linkflows/reviews/NegativeComment>, <https://w3id.org/linkflows/reviews/ReviewComment>,
      <https://w3id.org/linkflows/reviews/SuggestionComment>, <https://w3id.org/linkflows/reviews/SyntaxComment>;
    <https://w3id.org/linkflows/reviews/hasCommentText> "The label of the spi has a small typo or encoding error:  it now appears as STX1B rather than STX1B. I suggest changing that";
    <https://w3id.org/linkflows/reviews/hasImpact> "1";
    <https://w3id.org/linkflows/reviews/refersTo> <http://purl.org/np/RAGo62Hb_Bx1klF4pn1q1Ty40860e3A7Sz4hr2vojZ2wA>;
    <https://w3id.org/linkflows/reviews/refersToMentioningOf> <http://purl.org/np/RAGo62Hb_Bx1klF4pn1q1Ty40860e3A7Sz4hr2vojZ2wA#spi> .
}

sub:provenance {
  sub:assertion prov:wasAttributedTo orcid:0000-0001-9079-039X .
}

sub:pubinfo {
  sub:sig npx:hasAlgorithm "RSA";
    npx:hasPublicKey "MIGfMA0GCSqGSIb3DQEBAQUAA4GNADCBiQKBgQCUtUS5tVuMGtBUJ+dpxk0EKcI3xKBG4efTcKjAMHeQj6b+liabAld6kXxQKQIRVQomBKOcvoYJ9oTC4K4AMUPMfQsPSLt1noFxSahw86AXdAh7kWiVZu04Vs0NDuPPUOWwRQjXRf6gYFLQu3gA5o0PkWd7FZ6lrum6lNmi/LFQdwIDAQAB";
    npx:hasSignature "RNIYXPc+9O0tFXxQvvjpe3L81ArkjhT85xfzGgp06zndypaY6km+ZBNJ/GGfxLNdw2bd53sJJyTMekBMxl+holKETJdazI9SO8giEJ/FEa4ZKLnjPDquMQCTqt5CilpjiJ8UFgFNaXU5OxAysb2R8IHWJakTUjfoFXGgMXLkyR4=";
    npx:hasSignatureTarget this: .
  
  this: dct:created "2021-07-19T16:07:49.547+02:00"^^xsd:dateTime;
    dct:creator orcid:0000-0001-9079-039X;
    nt:wasCreatedFromProvenanceTemplate <http://purl.org/np/RANwQa4ICWS5SOjw7gp99nBpXBasapwtZF1fIM3H2gYTM>;
    nt:wasCreatedFromPubinfoTemplate <http://purl.org/np/RAA2MfqdBCzmz9yVWjKLXNbyfBNcwsMmOqcNUxkk1maIM>;
    nt:wasCreatedFromTemplate <http://purl.org/np/RAmIPyDSP2ZrKM3PaAjSOIhkbZJ0CV6lRkh3Mlv7AzFiw> .
}


@prefix this: <http://purl.org/np/RAz-E7YOwL-RCifo12zsEs0J50LlXkWwgcLpx3CTh3hGM> .
@prefix sub: <http://purl.org/np/RAz-E7YOwL-RCifo12zsEs0J50LlXkWwgcLpx3CTh3hGM#> .
@prefix np: <http://www.nanopub.org/nschema#> .
@prefix dct: <http://purl.org/dc/terms/> .
@prefix nt: <https://w3id.org/np/o/ntemplate/> .
@prefix xsd: <http://www.w3.org/2001/XMLSchema#> .
@prefix orcid: <https://orcid.org/> .
@prefix prov: <http://www.w3.org/ns/prov#> .
@prefix npx: <http://purl.org/nanopub/x/> .

sub:Head {
  this: np:hasAssertion sub:assertion;
    np:hasProvenance sub:provenance;
    np:hasPublicationInfo sub:pubinfo;
    a np:Nanopublication .
}

sub:assertion {
  sub:comment a <https://w3id.org/linkflows/reviews/ActionNeededComment>, <https://w3id.org/linkflows/reviews/ContentComment>,
      <https://w3id.org/linkflows/reviews/NegativeComment>, <https://w3id.org/linkflows/reviews/ReviewComment>;
    <https://w3id.org/linkflows/reviews/hasCommentText> "The object slot of the superpattern refers to the nanopublication that defines the class, instead of the class itself (http://purl.org/np/RAiUYY1dbEDbcsscapEmbMMHsgJmjEJ1yUoNsxZIH1r90#transcription-of-stmn2).";
    <https://w3id.org/linkflows/reviews/hasImpact> "5";
    <https://w3id.org/linkflows/reviews/refersTo> <http://purl.org/np/RA5rRFy9eDTZSTyVeuTrAO7aCg_JPcq1cVmWWjc-kjFOM>;
    <https://w3id.org/linkflows/reviews/refersToMentioningOf> <http://purl.org/np/RAiUYY1dbEDbcsscapEmbMMHsgJmjEJ1yUoNsxZIH1r90> .
}

sub:provenance {
  sub:assertion prov:wasAttributedTo orcid:0000-0002-1267-0234 .
}

sub:pubinfo {
  sub:sig npx:hasAlgorithm "RSA";
    npx:hasPublicKey "MIGfMA0GCSqGSIb3DQEBAQUAA4GNADCBiQKBgQCwUtewGCpT5vIfXYE1bmf/Uqu1ojqnWdYxv+ySO80ul8Gu7m8KoyPAwuvaPj0lvPtHrg000qMmkxzKhYknEjq8v7EerxZNYp5B3/3+5ZpuWOYAs78UnQVjbHSmDdmryr4D4VvvNIiUmd0yxci47dTFUj4DvfHnGd6hVe5+goqdcwIDAQAB";
    npx:hasSignature "OuTFVfIFM264IWkNVDpW2oe7CTRyd9yamDq5YtOE7XKjwohxcku8O7SCWIt21WT0Nj+YhKXq37tvXmt1DoeBk0bUU8hfFggTEpyLlaiZ4XUM4PdxAhngWaev2qm5oe9i2rZBBMonZPwni/eVYUDOeV5Lx5FBeJbZtJGd5zRaIzo=";
    npx:hasSignatureTarget this: .
  
  this: dct:created "2021-10-18T16:19:13.802+02:00"^^xsd:dateTime;
    dct:creator orcid:0000-0002-1267-0234;
    nt:wasCreatedFromProvenanceTemplate <http://purl.org/np/RANwQa4ICWS5SOjw7gp99nBpXBasapwtZF1fIM3H2gYTM>;
    nt:wasCreatedFromPubinfoTemplate <http://purl.org/np/RAA2MfqdBCzmz9yVWjKLXNbyfBNcwsMmOqcNUxkk1maIM>;
    nt:wasCreatedFromTemplate <http://purl.org/np/RAmIPyDSP2ZrKM3PaAjSOIhkbZJ0CV6lRkh3Mlv7AzFiw> .
}


@prefix this: <http://purl.org/np/RAZILddOsbnRuIyfpgRsEPSBdwJB6VVZexDnSK5OGfWiY> .
@prefix sub: <http://purl.org/np/RAZILddOsbnRuIyfpgRsEPSBdwJB6VVZexDnSK5OGfWiY#> .
@prefix np: <http://www.nanopub.org/nschema#> .
@prefix dct: <http://purl.org/dc/terms/> .
@prefix nt: <https://w3id.org/np/o/ntemplate/> .
@prefix xsd: <http://www.w3.org/2001/XMLSchema#> .
@prefix orcid: <https://orcid.org/> .
@prefix prov: <http://www.w3.org/ns/prov#> .
@prefix npx: <http://purl.org/nanopub/x/> .

sub:Head {
  this: np:hasAssertion sub:assertion;
    np:hasProvenance sub:provenance;
    np:hasPublicationInfo sub:pubinfo;
    a np:Nanopublication .
}

sub:assertion {
  sub:comment a <https://w3id.org/linkflows/reviews/ContentComment>, <https://w3id.org/linkflows/reviews/NoActionNeededComment>,
      <https://w3id.org/linkflows/reviews/PositiveComment>, <https://w3id.org/linkflows/reviews/ReviewComment>;
    <https://w3id.org/linkflows/reviews/hasCommentText> "Thanks for adding the class as automatic discovery is missing in Wikidata.";
    <https://w3id.org/linkflows/reviews/hasImpact> "1";
    <https://w3id.org/linkflows/reviews/refersTo> <http://purl.org/np/RAPLWOEA5t6_Kx6vVHtibWm92pg1XTN6FIZdWuaTyoy9g>;
    <https://w3id.org/linkflows/reviews/refersToMentioningOf> <http://server.nanopubs.lod.labs.vu.nl/RAFQovt9yQD7nZ2tdZ9_Uhpb7CsfT3k64pK7dh63xd-50#assertion> .
}

sub:provenance {
  sub:assertion prov:wasAttributedTo orcid:0000-0002-0191-7211 .
}

sub:pubinfo {
  sub:sig npx:hasAlgorithm "RSA";
    npx:hasPublicKey "MIGfMA0GCSqGSIb3DQEBAQUAA4GNADCBiQKBgQC3cICbOHZ1ecuLOsgovKwUlFRRvNWNgBJxoXCFAYWtU2OK97i/SjoIaxFphg9tkv9WxOjtPqYJ4cuM0E76wxeRZ7VBMHBrBIyCAGTvAfESWVQZCDgulG46VjffEzXuRmqOka/C5Ur6beLijFPMtiWEg6I2Mbj8z9vuHPxReIu4JwIDAQAB";
    npx:hasSignature "tiAzFJykaiMp41a9+5wd38wf5ddA6jG5n4omZttNXTB9LxA5cFC8D9Ookpj7h8gAQ4AiEvx3MSxZDYUJ6uE03j/n0iUdaTsip4ebnvxGICsplTRM1V8gXAmJZAkmQd5EevmHrhRKjPy5+voU7tKbvYKZQ0HEyLeJ+ljlI1PzAF0=";
    npx:hasSignatureTarget this: .
  
  this: dct:created "2021-07-21T11:36:18.022+02:00"^^xsd:dateTime;
    dct:creator orcid:0000-0002-0191-7211;
    nt:wasCreatedFromProvenanceTemplate <http://purl.org/np/RANwQa4ICWS5SOjw7gp99nBpXBasapwtZF1fIM3H2gYTM>;
    nt:wasCreatedFromPubinfoTemplate <http://purl.org/np/RAA2MfqdBCzmz9yVWjKLXNbyfBNcwsMmOqcNUxkk1maIM>;
    nt:wasCreatedFromTemplate <http://purl.org/np/RAmIPyDSP2ZrKM3PaAjSOIhkbZJ0CV6lRkh3Mlv7AzFiw> .
}


@prefix this: <http://purl.org/np/RAZQ8pshLDm1v2imvtF2apl9rAP0MjeCpD0kZ6ky6mV24> .
@prefix sub: <http://purl.org/np/RAZQ8pshLDm1v2imvtF2apl9rAP0MjeCpD0kZ6ky6mV24#> .
@prefix np: <http://www.nanopub.org/nschema#> .
@prefix dct: <http://purl.org/dc/terms/> .
@prefix nt: <https://w3id.org/np/o/ntemplate/> .
@prefix xsd: <http://www.w3.org/2001/XMLSchema#> .
@prefix orcid: <https://orcid.org/> .
@prefix prov: <http://www.w3.org/ns/prov#> .
@prefix npx: <http://purl.org/nanopub/x/> .

sub:Head {
  this: np:hasAssertion sub:assertion;
    np:hasProvenance sub:provenance;
    np:hasPublicationInfo sub:pubinfo;
    a np:Nanopublication .
}

sub:assertion {
  sub:comment a <https://w3id.org/linkflows/reviews/ContentComment>, <https://w3id.org/linkflows/reviews/NoActionNeededComment>,
      <https://w3id.org/linkflows/reviews/PositiveComment>, <https://w3id.org/linkflows/reviews/ReviewComment>;
    <https://w3id.org/linkflows/reviews/hasCommentText> "Apart from the object class link, this is a very convincing formalization.";
    <https://w3id.org/linkflows/reviews/hasImpact> "5";
    <https://w3id.org/linkflows/reviews/refersTo> <http://purl.org/np/RA5rRFy9eDTZSTyVeuTrAO7aCg_JPcq1cVmWWjc-kjFOM> .
}

sub:provenance {
  sub:assertion prov:wasAttributedTo orcid:0000-0002-1267-0234 .
}

sub:pubinfo {
  sub:sig npx:hasAlgorithm "RSA";
    npx:hasPublicKey "MIGfMA0GCSqGSIb3DQEBAQUAA4GNADCBiQKBgQCwUtewGCpT5vIfXYE1bmf/Uqu1ojqnWdYxv+ySO80ul8Gu7m8KoyPAwuvaPj0lvPtHrg000qMmkxzKhYknEjq8v7EerxZNYp5B3/3+5ZpuWOYAs78UnQVjbHSmDdmryr4D4VvvNIiUmd0yxci47dTFUj4DvfHnGd6hVe5+goqdcwIDAQAB";
    npx:hasSignature "DqI2JKG8/JUaU8wXW0/inhAh0C7j9X/38a/lgAkqu4Kb/OpstqK+CnJRDnVVxItbiskvOLVu/sk5R4XxFcUxYGGrGelIyhlNONkScARCWD03Q3DvTfOQ4h4ukZHN1qY9TePVf228upViSMh9ah8udn3bbkWjWSdWGQWi6aNo8ZA=";
    npx:hasSignatureTarget this: .
  
  this: dct:created "2021-10-18T16:24:34.468+02:00"^^xsd:dateTime;
    dct:creator orcid:0000-0002-1267-0234;
    nt:wasCreatedFromProvenanceTemplate <http://purl.org/np/RANwQa4ICWS5SOjw7gp99nBpXBasapwtZF1fIM3H2gYTM>;
    nt:wasCreatedFromPubinfoTemplate <http://purl.org/np/RAA2MfqdBCzmz9yVWjKLXNbyfBNcwsMmOqcNUxkk1maIM>;
    nt:wasCreatedFromTemplate <http://purl.org/np/RAmIPyDSP2ZrKM3PaAjSOIhkbZJ0CV6lRkh3Mlv7AzFiw> .
}
