# Supplementary material for: Nanopublication-based semantic publishing and reviewing: a field study with formalization papers
Source: PeerJ Comput Sci. 2023 Feb 21;9:e1159. doi: 10.7717/peerj-cs.1159 (PMC10280262; doi:10.7717/peerj-cs.1159)
Supplement: Supplemental Information 1 — This repository contains data and code (SPARQL queries and scripting) to extract the published formalization articles (in the form of nanopublications) from the nanopublication decentralized network. It also contains the scripts made for the automatic visualization of these nanopublications in the form of a graph and a script to create the index for these nanopublications.These formalization articles will be published in the IOS Press journal Data Science, in a special issue with formalization articles in late March 2022. See https://github.com/LaraHack/fpsi_analytics [file peerj-cs-09-1159-s001.zip › fpsi_analytics-main/np-graph.dot]

digraph G {
node[label="",shape=square,style=filled,fontname=Arial,fontsize=30,margin=0]
concentrate=true
pack=true
"RA062HUn_Z" [fillcolor=orange,label=A,URL="http://purl.org/np/RA062HUn_Zu1nVB61cxpeesJ4DyUCVIK9HEgS5BJVkE-Y"]
"RA2kBfTdI1" [fillcolor=orange,label=A,URL="http://purl.org/np/RA2kBfTdI1zfinySdO_KecrMqS5x3kr5n87r5inNba_Bo"]
"RA913Qgx4U" [fillcolor=orange,label=A,URL="http://purl.org/np/RA913Qgx4UShjz9upA4IAsbYCkLhSxQ0vaV1figRNXkH8"]
"RAaPvL2hjB" [fillcolor=orange,label=A,URL="http://purl.org/np/RAaPvL2hjBzAerIZPVV7afEBD2y2G0BZLiz9dbdl45ouo"]
"RACtA1UuaR" [fillcolor=orange,label=A,URL="http://purl.org/np/RACtA1UuaRdfJtT3kpvDXDKE9FsHlAGW7SlQ5g1VUt2c4"]
"RACweRIgGm" [fillcolor=orange,label=A,URL="http://purl.org/np/RACweRIgGmEvbyNLBHzPeko402hlFC36CHJQ7zoxVEPUA"]
"RAcYNDJKPF" [fillcolor=orange,label=A,URL="http://purl.org/np/RAcYNDJKPFqtoBIiEcdg8yShvLzqV-vSxU7-npALtkJZg"]
"RAD2d2pLO6" [fillcolor=orange,label=A,URL="http://purl.org/np/RAD2d2pLO6hCu7pWsODSNHNxYGjKkyFJUlN1reDPn8G-0"]
"RAE0JHQsWa" [fillcolor=orange,label=A,URL="http://purl.org/np/RAE0JHQsWaRPf1k2zYHFm6saeiu2fZSfCSoWiMyuLPvw0"]
"RAfLGVuw7z" [fillcolor=orange,label=A,URL="http://purl.org/np/RAfLGVuw7zXtYR2QndL2aZnfjZ1voMCCrowD0LdWWgOIA"]
"RAFUOj4M9Q" [fillcolor=orange,label=A,URL="http://purl.org/np/RAFUOj4M9QAFD3Gf36uw_TDoIyG98ryT07P_pa-_MZ72w"]
"RAGupRPJQI" [fillcolor=orange,label=A,URL="http://purl.org/np/RAGupRPJQIZvgjzFBtHWFhZJYZeXotk7jrrUZeyDhoKB8"]
"RAH8v3PKwn" [fillcolor=orange,label=A,URL="http://purl.org/np/RAH8v3PKwnXbMjc1g0FMnRYKylKtiEEKgR-3zrnj2pDS8"]
"RAhaeiRX0A" [fillcolor=orange,label=A,URL="http://purl.org/np/RAhaeiRX0Aei9lMiAt1fpTgDxBh1HyNa9T2JdkTKk0RzQ"]
"RAhOoiILMw" [fillcolor=orange,label=A,URL="http://purl.org/np/RAhOoiILMw1nbwX3H6m6Bz6IjnjKLn9JeP0L_-z9vZPw0"]
"RAjfSw5vji" [fillcolor=orange,label=A,URL="http://purl.org/np/RAjfSw5vjiiUn-k0gd9okIKIKud_vhGRLl6frT0JYWKBU"]
"RAjU4uymXs" [fillcolor=orange,label=A,URL="http://purl.org/np/RAjU4uymXsmeO7_MUvmhmM_qnUQqdSvS1asKhGn0CpU1k"]
"RAkz3162Z4" [fillcolor=orange,label=A,URL="http://purl.org/np/RAkz3162Z4w0cRK6uQREUzdU3H6SKjtR7LKA0D-vRDKlw"]
"RALGIIKvWi" [fillcolor=orange,label=A,URL="http://purl.org/np/RALGIIKvWi-5iWhzWafeDsmUndSVJ8pdf6luPtwSiou8Q"]
"RAmetIqwEV" [fillcolor=orange,label=A,URL="http://purl.org/np/RAmetIqwEVyFNt6h6CAR9ecEDT6ju4dg2YWIuEs37i7E4"]
"RAMpzb1Ec_" [fillcolor=orange,label=A,URL="http://purl.org/np/RAMpzb1Ec_HZZrVbr4RZAOemRxq80XUb8uZ00pDZ4R0uw"]
"RANmHoSCPE" [fillcolor=orange,label=A,URL="http://purl.org/np/RANmHoSCPExJaux1NMHu8bVhZzAducyyR4dTtHJSbv2SE"]
"RAOGswI1P_" [fillcolor=orange,label=A,URL="http://purl.org/np/RAOGswI1P_xI18zJy8BEeqzfJAj9IRrKN_9DkS8asc90g"]
"RAoqiduQlZ" [fillcolor=orange,label=A,URL="http://purl.org/np/RAoqiduQlZfzvdyESwhFCRyZUNFA5b7kHkjV6tqSHbwrc"]
"RAO-_RZJrs" [fillcolor=orange,label=A,URL="http://purl.org/np/RAO-_RZJrs22GR-5L7FLJVaBBIUIDCul8zFzQsXddvHBE"]
"RApJwqSdEJ" [fillcolor=orange,label=A,URL="http://purl.org/np/RApJwqSdEJ2NCD9v2G9kOkdRxBzM-Aw1u6MZAoeGAtBAk"]
"RAPTktNJpm" [fillcolor=orange,label=A,URL="http://purl.org/np/RAPTktNJpm0JblZpJsn0BUPbHeGV58k6sGQfuJUluyp04"]
"RAQImRBJTp" [fillcolor=orange,label=A,URL="http://purl.org/np/RAQImRBJTpV_MmzEvzJQjBnMH4gO78ss8mP8UEHXj72BU"]
"RAtBvXr7_q" [fillcolor=orange,label=A,URL="http://purl.org/np/RAtBvXr7_qxO0dwA5Nq2hwWVCG7fJz1oI-dB7ssjzZ570"]
"RATka2stDV" [fillcolor=orange,label=A,URL="http://purl.org/np/RATka2stDVfq6OTrm5zocL9eZUPETavRe6XhoVh3_Hx0I"]
"RAVfl0p-An" [fillcolor=orange,label=A,URL="http://purl.org/np/RAVfl0p-An2P-B-98rLtAmhVKafpT8S9W2GnF4IMrXPA8"]
"RAwsSVnefE" [fillcolor=orange,label=A,URL="http://purl.org/np/RAwsSVnefEYwpilUTTMTDgO-3QYYylNBBUdE249_SzYis"]
"RAxrrwY-FE" [fillcolor=orange,label=A,URL="http://purl.org/np/RAxrrwY-FEIMbEiJRhCuq0_PLGsleJBKvw5GIHQysg6xU"]
"RAyltU3D2Z" [fillcolor=orange,label=A,URL="http://purl.org/np/RAyltU3D2Z571K86qce2j1neDLsp6HeDAhWyPmDuNDvEc"]
"RA6LSiMXEH" [fillcolor=yellow,label=R,URL="http://purl.org/np/RA6LSiMXEHG5IZyC29dfh8tBptanSlWFx_H6KznPXEXu8"]
"RA6TdnIX5e" [fillcolor=yellow,label=R,URL="http://purl.org/np/RA6TdnIX5ekZdeoyBkgygIA2cJbzeT-w4tHjQYWnw8q_w"]
"RA8loVntlA" [fillcolor=yellow,label=R,URL="http://purl.org/np/RA8loVntlA3Gxd37VWCaimrbYrrnY7rvVmCTIyOW6cOhs"]
"RA8rAx7JSh" [fillcolor=yellow,label=R,URL="http://purl.org/np/RA8rAx7JShPL3nladCkzTx55J6YJVvpHTpqqwU_Hl3hnI"]
"RA9hTCB4z3" [fillcolor=yellow,label=R,URL="http://purl.org/np/RA9hTCB4z3sp_gHdbrfXBjR0eczmlcs2WVVMdS8FOQ1gc"]
"RA9wYHgRzN" [fillcolor=yellow,label=R,URL="http://purl.org/np/RA9wYHgRzNVnwFw_JiA5KOxN4T0vuyxT9_VrX-nlmcaIE"]
"RAaBjwfH3L" [fillcolor=yellow,label=R,URL="http://purl.org/np/RAaBjwfH3LBV9xMKxq7gqbpRxT83UV1SfTT0jVGc5WOzE"]
"RAbefCWp1C" [fillcolor=yellow,label=R,URL="http://purl.org/np/RAbefCWp1CItDV1WP3gCQOIbDpLSJ6eKHJUBgmsUtAbhE"]
"RAbG2CZoBs" [fillcolor=yellow,label=R,URL="http://purl.org/np/RAbG2CZoBsdl0uBFUKAhCTx-sxLIhi-ISbvi7B8Iw1J5I"]
"RADPRZhOfg" [fillcolor=yellow,label=R,URL="http://purl.org/np/RADPRZhOfgWlmq98SVMPekC0HlfZtphWID6hSulz-hOTM"]
"RAEazJoU_l" [fillcolor=yellow,label=R,URL="http://purl.org/np/RAEazJoU_loPjkRX8Q8p1Moe5pVJ5jSbfvcUD5KOeLppY"]
"RAEpaUK6FW" [fillcolor=yellow,label=R,URL="http://purl.org/np/RAEpaUK6FW1ftnu43ZSMCqxmaXw1YQET9fs8ULFyG-Ado"]
"RAFJQ8Eq4D" [fillcolor=yellow,label=R,URL="http://purl.org/np/RAFJQ8Eq4DgYcm1_xyl8utYvqZC3_UMlPhihpORlMIR4Q"]
"RAFKjvrsg7" [fillcolor=yellow,label=R,URL="http://purl.org/np/RAFKjvrsg7opJbOj4X07AthG8yBrQqntiqrbruEvFa5As"]
"RAfZJCwOjS" [fillcolor=yellow,label=R,URL="http://purl.org/np/RAfZJCwOjSX0NboXEekoEl2lO0trJh06DGsf0XsWwy2nU"]
"RAhjGhG-5A" [fillcolor=yellow,label=R,URL="http://purl.org/np/RAhjGhG-5AWUyWIp1B_CCxuw_jR_sLBYxGLQD6ELZFh2Y"]
"RAid00RR7F" [fillcolor=yellow,label=R,URL="http://purl.org/np/RAid00RR7FNGZqaK-7903Z3l-xU2gpyMNFbap58rqvOqM"]
"RAim7_fOnE" [fillcolor=yellow,label=R,URL="http://purl.org/np/RAim7_fOnEJPkHkYk9luWLaRXEZq8AlY4v3htRUfrCOB0"]
"RAJ8T3gHny" [fillcolor=yellow,label=R,URL="http://purl.org/np/RAJ8T3gHnyWOagapz0f0YbRlDqrVt9kjY1nHONQgzxn5o"]
"RAJQzOGKuP" [fillcolor=yellow,label=R,URL="http://purl.org/np/RAJQzOGKuP_oSLqSRzyPAYaQO-HWp1fD9MGzNGR-HcgTs"]
"RAK0ra75wJ" [fillcolor=yellow,label=R,URL="http://purl.org/np/RAK0ra75wJV1G5R-H_SnsJIhkA5h1eSfPerBFLbMsykIw"]
"RALAkTrka6" [fillcolor=yellow,label=R,URL="http://purl.org/np/RALAkTrka6ayoFYItkXH1Zzcovp7ky-JuMEFEDFInK4bI"]
"RAlz_CP0Xv" [fillcolor=yellow,label=R,URL="http://purl.org/np/RAlz_CP0XvjPlua24V0rNs6_8MeM9JN6rUdSpCQchhCCU"]
"RALzg7HM2D" [fillcolor=yellow,label=R,URL="http://purl.org/np/RALzg7HM2Da1ELrA-a7JSuE5Q_Zj-_51RhDcX71-YgQQs"]
"RAmPB9EE1n" [fillcolor=yellow,label=R,URL="http://purl.org/np/RAmPB9EE1nYHe_Bg3Ehso54AZ9SNE0d_08oL16oZ4wHuk"]
"RANtyaCb-F" [fillcolor=yellow,label=R,URL="http://purl.org/np/RANtyaCb-FRHjXEATBUbQLZ8qjMd_Z3MGLxtwRl1WIQo4"]
"RAO2sbZc46" [fillcolor=yellow,label=R,URL="http://purl.org/np/RAO2sbZc46vpwL0JpuIF-_WDJyUtOhAAMLnFiL6-6zxco"]
"RAOhIZlqbq" [fillcolor=yellow,label=R,URL="http://purl.org/np/RAOhIZlqbqMRIgsROJMnSPY8YgmuHZuoBuMuhBnxIViUQ"]
"RAQ_hTQ5xv" [fillcolor=yellow,label=R,URL="http://purl.org/np/RAQ_hTQ5xvy45wRj9v7wln67sBgxFC0eV6l60xglU0xmI"]
"RAQQkNipYM" [fillcolor=yellow,label=R,URL="http://purl.org/np/RAQQkNipYM14QGoyfpzqmVxbgJC9OG4OwQREahNcMcMYM"]
"RAQVUPAB16" [fillcolor=yellow,label=R,URL="http://purl.org/np/RAQVUPAB16ljoRh645Dh3uXO2O2SELsummvl_L3c8j35E"]
"RAr9U69tWx" [fillcolor=yellow,label=R,URL="http://purl.org/np/RAr9U69tWxxt9GvI67WYDhRVn4Wb7rDDVkq44DKNVwa7g"]
"RARdfiAA2G" [fillcolor=yellow,label=R,URL="http://purl.org/np/RARdfiAA2GpayI4fDJs7rMB6NE-1tLvcGiekHP2e-fYmE"]
"RAS0xcQdOn" [fillcolor=yellow,label=R,URL="http://purl.org/np/RAS0xcQdOnTh_bIn7JhwJUm6NikkjRIBq_ihdnzhc5sm4"]
"RAsEBaJjHL" [fillcolor=yellow,label=R,URL="http://purl.org/np/RAsEBaJjHLUED3rIPfNwwFz2G0C2AmmbWdqGCeGEKv1Ec"]
"RAtmzgWeJY" [fillcolor=yellow,label=R,URL="http://purl.org/np/RAtmzgWeJYQVg0R6I_gKJEF8hZC2EIjs6e06t0-ZP2PZU"]
"RA-uxUPtTz" [fillcolor=yellow,label=R,URL="http://purl.org/np/RA-uxUPtTz71KNQ4cwmoj7eGnv9HgVdVifbi_mIfZfcAY"]
"RAVFDJ6wFH" [fillcolor=yellow,label=R,URL="http://purl.org/np/RAVFDJ6wFHKZDW3EDZREo9S5tltUwto24N8RiZ15w1_ug"]
"RAW3MEmCUW" [fillcolor=yellow,label=R,URL="http://purl.org/np/RAW3MEmCUW0QJ0oXJsJjqn2kxv8tPsNfI7_yuo7rSdtCU"]
"RAwnHtSSq-" [fillcolor=yellow,label=R,URL="http://purl.org/np/RAwnHtSSq-vTn3IKdb0YsiBTgcDKF3lzA1r7mgVUt9T20"]
"RAXop_iEgb" [fillcolor=yellow,label=R,URL="http://purl.org/np/RAXop_iEgb_Up5yNnckKza_rVpbtjnf7cCLlaiiOCgVSE"]
"RAxVJX5C1K" [fillcolor=yellow,label=R,URL="http://purl.org/np/RAxVJX5C1Khk0a28SUKS_3hymWai9E7ztVYOgVeE9Bn24"]
"RAyepTH--N" [fillcolor=yellow,label=R,URL="http://purl.org/np/RAyepTH--NvwKSlgVQHY6XKK21NtNJKX7tl89q2s05Vr4"]
"RAYkahuEzd" [fillcolor=yellow,label=R,URL="http://purl.org/np/RAYkahuEzda0r6hSTAkAG1zRAZJC1IwlROY0aRHtieOeo"]
"RAyq7Qv8FE" [fillcolor=yellow,label=R,URL="http://purl.org/np/RAyq7Qv8FEXDsvSxe6vcsD3ZOfk3Xqile43Wffq1RJwU8"]
"RAYsifm2gU" [fillcolor=yellow,label=R,URL="http://purl.org/np/RAYsifm2gU8XlSo551nBUpdJ4gAvvFFkwcNz60pd54qz8"]
"RAFKjvrsg7" ->"RAbefCWp1C" [color = red]
"RA5Txa3acY" [fillcolor=tomato,label=C,URL="http://purl.org/np/RA5Txa3acYP9_MUWEw7s7wenDTB1QXNMB7UehJW-2E-_8"]
"RA6snbuih8" [fillcolor=tomato,label=C,URL="http://purl.org/np/RA6snbuih8c4A_1jDlDPtYXKBcO5KE5jdoQUtu3V2xPY4"]
"RA9pwySo43" [fillcolor=tomato,label=C,URL="http://purl.org/np/RA9pwySo43TIfbvPuhK4ZuisvMsDvZ6TeR5N6MNKft8Nw"]
"RA9UaQM3wV" [fillcolor=tomato,label=C,URL="http://purl.org/np/RA9UaQM3wVa9xRAmL9CWEXyhDbcgvHlPoGTw4pnKaHYL8"]
"RAaEkIiJLm" [fillcolor=tomato,label=C,URL="http://purl.org/np/RAaEkIiJLmBJP5kK3JdYjseCRqwutYbdnI8Q3VbzrK9VA"]
"RAaOAF90U6" [fillcolor=tomato,label=C,URL="http://purl.org/np/RAaOAF90U6YxAvnchfj0dRtT5HRz320Pz202aGap-VfuI"]
"RAcPa1aO8k" [fillcolor=tomato,label=C,URL="http://purl.org/np/RAcPa1aO8kAt8QYwjQoJq-PIzYvo0jCzYrAiOX_XOyk1w"]
"RACS5sSm45" [fillcolor=tomato,label=C,URL="http://purl.org/np/RACS5sSm45MGbuJrztnPrpdu1AuLiKxDni-6JcKzN5ZtM"]
"RAEpHUXRKt" [fillcolor=tomato,label=C,URL="http://purl.org/np/RAEpHUXRKtaLE3Z24sgIUdaxwTBsK2bjshyq9yF00145Y"]
"RAFH8AVn-w" [fillcolor=tomato,label=C,URL="http://purl.org/np/RAFH8AVn-wnTcSGxvPZ1Uiy_AtOhINlynnAxxiCdcTVWU"]
"RAFQovt9yQ" [fillcolor=tomato,label=C,URL="http://purl.org/np/RAFQovt9yQD7nZ2tdZ9_Uhpb7CsfT3k64pK7dh63xd-50"]
"RAhnnsMWVM" [fillcolor=tomato,label=C,URL="http://purl.org/np/RAhnnsMWVM8M29NixCJfVDLWzRzwwCPnUD7LI2kxT-FME"]
"RAIwMZ0StX" [fillcolor=tomato,label=C,URL="http://purl.org/np/RAIwMZ0StXU9DCY1WGoJMwD2NAc30mijCb0FML8TXIB0Y"]
"RAjD4-Q2kO" [fillcolor=tomato,label=C,URL="http://purl.org/np/RAjD4-Q2kO_cIUE52rde2uWbV3RtuCR90geXW90il2YX4"]
"RA-jkb7qPN" [fillcolor=tomato,label=C,URL="http://purl.org/np/RA-jkb7qPNTSOe_EXltW_rlQWQ9x3_Y1KOzW6J_bbPz4U"]
"RAkCjYmMU3" [fillcolor=tomato,label=C,URL="http://purl.org/np/RAkCjYmMU3obIrC4IpwUw84JW1ymd312yz0N0g-R9yes0"]
"RAlfRfPak2" [fillcolor=tomato,label=C,URL="http://purl.org/np/RAlfRfPak2jsyyVy4knjOmxQSYtociP8Cc0O7gemMtqQY"]
"RAlKYv_sE8" [fillcolor=tomato,label=C,URL="http://purl.org/np/RAlKYv_sE8qwiSqsRdcr7KrkU1bsqlqiFmhDPtPBwpLrM"]
"RAlm6vh2zp" [fillcolor=tomato,label=C,URL="http://purl.org/np/RAlm6vh2zpFLg189qrDYPtppkL790Pqaw-q2KUhyfJtRY"]
"RANAxL2OxG" [fillcolor=tomato,label=C,URL="http://purl.org/np/RANAxL2OxGmP9VAN6cUi_0KEK0rJb9bPn4l1A5HquXKrI"]
"RANjcIDg1V" [fillcolor=tomato,label=C,URL="http://purl.org/np/RANjcIDg1VkGWDSqxkFyVn__2UEbR-V7y8lqtV4rxcLJk"]
"RAodU4AmRj" [fillcolor=tomato,label=C,URL="http://purl.org/np/RAodU4AmRjfzyjwtJK3luO0iyRJJPUBjkijKWdlMHvack"]
"RAOxICL4UL" [fillcolor=tomato,label=C,URL="http://purl.org/np/RAOxICL4ULhzr5mxC9cyzStCBtpoETQGin6Vr-Ns7JNtA"]
"RAPVWYH0x-" [fillcolor=tomato,label=C,URL="http://purl.org/np/RAPVWYH0x-xyDa9PfBcGUFly3m1FNEO43KG9s0uH-y6yo"]
"RAtsHwzNs3" [fillcolor=tomato,label=C,URL="http://purl.org/np/RAtsHwzNs36rGrLnoSbGrPD351Qw033Acoe4zmdXhsYlM"]
"RAuLZtfsHn" [fillcolor=tomato,label=C,URL="http://purl.org/np/RAuLZtfsHn3NGe0Md8lLNvYmBseEtW9v1rVUVfJCpJYUE"]
"RA_uqYtoBE" [fillcolor=tomato,label=C,URL="http://purl.org/np/RA_uqYtoBEELzYKz7H3Yqp9L_sHdU-kgL8R5EqmBsTVzE"]
"RAUxfk7XeL" [fillcolor=tomato,label=C,URL="http://purl.org/np/RAUxfk7XeLxn-2hiX3xWSlE5LXgkNW0MIFBGe2h3Bb3pM"]
"RAvOAyEg-J" [fillcolor=tomato,label=C,URL="http://purl.org/np/RAvOAyEg-J8ynmZNrkCgg5XqGuqRo-dXcGFvgDLxtY6ck"]
"RAXecDWH8g" [fillcolor=tomato,label=C,URL="http://purl.org/np/RAXecDWH8gZVp7FZRP1m_Fg6EXH_uoZGhKN9blfN9lrfI"]
"RAY2Gg01ff" [fillcolor=tomato,label=C,URL="http://purl.org/np/RAY2Gg01ffDVLprAakuMqpizAjksasRtTal_UsCf94LL8"]
"RAY3LaUoVt" [fillcolor=tomato,label=C,URL="http://purl.org/np/RAY3LaUoVtBLj9CN36wyyvTIjSMsACErVtEApnA12zjy0"]
"RAYXLV7qwf" [fillcolor=tomato,label=C,URL="http://purl.org/np/RAYXLV7qwfx03AGH7k5ZP6zeMj_vx2kj88z5UQ5OX3C90"]
"RAZVLqlkbw" [fillcolor=tomato,label=C,URL="http://purl.org/np/RAZVLqlkbwiX40n0GNxcxJany2Cw3oxMCrNuZtjBClryU"]
"RAFH8AVn-w" ->"RA9UaQM3wV" [color = red]
"RAI0VHKntb" ->"RA9UaQM3wV" [color = red]
"RA-jkb7qPN" ->"RACS5sSm45" [color = red]
"RAk28zkEDK" ->"RACS5sSm45" [color = red]
"RApfJ-Acff" ->"RAFQovt9yQ" [color = red]
"RAhnnsMWVM" ->"RAIwMZ0StX" [color = red]
"RAlfRfPak2" ->"RAjD4-Q2kO" [color = red]
"RAxLYvJ1Jr" ->"RANAxL2OxG" [color = red]
"RAwkXiTv7q" ->"RANjcIDg1V" [color = red]
"RAeag07Rc4" ->"RAodU4AmRj" [color = red]
"RA_uqYtoBE" ->"RAPVWYH0x-" [color = red]
"RA9pwySo43" ->"RAuLZtfsHn" [color = red]
"RAcPa1aO8k" ->"RAUxfk7XeL" [color = red]
"RA4BJq9pLs" ->"RAvOAyEg-J" [color = red]
"RAaOAF90U6" ->"RAXecDWH8g" [color = red]
"RANjcIDg1V" ->"RAY3LaUoVt" [color = red]
"RA2-eahzia" [fillcolor=lightgreen,label=D,URL="http://purl.org/np/RA2-eahziacyavza3T31DfPDeQJabPiSUR-nA9IAs2rJY"]
"RA8BLtUFY9" [fillcolor=lightgreen,label=D,URL="http://purl.org/np/RA8BLtUFY9NoS6sQdDptZ-_77GnW11EqY0PCBzmp-uQys"]
"RAgM9cY7OG" [fillcolor=lightgreen,label=D,URL="http://purl.org/np/RAgM9cY7OGMXgyPYL4Aimc9CKIsMVaxhHmZdAKD-AdMQA"]
"RAJY7wiISI" [fillcolor=lightgreen,label=D,URL="http://purl.org/np/RAJY7wiISIWV3ND9kRMQyzE5uyoq8GYd7rkZNL7NAdab8"]
"RAKNnwB9sU" [fillcolor=lightgreen,label=D,URL="http://purl.org/np/RAKNnwB9sUaOdqUz3vk6FvIY8ckt5NsEn3scZb0MLux00"]
"RAMNj6VHDq" [fillcolor=lightgreen,label=D,URL="http://purl.org/np/RAMNj6VHDqFRtvXZLgdQNQzrf52BWZhFPq0DtFt1C_PzY"]
"RAmSh6ro3w" [fillcolor=lightgreen,label=D,URL="http://purl.org/np/RAmSh6ro3wlCZDHVmBGqEBYfY-WkXR7W2FYcLhRuirYBE"]
"RAmwI--UvG" [fillcolor=lightgreen,label=D,URL="http://purl.org/np/RAmwI--UvGZeNOqgg8JO0i8wujBr7DPGOgB2zFkpN-zJI"]
"RArHWhbuGl" [fillcolor=lightgreen,label=D,URL="http://purl.org/np/RArHWhbuGlagtVcVZytxkFwWcsnPSeZYOpz5gnPINruME"]
"RAty4B0ZyO" [fillcolor=lightgreen,label=D,URL="http://purl.org/np/RAty4B0ZyO3gMW02Tbo41gZHmioDmot2hK_F51HKRTjkw"]
"RAWJbD5e0b" [fillcolor=lightgreen,label=D,URL="http://purl.org/np/RAWJbD5e0bP_cw7FsWpvDNyFgaa7mtTMgmJ-Sv0rfUOMQ"]
"RAXrzGYzSl" [fillcolor=lightgreen,label=D,URL="http://purl.org/np/RAXrzGYzSlSSohJfZeEy_tAe0WB3yEDr1_8rj00N7egtA"]
"RAYDQy2RDg" [fillcolor=lightgreen,label=D,URL="http://purl.org/np/RAYDQy2RDgmskhPV-B2-BLSBDN84G1ru-TJK_RwBHyQEw"]
"RAyt9RZbSc" [fillcolor=lightgreen,label=D,URL="http://purl.org/np/RAyt9RZbScNQ76A_3keOT9cS1sv5vk9jN1BbJ4b8FkUsg"]
"RAZRc30QS-" [fillcolor=lightgreen,label=D,URL="http://purl.org/np/RAZRc30QS-6ito2P4TPeWvn13hLC-U_vTuhS1FXTI1MbQ"]
"RA0JAnTeZk" [fillcolor=orange,label=A,URL="http://purl.org/np/RA0JAnTeZk7UH64wvt05e2rksQNdM7Lpbg3wX9bfZgtmc"]
"RA1lac797R" [fillcolor=orange,label=A,URL="http://purl.org/np/RA1lac797RgY6PwQMN55X5aLUTV9KB04vhRMmZ3JDsU9w"]
"RA3q8bDtZ3" [fillcolor=orange,label=A,URL="http://purl.org/np/RA3q8bDtZ3mHZRPPftGte0Y_r7ZEOy0NvM1tcJArDm20Y"]
"RA4DdeBZlu" [fillcolor=orange,label=A,URL="http://purl.org/np/RA4DdeBZluxqSTr_YT_LVYw4u3c-d5f3f2aMnscLvpB5k"]
"RA4H1CPJ7Y" [fillcolor=orange,label=A,URL="http://purl.org/np/RA4H1CPJ7YVgwiy9mu9_BTmBKu15gOyQJus8089NdORm0"]
"RA5ff2pPMe" [fillcolor=orange,label=A,URL="http://purl.org/np/RA5ff2pPMe05nBHBpv2dvCoB6wBnRkMyI6agJCAUW3p8U"]
"RA6iSsRzRD" [fillcolor=orange,label=A,URL="http://purl.org/np/RA6iSsRzRDasLnPEDR976ah7-G2Sg7rVbdkcu3pQnvbl4"]
"RA7R6kJu0Q" [fillcolor=orange,label=A,URL="http://purl.org/np/RA7R6kJu0QfsxJgF9KDaKDxAbuZz5NlJ9RSd1dpA_TUjw"]
"RA887FH8AZ" [fillcolor=orange,label=A,URL="http://purl.org/np/RA887FH8AZvYFLOVf8dhEMPpc8l6JP-q6yybkUg4VazCI"]
"RA8Bw8rc3L" [fillcolor=orange,label=A,URL="http://purl.org/np/RA8Bw8rc3LhRQnXdZss4BoOy8cglUqdcuiB3nKq8hptNE"]
"RA9PBnR9l3" [fillcolor=orange,label=A,URL="http://purl.org/np/RA9PBnR9l3KHr3rfm6TrDsf27LPS2TJEGRaTGqDOc_8bo"]
"RAA7OnnJAK" [fillcolor=orange,label=A,URL="http://purl.org/np/RAA7OnnJAKBafk4iYT3U2GQN1F0PbJ8IJfU4YtZ20f8JQ"]
"RAab3-nhUK" [fillcolor=orange,label=A,URL="http://purl.org/np/RAab3-nhUKQnW98PX3N4FAd0jBx5SI3QLV3yXyIM8Yi34"]
"RAAgR5ZKII" [fillcolor=orange,label=A,URL="http://purl.org/np/RAAgR5ZKIIvujTwNwwxr6-bsjF1GXk_W7Zx7qxEeLrOX0"]
"RAANP7AWgy" [fillcolor=orange,label=A,URL="http://purl.org/np/RAANP7AWgyZRaS2WgNcGDfp8-4bXv0blhKapMcUrrWvos"]
"RAAnt1YKH6" [fillcolor=orange,label=A,URL="http://purl.org/np/RAAnt1YKH6K7xFZeI_VIkeDQokxZM5mz0Or4y9Mz1o97k"]
"RAaqV5eehX" [fillcolor=orange,label=A,URL="http://purl.org/np/RAaqV5eehX-wlnotoT6iyGt-B3Dx1HFO5W3lTLLDGISR0"]
"RAAvxdOwZm" [fillcolor=orange,label=A,URL="http://purl.org/np/RAAvxdOwZmP5RB7BlUsIC6CqXDNhSiIP0r4RhJP8WHMVM"]
"RA_B9Iu_OY" [fillcolor=orange,label=A,URL="http://purl.org/np/RA_B9Iu_OYMKCwRNFGwQy2ZTe5iKd4XmkgJS5HzELtEZo"]
"RABqs0voTp" [fillcolor=orange,label=A,URL="http://purl.org/np/RABqs0voTpZjcSTTtyS6WIi3Fd4Za6uQmvBE0_w7wNWY4"]
"RAbTgl4Va4" [fillcolor=orange,label=A,URL="http://purl.org/np/RAbTgl4Va4--Qf760bdcdtRz6sHysMsAE0v7dStDhDB-w"]
"RABtyhat8e" [fillcolor=orange,label=A,URL="http://purl.org/np/RABtyhat8eNcz29hr3caN886bzaFbxtYB7xy74b5-m7v8"]
"RAbYGDE27f" [fillcolor=orange,label=A,URL="http://purl.org/np/RAbYGDE27fjI5qTckXklj4g0ym4PnZGulmF2jN0MNt4m8"]
"RAcDpBj5DU" [fillcolor=orange,label=A,URL="http://purl.org/np/RAcDpBj5DUhnxJLbyFPbm3YBy0wJ-dGh3-a_HcXdWtTcU"]
"RACF2Yg9lC" [fillcolor=orange,label=A,URL="http://purl.org/np/RACF2Yg9lCvNwjlcbkyOMizAkU2t1X1K6NsfYbpbQk7Xo"]
"RAD4XQS1DX" [fillcolor=orange,label=A,URL="http://purl.org/np/RAD4XQS1DXALtJcPHNkn7y9M3DFjZuc4UWAnfdjgtUxSc"]
"RADrUsLdKi" [fillcolor=orange,label=A,URL="http://purl.org/np/RADrUsLdKijDGJNvINN2mXqWAYysGkWScFnfyMrHCyvE8"]
"RADxNE4Lbi" [fillcolor=orange,label=A,URL="http://purl.org/np/RADxNE4LbidQZRy0knJM-8RuuinMXaYyDw8g5FQPKl284"]
"RADZUYUDV0" [fillcolor=orange,label=A,URL="http://purl.org/np/RADZUYUDV0nG8JttvApmKf_lqbxruHmRWBsO4WuFPRfjQ"]
"RAeQXBCLaN" [fillcolor=orange,label=A,URL="http://purl.org/np/RAeQXBCLaNCea4WYJaQ_XlKoWFOGgM50zqjMjCuH6zmZM"]
"RAf9h_bi6H" [fillcolor=orange,label=A,URL="http://purl.org/np/RAf9h_bi6HB0UtUF7JMgt3fy_hTRzDK_OfOlDmTfjrBLM"]
"RAFCPGyWsP" [fillcolor=orange,label=A,URL="http://purl.org/np/RAFCPGyWsPcZarXDn5Dg9IMu-7BQskfH3wtAFqhakJoNA"]
"RAFi6DZ3Qo" [fillcolor=orange,label=A,URL="http://purl.org/np/RAFi6DZ3QoJaRI-Pyn1k1PTMWk7o6f-9XDdZveVg-Aomw"]
"RAfWeu4D4v" [fillcolor=orange,label=A,URL="http://purl.org/np/RAfWeu4D4vQEXWE-vEMY1QdeZrPyfLpDQxzdDPQSqyjwA"]
"RAGG3BYvzA" [fillcolor=orange,label=A,URL="http://purl.org/np/RAGG3BYvzA9wR4jmmeAmE15zQ9KBLNGPmIIPpWh_nCi5M"]
"RAg-nSvQQV" [fillcolor=orange,label=A,URL="http://purl.org/np/RAg-nSvQQV9VXjMouhB_xSjeEEdnYstZH1ebFOdR9zVEU"]
"RAgtFSptHE" [fillcolor=orange,label=A,URL="http://purl.org/np/RAgtFSptHE2etPKoMZOzJ9pzSPmUOGFj_KTBAtTCGEWA0"]
"RAgUHK4iSX" [fillcolor=orange,label=A,URL="http://purl.org/np/RAgUHK4iSXUnhf-DC6ucahOiUh4YW589FTM54XPmciqzU"]
"RAhlnTORaj" [fillcolor=orange,label=A,URL="http://purl.org/np/RAhlnTORajqOxkpAoQPPTHGtJBiPcTVUepkIMUZwF9-k0"]
"RAHmvzdl-8" [fillcolor=orange,label=A,URL="http://purl.org/np/RAHmvzdl-80jtSyn18OgVBbeUc07anF7K93Gde6SxbIZw"]
"RAhMzR9PZc" [fillcolor=orange,label=A,URL="http://purl.org/np/RAhMzR9PZchCbjSdl_eUqVmuCWhXH_ePc3yF5M6xo8LrE"]
"RAhZVakW24" [fillcolor=orange,label=A,URL="http://purl.org/np/RAhZVakW246qGSP9_ITnfok0SmI6LIh-YZlxbJU0j5byc"]
"RAi0i2aC9a" [fillcolor=orange,label=A,URL="http://purl.org/np/RAi0i2aC9aBOfHFUedbfP8QbbgtYJF_A9E3P2KnZ8MU14"]
"RAiEgjKxYh" [fillcolor=orange,label=A,URL="http://purl.org/np/RAiEgjKxYheYtjypHZgZlicxQQBLbeu9vDlgkepMeNyaQ"]
"RAiSvT9Iy4" [fillcolor=orange,label=A,URL="http://purl.org/np/RAiSvT9Iy4-poxt0VEtNBO_uhHBDiLohEIMuHrMPab9r0"]
"RAIZdSg0rt" [fillcolor=orange,label=A,URL="http://purl.org/np/RAIZdSg0rtI4P2hn7_U-Brzgtnjlh4f5TE_BhpTNsku78"]
"RAjz0nKHGx" [fillcolor=orange,label=A,URL="http://purl.org/np/RAjz0nKHGxFbENgB2BN7AylkOKnwdVgxYIu2KX_8NMZN4"]
"RAKhQUaLzA" [fillcolor=orange,label=A,URL="http://purl.org/np/RAKhQUaLzA2G6zpdDGqBkbxwegjl6Ak28DO_0ZlT6G4Bc"]
"RAkq_B2KCh" [fillcolor=orange,label=A,URL="http://purl.org/np/RAkq_B2KChGQpP1dn-aVf0dNmBcoSZi291HE8caQPbcAU"]
"RAl2f2FKNU" [fillcolor=orange,label=A,URL="http://purl.org/np/RAl2f2FKNUC_iHDx793eYmLxUVHVnBYWdtgHiYuamA6Jw"]
"RA-_lHIZGR" [fillcolor=orange,label=A,URL="http://purl.org/np/RA-_lHIZGRE1JVTzCK0XKZ3OR7vV9GdFCsmBIyfX4kkjg"]
"RAM4miJDGb" [fillcolor=orange,label=A,URL="http://purl.org/np/RAM4miJDGbzr0w1VV-8_rgks8JGr9g5yaDN3HoYo2H9T0"]
"RAMeG2Rwn3" [fillcolor=orange,label=A,URL="http://purl.org/np/RAMeG2Rwn3zkcJLU53VbKwSCLxQL8Ss7CV81vs6TkKLek"]
"RAMJ69Peyx" [fillcolor=orange,label=A,URL="http://purl.org/np/RAMJ69Peyx9r4lGvkvryD3I7rMP8Yb6FuCjyVg-ZfBV0c"]
"RAmrKttaMp" [fillcolor=orange,label=A,URL="http://purl.org/np/RAmrKttaMpkP7K9xhynhlbmZdWBCxf2IoN02myvGTeMPI"]
"RAm_WJgZmu" [fillcolor=orange,label=A,URL="http://purl.org/np/RAm_WJgZmurPqAXA5KYf-uoH9mTrkLaNxpUs0gJ0DL7dM"]
"RANegR5t3V" [fillcolor=orange,label=A,URL="http://purl.org/np/RANegR5t3VApsZ7sEkQdrNyv1TEYIFQds9XXI1uarfmN8"]
"RA-NHiWeD_" [fillcolor=orange,label=A,URL="http://purl.org/np/RA-NHiWeD_b9EyigeFtA2Am2z4BbtTJNS-wYkoB-qf0-k"]
"RAOiDCcI5c" [fillcolor=orange,label=A,URL="http://purl.org/np/RAOiDCcI5c4RXamzaP9TNY8XM7L-7UQ7shm79KrlDgnH8"]
"RAORqcMHEw" [fillcolor=orange,label=A,URL="http://purl.org/np/RAORqcMHEwaiqXp14QWgjS8iWP98rUtRGbrm7414ya1xI"]
"RAOuun9B68" [fillcolor=orange,label=A,URL="http://purl.org/np/RAOuun9B68sM1VMlYrq6Bxt9_9Z1Zq_O56x5CvDtNqesA"]
"RAowIHvE_c" [fillcolor=orange,label=A,URL="http://purl.org/np/RAowIHvE_cMb3B7VRR_HIP9sM5lnlRGiQDmKqL1cxFAyc"]
"RAP8dkcFlS" [fillcolor=orange,label=A,URL="http://purl.org/np/RAP8dkcFlSSR8bN0PosCy5ecB6FSaxUuPDGP_xV_celdM"]
"RAPjdJK_mK" [fillcolor=orange,label=A,URL="http://purl.org/np/RAPjdJK_mKmROq-jNyi2zby1brrxZ8AomWT8XjTKO6F5I"]
"RAPpZIuYb4" [fillcolor=orange,label=A,URL="http://purl.org/np/RAPpZIuYb4Q3jRp8OBSB83dltFyaiiayTylHWc4cEuRIQ"]
"RA-pqz7azy" [fillcolor=orange,label=A,URL="http://purl.org/np/RA-pqz7azyMGoXCqzIkUz6p7Jz5U3fM1R0AJzDVFr5nDw"]
"RAPRtkUm8o" [fillcolor=orange,label=A,URL="http://purl.org/np/RAPRtkUm8oKYy-74SAHFIlAPS1E-Xu7GcbvH4g9_qfu_U"]
"RAqgqHBjme" [fillcolor=orange,label=A,URL="http://purl.org/np/RAqgqHBjme9yoiXu7-krrW1uHmS771JjNDQ0K8f1ky7D8"]
"RAqoSsRsf1" [fillcolor=orange,label=A,URL="http://purl.org/np/RAqoSsRsf1BJdGcfWJ9FN8kdqashnUKUw_i-YsB-Lk8Cc"]
"RAR22eLK9P" [fillcolor=orange,label=A,URL="http://purl.org/np/RAR22eLK9Pv5jaxUSzU-nA8t6G5dB3aXjml_5nK0En9_E"]
"RArEg5-yvM" [fillcolor=orange,label=A,URL="http://purl.org/np/RArEg5-yvMkqyrL1cN55xqhNeydgHqGrJx7sPjCYZ6it8"]
"RAri5k4yNv" [fillcolor=orange,label=A,URL="http://purl.org/np/RAri5k4yNvkDGx76pet5y4cJFIaRnM8Cb_wYtRtocicwo"]
"RARtxlJhp3" [fillcolor=orange,label=A,URL="http://purl.org/np/RARtxlJhp3qLVoBaak3mg9qjBnmva_R1KlFr5U159B-hI"]
"RASFlduD10" [fillcolor=orange,label=A,URL="http://purl.org/np/RASFlduD100bhC4KByOBSOTPVrTL6J0F8JcLm6InPWBAY"]
"RASKSJs2Ti" [fillcolor=orange,label=A,URL="http://purl.org/np/RASKSJs2TiPqG9JErQ7ixKI6tEhXGYPElzWYN7xtQSiog"]
"RASmvEd9Pl" [fillcolor=orange,label=A,URL="http://purl.org/np/RASmvEd9Pl6MZbWR0U4_zEvApfg_qjH9JEHoLP4EBrF0o"]
"RAsxLZMQsm" [fillcolor=orange,label=A,URL="http://purl.org/np/RAsxLZMQsm2YlKk8ju48BCvxGbPLmVH8NMXNUAtuYZG0w"]
"RAt0mkGH-I" [fillcolor=orange,label=A,URL="http://purl.org/np/RAt0mkGH-IfogzEZ-KlBw6TwI2aI68zkrbYhxphxyddLk"]
"RAT7nWZzE2" [fillcolor=orange,label=A,URL="http://purl.org/np/RAT7nWZzE2VBifWc5NlTKViZnPMVT_Zk0NVHjJpOnAkhc"]
"RAtIBRI3SD" [fillcolor=orange,label=A,URL="http://purl.org/np/RAtIBRI3SDy_TT7ySUdebUFyTJl1HsvL1T4WIfl9Y1o0c"]
"RAU8B7coDD" [fillcolor=orange,label=A,URL="http://purl.org/np/RAU8B7coDDNZyKeEzYNteHriHv5RIFmHJNfRHjvUFK6l0"]
"RA_Uo-dmuw" [fillcolor=orange,label=A,URL="http://purl.org/np/RA_Uo-dmuwdyOE2SEt8bqDdJz79-kcTNBduWR8ij_N_6s"]
"RAUpqCP66I" [fillcolor=orange,label=A,URL="http://purl.org/np/RAUpqCP66IyZ3v7DFjv4mhZvkot0WsrCoq6eM6yg5MuHU"]
"RAuVcjQVmw" [fillcolor=orange,label=A,URL="http://purl.org/np/RAuVcjQVmwsMGTmV9NkVDwemOvwdm0EGCTSsOfM1slCrY"]
"RAvlmgxW5s" [fillcolor=orange,label=A,URL="http://purl.org/np/RAvlmgxW5sG45tm0M6_MQK7jtDXCQhxCyPzdyJxmQhv14"]
"RAWE3WS8fQ" [fillcolor=orange,label=A,URL="http://purl.org/np/RAWE3WS8fQA0SeVEMbkLtWsJGAXnxxmjFvABHqHBPo20E"]
"RAwEg9QegJ" [fillcolor=orange,label=A,URL="http://purl.org/np/RAwEg9QegJ8Yg9MWhsPX-jFv0LCOAXj9B4Cn9l0ZvuPEk"]
"RAwo__Cy7l" [fillcolor=orange,label=A,URL="http://purl.org/np/RAwo__Cy7l_6W-VKRhRM1MKk7-Jr_XWlu7z8sXROqeR68"]
"RAWqxXbzHZ" [fillcolor=orange,label=A,URL="http://purl.org/np/RAWqxXbzHZHj9cs_IiNzC9OYVw1LHPOPIdiNYgLeHPHcI"]
"RAwurL5Jmc" [fillcolor=orange,label=A,URL="http://purl.org/np/RAwurL5JmcIZBiENsexp_zDDH8NGhI7k7fQj2yN80V5So"]
"RAXe7dhCnH" [fillcolor=orange,label=A,URL="http://purl.org/np/RAXe7dhCnHCyL93kLF6gvSu1qUeeIGqggCxp8hvjv9zXw"]
"RAXI_nW8Zl" [fillcolor=orange,label=A,URL="http://purl.org/np/RAXI_nW8Zlmww61UVHj6ElDn2-eKE9qmSVIjvT6oFFJ2k"]
"RAxkzPSjaG" [fillcolor=orange,label=A,URL="http://purl.org/np/RAxkzPSjaGdzDxaeEuJWK2F4Vfde9gnyq6FK2XMFDwgiA"]
"RAxPQEgz3B" [fillcolor=orange,label=A,URL="http://purl.org/np/RAxPQEgz3BnRajONd3dauM3dRrm7WteJrA9kGbQ2kbXiY"]
"RAxUdYEQal" [fillcolor=orange,label=A,URL="http://purl.org/np/RAxUdYEQaliw9EsEnvRAIVSl1FmPO7y_78bw7wJio_FFA"]
"RAz3TCPhy_" [fillcolor=orange,label=A,URL="http://purl.org/np/RAz3TCPhy_mhUtC_rB92rVXbgIeR_YajTkNb7KVQD1Ny4"]
"RAziisg_S3" [fillcolor=orange,label=A,URL="http://purl.org/np/RAziisg_S35MBOxKYXcy23mVXs6zqWtcAuw7r9Omd1SII"]
"RAzMChyn_c" [fillcolor=orange,label=A,URL="http://purl.org/np/RAzMChyn_cvJfsDbvlZFtNk2vALGT31jyQ5fg-XX3vJ-s"]
"RAzuI8cdzL" [fillcolor=orange,label=A,URL="http://purl.org/np/RAzuI8cdzL_4T-hy0evC4PY84kYUXo-VN9e6RvdB2GKgY"]
"RAZV7VdWWB" [fillcolor=orange,label=A,URL="http://purl.org/np/RAZV7VdWWBjFEIpmzqUudlg46zzipKCJNpfkJXhEKdaIU"]
"RA0Ak_exio" [fillcolor=yellow,label=R,URL="http://purl.org/np/RA0Ak_exioAtnRt7pfhc3qUE7CwgEdHMt89Frp7LWxdb4"]
"RA0AMmdDvY" [fillcolor=yellow,label=R,URL="http://purl.org/np/RA0AMmdDvY5MpFV1JIroq2akgWPYgSfyKLxpjoHn1Oaro"]
"RA0LO7yFU6" [fillcolor=yellow,label=R,URL="http://purl.org/np/RA0LO7yFU6d4M6FEzjw-r0Gyuu92B8giyMMKDP-qbvE1c"]
"RA157Nzn31" [fillcolor=yellow,label=R,URL="http://purl.org/np/RA157Nzn31vVtHtrMQgOXML5iyDjjlp3kkp9yVIKU8buw"]
"RA23b3K08e" [fillcolor=yellow,label=R,URL="http://purl.org/np/RA23b3K08ecv45XZJbWHvNfv6e-8w_48X7VW5q7LUyyms"]
"RA38HSbTw9" [fillcolor=yellow,label=R,URL="http://purl.org/np/RA38HSbTw9IinK2q_4lp3aDhh-Jw7fASYLE-Vq3NrD--0"]
"RA3bgMLuZr" [fillcolor=yellow,label=R,URL="http://purl.org/np/RA3bgMLuZraOIlR0MkZATsU_eFtfym5V3kPkGqzXrWykg"]
"RA3d1wNhyQ" [fillcolor=yellow,label=R,URL="http://purl.org/np/RA3d1wNhyQRILFaCc4WVBXd12ne3pJ-a9NHSGDWiScLJk"]
"RA4ecYBb3W" [fillcolor=yellow,label=R,URL="http://purl.org/np/RA4ecYBb3WaYOd-9zB3ZsSSYAR9AvoeN6VC9HfIQfrprs"]
"RA4zu3y98z" [fillcolor=yellow,label=R,URL="http://purl.org/np/RA4zu3y98zRapBDzYOuBf--RkJCAgnQA393Pb_IHawWBI"]
"RA5FlrUsfD" [fillcolor=yellow,label=R,URL="http://purl.org/np/RA5FlrUsfDenGL9K_VknFw04YrFaoIisEb1ZdHDmX6GtE"]
"RA6gx8VCH_" [fillcolor=yellow,label=R,URL="http://purl.org/np/RA6gx8VCH_HFRNWV3Vuf1gxmjoECFUqYVgJ3aVapFfHls"]
"RA6lxb-WY_" [fillcolor=yellow,label=R,URL="http://purl.org/np/RA6lxb-WY_kXYi0NAxIIus4uO_A8QUKfwbIImynkyhwvA"]
"RA6RJQ5m-n" [fillcolor=yellow,label=R,URL="http://purl.org/np/RA6RJQ5m-nPsy7TccqDC0yc4OvmQRZmW4_i3gen4R9M6s"]
"RA7e61cJDt" [fillcolor=yellow,label=R,URL="http://purl.org/np/RA7e61cJDtKZCRpIrygSht_h8hp7kte2CdM1OtMiQzyBc"]
"RA7k6cVTww" [fillcolor=yellow,label=R,URL="http://purl.org/np/RA7k6cVTww-PUNrhFom4tp379xF9R4bB7O68igHo-4E1E"]
"RA9B6Vj6uE" [fillcolor=yellow,label=R,URL="http://purl.org/np/RA9B6Vj6uE6O9Uwjv5SLtxoA6CBCZONJgJ2LJUFhVHbDs"]
"RA9jFuc0wO" [fillcolor=yellow,label=R,URL="http://purl.org/np/RA9jFuc0wOvjd8Tis5w09VDMnwWwGQaUoqqDV2665acHI"]
"RA9KmNH-j6" [fillcolor=yellow,label=R,URL="http://purl.org/np/RA9KmNH-j6YINX5zo0Q-ykj8SfyW0c7HA-IK5qHxuf2gk"]
"RA9liKqSCn" [fillcolor=yellow,label=R,URL="http://purl.org/np/RA9liKqSCnL2E1qLfjr0tgw3LYQVjEhns5Noxpmb23nv0"]
"RA9RcAQhZ9" [fillcolor=yellow,label=R,URL="http://purl.org/np/RA9RcAQhZ9tZvErcz-xEsptVcUx84CnXC1hvEUsp2N2vs"]
"RAa0IEe29L" [fillcolor=yellow,label=R,URL="http://purl.org/np/RAa0IEe29Lp_w4oGM-JZgP5AAgF1xcLx-aWkvwi5Sg9XM"]
"RAaFeW4Bj3" [fillcolor=yellow,label=R,URL="http://purl.org/np/RAaFeW4Bj3Y7DpKTdi8d3XZVF-8rZJS2v7St62NEdOumg"]
"RABtdOLT-l" [fillcolor=yellow,label=R,URL="http://purl.org/np/RABtdOLT-l2EkmYbzD5OX_FxVYjB0UHMyvUFcMN218E-A"]
"RACefo-6H6" [fillcolor=yellow,label=R,URL="http://purl.org/np/RACefo-6H6Mu2grt1xMgw-_23yzqCmZXhE4cycALDXrHg"]
"RAcEWBk7k2" [fillcolor=yellow,label=R,URL="http://purl.org/np/RAcEWBk7k2IuF_3CHY_EMWEkGQxA4iKb8pLxFN-cyWoC4"]
"RAcOHD6Srp" [fillcolor=yellow,label=R,URL="http://purl.org/np/RAcOHD6Srpn9Fm0pR0OeprCklZYJj4THRcOcHT3Wj0oEE"]
"RAdIfKGGch" [fillcolor=yellow,label=R,URL="http://purl.org/np/RAdIfKGGchuMOzaCmeYuaPKFN4jfq_W7YH7YTBLJE_-1c"]
"RAE1u4Tgwx" [fillcolor=yellow,label=R,URL="http://purl.org/np/RAE1u4Tgwx0z1kDe1Mcsdn6KRLnomKlqRZFRrTaX-HBcM"]
"RAEo0vVJDl" [fillcolor=yellow,label=R,URL="http://purl.org/np/RAEo0vVJDl36yjtiPu-Ndyqn-sDaY_NUy5Aax1qinamvQ"]
"RAeSpvWpda" [fillcolor=yellow,label=R,URL="http://purl.org/np/RAeSpvWpdaPJZj1L51mBnAq_AqWXmh5fKlEyOSdex64m0"]
"RAEXBWB39Z" [fillcolor=yellow,label=R,URL="http://purl.org/np/RAEXBWB39ZKCaNTalc0K6hrU1UdWQpRu7Rl8RDO4fBydo"]
"RAF0I0vcdd" [fillcolor=yellow,label=R,URL="http://purl.org/np/RAF0I0vcddXt9HW7oCSOCKvESCcrrORSqMVzRBy_qj3Y8"]
"RAFiUTEjer" [fillcolor=yellow,label=R,URL="http://purl.org/np/RAFiUTEjerOTBy0fscTQrTDDKoqaGBL3NXPxterEVMfs4"]
"RAFmdUhujt" [fillcolor=yellow,label=R,URL="http://purl.org/np/RAFmdUhujtbu6fOVnxgTVUlqlrPVu1TAma3Ba4fWGw3e0"]
"RAFMU1Z7kx" [fillcolor=yellow,label=R,URL="http://purl.org/np/RAFMU1Z7kxuFhoaqJG7I_W1NnplPYKB7Cm1eEhFeCtvM8"]
"RAfnoWhgpC" [fillcolor=yellow,label=R,URL="http://purl.org/np/RAfnoWhgpCJFcgNOTQ0QE0cTGdIUPZmsvJfNNAQl9asxw"]
"RAfuhBFBnJ" [fillcolor=yellow,label=R,URL="http://purl.org/np/RAfuhBFBnJCFGtS0U12lFjg7ntVfloITeuxGqe1Z4Jhao"]
"RAGfzz5T3p" [fillcolor=yellow,label=R,URL="http://purl.org/np/RAGfzz5T3p5LQP9rTIpfIjBjsOX6BTL1jl5015NRc_oRE"]
"RAGIam9RdG" [fillcolor=yellow,label=R,URL="http://purl.org/np/RAGIam9RdG-5otB3CCwDNg1h8pMjUS1Qy4cOLXRlnffjo"]
"RAgOEyseOA" [fillcolor=yellow,label=R,URL="http://purl.org/np/RAgOEyseOAaQI6ITOteiHjDMmtRs5xLFEVDFvwkzfTUyE"]
"RAHd7jG-Bo" [fillcolor=yellow,label=R,URL="http://purl.org/np/RAHd7jG-Bo68xDEZGm7dmd_h2y4d88GZPbdipN770sA-c"]
"RAhoOM0_Pn" [fillcolor=yellow,label=R,URL="http://purl.org/np/RAhoOM0_PnZ-O30J6Gz7rTy3b6jIRlAq_kKOD8wLYVcO4"]
"RAhyiHbc_7" [fillcolor=yellow,label=R,URL="http://purl.org/np/RAhyiHbc_7uGqAhD-DE4YPyX9uJ1Yg5Er9bTr0RhZ0vSs"]
"RAHzUoVe64" [fillcolor=yellow,label=R,URL="http://purl.org/np/RAHzUoVe64B0__SjHxEWo-5jSzzxootr_quip_GGWshW4"]
"RAi3F4Zuw8" [fillcolor=yellow,label=R,URL="http://purl.org/np/RAi3F4Zuw82UXdKRaGgjoBWujM1kfHxMVVJFkem1pFHhw"]
"RAIBpY3_Ob" [fillcolor=yellow,label=R,URL="http://purl.org/np/RAIBpY3_Ob-fGnTo23yCCu86P1KZzPNdqrime6sEHsUPU"]
"RAio--7IbP" [fillcolor=yellow,label=R,URL="http://purl.org/np/RAio--7IbPa3_ZSG3GspUsXeWP2ZwMIzy4Kzos0yZ7NIw"]
"RAIolZf0Ko" [fillcolor=yellow,label=R,URL="http://purl.org/np/RAIolZf0Ko5Klrr5FWt0Wqr_GrNa2PxyxLhlz8y4eGIUk"]
"RAiVA25Dj5" [fillcolor=yellow,label=R,URL="http://purl.org/np/RAiVA25Dj5oyJtyGmVIpLd57TeDJcy6kz5Q7P_WbuMOBI"]
"RAiwsb06QV" [fillcolor=yellow,label=R,URL="http://purl.org/np/RAiwsb06QVM1B9Voz3AxzIaZi_JUgVA_0bwMMPxgYoXkg"]
"RAj1G2arQ_" [fillcolor=yellow,label=R,URL="http://purl.org/np/RAj1G2arQ_zYz7c8P5bQzeOwyt02NC5Ue2rfcxf5k6yOg"]
"RAkE7yrMj7" [fillcolor=yellow,label=R,URL="http://purl.org/np/RAkE7yrMj7qDvlTFP4aLOZCqtTInXGsm93kZaO7fkEixs"]
"RAkEKGauZL" [fillcolor=yellow,label=R,URL="http://purl.org/np/RAkEKGauZLl4Vs9giLT5aqCJlAIzpD8Iu9MD8kMMgs70s"]
"RAkh8i194_" [fillcolor=yellow,label=R,URL="http://purl.org/np/RAkh8i194_QadxVVIVMWMzfOyXz9D_3gKiUR4mxn-mM8I"]
"RAkjk3apcZ" [fillcolor=yellow,label=R,URL="http://purl.org/np/RAkjk3apcZT3cBU-snbQ2ciW9BpOX_Y25ONOAOjxjOUPU"]
"RAl1q8Wcan" [fillcolor=yellow,label=R,URL="http://purl.org/np/RAl1q8Wcan6qcYeek9WHXv736vuPJr3x-M9ZoeZNy6_x8"]
"RAlbgqbDxG" [fillcolor=yellow,label=R,URL="http://purl.org/np/RAlbgqbDxGI7DcECkLtvCoYCl0oC7JSjIM3Qmo6xsxU-U"]
"RALbwlXSd3" [fillcolor=yellow,label=R,URL="http://purl.org/np/RALbwlXSd3y1WviWuEdITD87lSbTIY5r52sf1M5xz46YQ"]
"RAlfwCE-sc" [fillcolor=yellow,label=R,URL="http://purl.org/np/RAlfwCE-scqpM-dRmws8nlsgueZLmaq__NIzVW5Rui71M"]
"RALWxVELKu" [fillcolor=yellow,label=R,URL="http://purl.org/np/RALWxVELKuqrkcO9ud2eXr0E2-ot5bl-0NpOIQi1ktrgI"]
"RAm04lBKr6" [fillcolor=yellow,label=R,URL="http://purl.org/np/RAm04lBKr6LoOoqyfBw89BEyIZBGrdeLYSU-l1mDdh6wM"]
"RAM0AF2wYX" [fillcolor=yellow,label=R,URL="http://purl.org/np/RAM0AF2wYX0vr9wXf1svfJRL0_PhceAnWVb6VVTXunA7U"]
"RA-miPrNdy" [fillcolor=yellow,label=R,URL="http://purl.org/np/RA-miPrNdymKxeAk5hyVFlTQ35vPEJTF4YvmYAcQ8ufOA"]
"RAmxClZM36" [fillcolor=yellow,label=R,URL="http://purl.org/np/RAmxClZM36_nbsLO4Kw8dyroPBv20DQH3lCNAOnqJXBZ8"]
"RAmXsR4TSI" [fillcolor=yellow,label=R,URL="http://purl.org/np/RAmXsR4TSIJBif6OFLvCSe_3fbtgp79AeI_3adbcyiPPM"]
"RAnb5-OisR" [fillcolor=yellow,label=R,URL="http://purl.org/np/RAnb5-OisRldUSR06piqwRDOZ7YKroF_RdecKroUtO2lg"]
"RAnF0KQ5CG" [fillcolor=yellow,label=R,URL="http://purl.org/np/RAnF0KQ5CGBjL-pWk37fg2DXMkgZuzgDNvXnD7wPaTZjY"]
"RAnghJFLSo" [fillcolor=yellow,label=R,URL="http://purl.org/np/RAnghJFLSoLxO6AHk6tCbIa8wEus26nqgqO91BuMehvow"]
"RAOaHjJf_7" [fillcolor=yellow,label=R,URL="http://purl.org/np/RAOaHjJf_7NLnsZCok_mm5vARZ8Jn223owehNSoKjG7Oo"]
"RAOBLvwlzr" [fillcolor=yellow,label=R,URL="http://purl.org/np/RAOBLvwlzrROjza_vzDuMiG8Ea1qc0JISyoNFt8OJDk3M"]
"RAopcyinEZ" [fillcolor=yellow,label=R,URL="http://purl.org/np/RAopcyinEZK-YeTDygVClnLSOcEa-ui-PLtoZToQetNa8"]
"RAOQfDNyP0" [fillcolor=yellow,label=R,URL="http://purl.org/np/RAOQfDNyP0cEiYppEG27gQuAaJpI55sOTmdfCP7JWctfc"]
"RAorOLuZlf" [fillcolor=yellow,label=R,URL="http://purl.org/np/RAorOLuZlfyIYI0GypT2_X-Z7Ern_E-P5YieLFu-xSB1s"]
"RAPEhX9hEJ" [fillcolor=yellow,label=R,URL="http://purl.org/np/RAPEhX9hEJCSMWUbeVGWxi2KP-WmzHXQWbSYsc_5s7rGU"]
"RA_piT7JTF" [fillcolor=yellow,label=R,URL="http://purl.org/np/RA_piT7JTF1kFBGqZnYKVswtQamhCy8Edj4eiA0Zatvv0"]
"RApSKKPqmR" [fillcolor=yellow,label=R,URL="http://purl.org/np/RApSKKPqmRuMaLZBWtWN9X-xqWxieDg2VmWq1HySMnD-k"]
"RA-PZUIhvh" [fillcolor=yellow,label=R,URL="http://purl.org/np/RA-PZUIhvhl__00ef62icnjpY_LPYPOIssulmbR31c4i8"]
"RAQh4gyQCc" [fillcolor=yellow,label=R,URL="http://purl.org/np/RAQh4gyQCcdD59fUytOc5kOtq7uoEER0ihJBcxKsheZHM"]
"RAqj2d3QxM" [fillcolor=yellow,label=R,URL="http://purl.org/np/RAqj2d3QxMBAvsKYuXlcHCLYq7DZ34GiSbUd5biYUItmk"]
"RAQTRlVBNl" [fillcolor=yellow,label=R,URL="http://purl.org/np/RAQTRlVBNlJZj7PvwVwpt3HBq56n30DbcIWJZeogGEJvs"]
"RAR3HGoKQM" [fillcolor=yellow,label=R,URL="http://purl.org/np/RAR3HGoKQM__H3hMyXc-2uHUTHcSoWFmicAu5BynhZRLY"]
"RAr4VLVJ09" [fillcolor=yellow,label=R,URL="http://purl.org/np/RAr4VLVJ09j7EkPwPKW8OxIJGW3my2w_q9Qr8_isYynuw"]
"RARduGmw6u" [fillcolor=yellow,label=R,URL="http://purl.org/np/RARduGmw6u6XKRLA5nJyNp-B1GsIcgJAqW0GW5TkwLiMs"]
"RArrv081fT" [fillcolor=yellow,label=R,URL="http://purl.org/np/RArrv081fT5rlRJhL6a-Ncimgzlp06badGVDj7kMQOZOE"]
"RARu0NIs9z" [fillcolor=yellow,label=R,URL="http://purl.org/np/RARu0NIs9zVJw6hm-IF2X-FT84wOEvpgLxnfCeBi94s1s"]
"RARw63N4Sh" [fillcolor=yellow,label=R,URL="http://purl.org/np/RARw63N4ShSDNoVWjzrGlBDQL145KY5lku9ANh24rRE74"]
"RAryFiNK2x" [fillcolor=yellow,label=R,URL="http://purl.org/np/RAryFiNK2xO4qdxH4NEz0CVbj0poeY_Vn5NBwHhrKdIOk"]
"RAS1chwiFR" [fillcolor=yellow,label=R,URL="http://purl.org/np/RAS1chwiFRQKcwV_D5PeEKo0B1wiqvzfKCwyGRvabebyA"]
"RAs-odsHvz" [fillcolor=yellow,label=R,URL="http://purl.org/np/RAs-odsHvz6AqhLYAMELeRXsxbMiKb8f8NzMbxPyDba-Q"]
"RASUNuFag1" [fillcolor=yellow,label=R,URL="http://purl.org/np/RASUNuFag1tEc7eMPQZovFiQZtA29DIFplZ982LQdg838"]
"RAS-uQZear" [fillcolor=yellow,label=R,URL="http://purl.org/np/RAS-uQZear9RltSQHw4wUJN-Rspq0VrnSD616wvEg2Hfg"]
"RATnFOH121" [fillcolor=yellow,label=R,URL="http://purl.org/np/RATnFOH121UVN_q4-PYwL98l_XRFhUb0PGb_hiSGnRD3A"]
"RATTYklfFz" [fillcolor=yellow,label=R,URL="http://purl.org/np/RATTYklfFzBbXntIlLTTq7JhQUcg1oWCPhF1ZBWR5G3r8"]
"RAtxvhGFng" [fillcolor=yellow,label=R,URL="http://purl.org/np/RAtxvhGFng6jC64kXFZ8mmMDc1fsa5WPmRpL0fNoEGwbc"]
"RAug-T7pRS" [fillcolor=yellow,label=R,URL="http://purl.org/np/RAug-T7pRS3r66x8RLCgglvLWTUPEZU6eELmKijHnoMYM"]
"RAUIRPBS5x" [fillcolor=yellow,label=R,URL="http://purl.org/np/RAUIRPBS5xg8wc9LR6s4kiuTf5kSkyYlaHqIAO6LCqHMY"]
"RAulb_vr2Z" [fillcolor=yellow,label=R,URL="http://purl.org/np/RAulb_vr2ZUKLUBUhsx8RWC75c4UViIcLXaMMbn7z4JuE"]
"RAU_qtmakL" [fillcolor=yellow,label=R,URL="http://purl.org/np/RAU_qtmakLsaxm2FkyTFgwP2bDHHBGZk9GBDeT0JAfGm8"]
"RAuw7Fo-S5" [fillcolor=yellow,label=R,URL="http://purl.org/np/RAuw7Fo-S515A2z48B0fxQBxerj6EQCn5qFLKGQgkZpf0"]
"RAv2_GJH4P" [fillcolor=yellow,label=R,URL="http://purl.org/np/RAv2_GJH4PbaapFo6skynYinV9FFOEB9kPGw47HxC6IzI"]
"RAvKVAhQ4K" [fillcolor=yellow,label=R,URL="http://purl.org/np/RAvKVAhQ4K1XOV7VuVj7sOHu9DWTrzowXRH4qffzf5my8"]
"RAVOvkxhwJ" [fillcolor=yellow,label=R,URL="http://purl.org/np/RAVOvkxhwJyssN0QGAwwEkDLhJSyftqp9U-pp4aCHWIl8"]
"RAw0HUK3Jg" [fillcolor=yellow,label=R,URL="http://purl.org/np/RAw0HUK3Jg2wJNuyYBcyq2bDnWXkvpQjgcM6OvyUqPPgQ"]
"RAwcS7tG-K" [fillcolor=yellow,label=R,URL="http://purl.org/np/RAwcS7tG-K9nhhDd2eAtKtHt5GwIhYUcA1no9v5scoU8E"]
"RAWlegnHJ8" [fillcolor=yellow,label=R,URL="http://purl.org/np/RAWlegnHJ8SBYyruSosJeU-ir7BU7nzINkt-KgDDtcCAM"]
"RAx9CGRhae" [fillcolor=yellow,label=R,URL="http://purl.org/np/RAx9CGRhaeTQFExlb1xrUlk1tVSQv1uj58vesTalQOkLE"]
"RAx9yefsz4" [fillcolor=yellow,label=R,URL="http://purl.org/np/RAx9yefsz4xInPLYTsVs8cL4e99c9f13resjxhoeS8b3Y"]
"RAXC23M6Pu" [fillcolor=yellow,label=R,URL="http://purl.org/np/RAXC23M6PuzqJyPyI1PxD1kMbAO1hZuhcJ4UojR33sDmQ"]
"RAXdkg1ssT" [fillcolor=yellow,label=R,URL="http://purl.org/np/RAXdkg1ssTlRWvf-JaVLmxWC_REcW2KkRljhu_9PEBxLM"]
"RAXqhZNkCt" [fillcolor=yellow,label=R,URL="http://purl.org/np/RAXqhZNkCtSHKHmtwk_PobxwQBCQiEkiCz5X8KVvpsZos"]
"RAXViOb_BV" [fillcolor=yellow,label=R,URL="http://purl.org/np/RAXViOb_BV-sic87FPqPMaDRhCoy7ewM-7rheZyM79Uz0"]
"RAYaSkoABa" [fillcolor=yellow,label=R,URL="http://purl.org/np/RAYaSkoABaiCEOFIF5NuxtfOtgQGv9YEXc1lhy9ZiVgjE"]
"RAYNnSH1Xv" [fillcolor=yellow,label=R,URL="http://purl.org/np/RAYNnSH1XvmPcxov174LJdFfPuP3bQT6SLktCZNJm8AP0"]
"RAy-yPfCs1" [fillcolor=yellow,label=R,URL="http://purl.org/np/RAy-yPfCs1qyCgcXIuItdCQ2w5TJMmOSifQ-Tog8yt1N0"]
"RAZdY-Wdpm" [fillcolor=yellow,label=R,URL="http://purl.org/np/RAZdY-WdpmVRAUyjgdEGhFDG2mD-j8xg1I27hNIQGkltw"]
"RAz-E7YOwL" [fillcolor=yellow,label=R,URL="http://purl.org/np/RAz-E7YOwL-RCifo12zsEs0J50LlXkWwgcLpx3CTh3hGM"]
"RAZILddOsb" [fillcolor=yellow,label=R,URL="http://purl.org/np/RAZILddOsbnRuIyfpgRsEPSBdwJB6VVZexDnSK5OGfWiY"]
"RAZQ8pshLD" [fillcolor=yellow,label=R,URL="http://purl.org/np/RAZQ8pshLDm1v2imvtF2apl9rAP0MjeCpD0kZ6ky6mV24"]
"RAaFeW4Bj3" ->"RA23b3K08e" [color = red]
"RAiVA25Dj5" ->"RA5FlrUsfD" [color = red]
"RAorOLuZlf" ->"RA6lxb-WY_" [color = red]
"RAfuhBFBnJ" ->"RA6RJQ5m-n" [color = red]
"RAIolZf0Ko" ->"RABtdOLT-l" [color = red]
"RApSKKPqmR" ->"RAdIfKGGch" [color = red]
"RAfnoWhgpC" ->"RAF0I0vcdd" [color = red]
"RARduGmw6u" ->"RAFmdUhujt" [color = red]
"RAOaHjJf_7" ->"RAfuhBFBnJ" [color = red]
"RA9liKqSCn" ->"RAHd7jG-Bo" [color = red]
"RARu0NIs9z" ->"RAHzUoVe64" [color = red]
"RAOQfDNyP0" ->"RAiwsb06QV" [color = red]
"RA6gx8VCH_" ->"RAj1G2arQ_" [color = red]
"RAkh8i194_" ->"RAr4VLVJ09" [color = red]
"RAy-yPfCs1" ->"RATTYklfFz" [color = red]
"RAi3F4Zuw8" ->"RAWlegnHJ8" [color = red]
"RAlfwCE-sc" ->"RAYNnSH1Xv" [color = red]
"RA0frq_DIL" [fillcolor=tan,label=S,URL="http://purl.org/np/RA0frq_DIL62KAINYDqz_jPa92eTO1py-n8x9Q0xKRSkU"]
"RA1eLUsfsZ" [fillcolor=tan,label=S,URL="http://purl.org/np/RA1eLUsfsZjvCGBP_nWVWaQQKMxET71h_GGxSpotNaCyg"]
"RA2AsGFOtN" [fillcolor=tan,label=S,URL="http://purl.org/np/RA2AsGFOtNd5iOxPvjA4ANQ2EVNqCeaYVynPs19tiIuEk"]
"RA9OIEkDfz" [fillcolor=tan,label=S,URL="http://purl.org/np/RA9OIEkDfzAXvpUfUi64J5OUGqspF59RBIkAVIDxkjRjE"]
"RAAzPmVWXv" [fillcolor=tan,label=S,URL="http://purl.org/np/RAAzPmVWXvodpYKPeeaxfRck9b62gGWE5C1-xSnQEb-Es"]
"RABm7U1wy2" [fillcolor=tan,label=S,URL="http://purl.org/np/RABm7U1wy2kfOol84sbgyx2MYWx8H98Kgs48f6E-gg1DU"]
"RABz7zzArE" [fillcolor=tan,label=S,URL="http://purl.org/np/RABz7zzArEi6Fd3oXlRMCC3rpqtGjvB56TW2oIb6jCe5U"]
"RAcXejWBl2" [fillcolor=tan,label=S,URL="http://purl.org/np/RAcXejWBl2yH4PgxGJjxurb3zZ5uAdZqqjxBdqrlEiahA"]
"RAeoac32KB" [fillcolor=tan,label=S,URL="http://purl.org/np/RAeoac32KBT_xDg8W5F8O8aDrLeBG_QZTeEwcIiMwCKnc"]
"RAiL9z2iIO" [fillcolor=tan,label=S,URL="http://purl.org/np/RAiL9z2iIO4MJFG3B5OzJjc222c_Nbi8Mq3IV1Reys76g"]
"RA_Oxu-sQ9" [fillcolor=tan,label=S,URL="http://purl.org/np/RA_Oxu-sQ9OHwId1ff5dBPILr0A8bHSqtvBZsXx9ozk8w"]
"RAs22kXX7N" [fillcolor=tan,label=S,URL="http://purl.org/np/RAs22kXX7N5azIwj-a4h5hbRD9Q4n_V228PGLs4gU21Cw"]
"RAvyymGXyJ" [fillcolor=tan,label=S,URL="http://purl.org/np/RAvyymGXyJJgGj8_FQqGZe5i2DkAdL5BgyVwWf-YOVy4E"]
"RAWI_6Wpnn" [fillcolor=tan,label=S,URL="http://purl.org/np/RAWI_6Wpnnvn5scKXazYTqMftavW-HW9S-Alqlh1lf6Eo"]
"RAy7c1VP3j" [fillcolor=tan,label=S,URL="http://purl.org/np/RAy7c1VP3jTV9ZVzDIgTeNIvYIwGn0fiJhxIvzdZ9Itj0"]
"RA2JlYTWhC" [fillcolor=lightblue,label=F,URL="http://purl.org/np/RA2JlYTWhC4PuhqFITergBXYM0CdZ_H-uTJ751rOIntlU"]
"RA5rRFy9eD" [fillcolor=lightblue,label=F,URL="http://purl.org/np/RA5rRFy9eDTZSTyVeuTrAO7aCg_JPcq1cVmWWjc-kjFOM"]
"RAGgV-nRMW" [fillcolor=lightblue,label=F,URL="http://purl.org/np/RAGgV-nRMWhmgtxx5n3yE29NaopuuDVDKAuZC8IzCATag"]
"RAGo62Hb_B" [fillcolor=lightblue,label=F,URL="http://purl.org/np/RAGo62Hb_Bx1klF4pn1q1Ty40860e3A7Sz4hr2vojZ2wA"]
"RAIWvdnjqm" [fillcolor=lightblue,label=F,URL="http://purl.org/np/RAIWvdnjqmOl2VP_eR2oFBxk97A_dw__FeusMzuRE9SIY"]
"RAjk3YoNyd" [fillcolor=lightblue,label=F,URL="http://purl.org/np/RAjk3YoNydLhbuD4BV9FD21ecELazvZibHHM7IXtJd-4A"]
"RAmfrSLt-W" [fillcolor=lightblue,label=F,URL="http://purl.org/np/RAmfrSLt-WVQVNTrJi6IlNk3ZiQyYBds0NYGJpUEsPjfI"]
"RAPLWOEA5t" [fillcolor=lightblue,label=F,URL="http://purl.org/np/RAPLWOEA5t6_Kx6vVHtibWm92pg1XTN6FIZdWuaTyoy9g"]
"RAsdV8EQ1q" [fillcolor=lightblue,label=F,URL="http://purl.org/np/RAsdV8EQ1qn_lXOrgoG7mPaF1JXdFLzt2iYy4eMhMMuM4"]
"RASZZ5T1Ca" [fillcolor=lightblue,label=F,URL="http://purl.org/np/RASZZ5T1Ca5gpCMPubKoypR_0WcSUkHiMaADu9o1BS1Xs"]
"RATc9O9tCd" [fillcolor=lightblue,label=F,URL="http://purl.org/np/RATc9O9tCdQPlrsJeGNsTNO0PbENIzdKa6XAOex7dXfrY"]
"RAWCmrfeUU" [fillcolor=lightblue,label=F,URL="http://purl.org/np/RAWCmrfeUUoh1tOl_7qFYoWgrYeonmX4FzAFboCSEoL-s"]
"RAWcrMY8mn" [fillcolor=lightblue,label=F,URL="http://purl.org/np/RAWcrMY8mnsI26BfokKid75MO1c2uVenyW9tmxj0VhbnY"]
"RAxxJWyH8O" [fillcolor=lightblue,label=F,URL="http://purl.org/np/RAxxJWyH8OdTJLs-ZY1q5jVq1OWFNOoLFvwEcUFyR8EEo"]
"RAYJe1ruxz" [fillcolor=lightblue,label=F,URL="http://purl.org/np/RAYJe1ruxzvy8idQGuxziYN4ri8OFeKZxzK-QdJPvDug0"]
"RA31i_rg9L" ->"RAGo62Hb_B" [color = red]
"RAipHIkp5h" ->"RAIWvdnjqm" [color = red]
"RA2s_pc2e-" ->"RAPLWOEA5t" [color = red]
"RARJ0_1q3Y" ->"RAPLWOEA5t" [color = red]
"RAV05xfgoc" ->"RASZZ5T1Ca" [color = red]
"RA0HU7k7XU" [fillcolor=mediumpurple1,label=U,URL="http://purl.org/np/RA0HU7k7XUj81ioBftZFk7ywHx5uBBlVgXduglUYgyW5w"]
"RA12lVwEtm" [fillcolor=mediumpurple1,label=U,URL="http://purl.org/np/RA12lVwEtmddK9OwDkZQZlgJaOD2-0NXtAtO_jDaG-3VQ"]
"RA1FoHM9lw" [fillcolor=mediumpurple1,label=U,URL="http://purl.org/np/RA1FoHM9lwJ1XAV1eB871XcMAKfod73G_i4YtgoLpJVH0"]
"RA22JAQihY" [fillcolor=mediumpurple1,label=U,URL="http://purl.org/np/RA22JAQihYeiJkNIjvwnxLPmjuG74yPcRXpPyVX8DV6fA"]
"RA2hde9hXK" [fillcolor=mediumpurple1,label=U,URL="http://purl.org/np/RA2hde9hXKfi0juhaF7yWd1aKsyZknPYj2Od-rLlAKmSM"]
"RA7MgxMCcV" [fillcolor=mediumpurple1,label=U,URL="http://purl.org/np/RA7MgxMCcVykE2RBJHm-Ou_CuuhPXqfcinswtIfjXReOc"]
"RAbWbJCYlL" [fillcolor=mediumpurple1,label=U,URL="http://purl.org/np/RAbWbJCYlLhlYBDn9PVxdJP_WUbbi058aRcK-3sOJsRwY"]
"RAB_yY8X4B" [fillcolor=mediumpurple1,label=U,URL="http://purl.org/np/RAB_yY8X4BUuS9HMBso8SvvPfBX31cb8cCv41SgfyMBew"]
"RABzhulhaP" [fillcolor=mediumpurple1,label=U,URL="http://purl.org/np/RABzhulhaPhOzo9MxWxl230N72-azdlpMNwu_HtDqsuUc"]
"RAeRSya2qI" [fillcolor=mediumpurple1,label=U,URL="http://purl.org/np/RAeRSya2qIYymsBxiqOZP_oaQpHXUVXiydKvPCFM-7DDQ"]
"RAgoIxfXPq" [fillcolor=mediumpurple1,label=U,URL="http://purl.org/np/RAgoIxfXPqNDY8vnK2EmBQDAFwuFIDJtfaMplTvPMq3pg"]
"RAh1GOK4_H" [fillcolor=mediumpurple1,label=U,URL="http://purl.org/np/RAh1GOK4_HhqeUeJhIyV_DDCFFTY9jeeiKWgbSzooWEi4"]
"RAmG2bXxwk" [fillcolor=mediumpurple1,label=U,URL="http://purl.org/np/RAmG2bXxwkIzARk4Mda-lqZU0RVnkpX7hUHBIPcdLHQUU"]
"RAMgThXW6x" [fillcolor=mediumpurple1,label=U,URL="http://purl.org/np/RAMgThXW6xx8QiPmW9VhVuxWCN2ZWe-pmxDcFfdx_A7z0"]
"RAn15vsPJE" [fillcolor=mediumpurple1,label=U,URL="http://purl.org/np/RAn15vsPJEVdJvjNKtBPo_oadtjeP9oc3Si-69FiJ4poQ"]
"RAN_chNfWR" [fillcolor=mediumpurple1,label=U,URL="http://purl.org/np/RAN_chNfWR9hbEkfjwOfMpq1piwOgAj6q2sJ-qbDzaLOk"]
"RAokVMmiZS" [fillcolor=mediumpurple1,label=U,URL="http://purl.org/np/RAokVMmiZSbRh01diNeJLum4p13kUd-NZjGFuVtxVz4Bs"]
"RAoo8EvTgf" [fillcolor=mediumpurple1,label=U,URL="http://purl.org/np/RAoo8EvTgfkxJw5SgZXbJvRl5nQG7ygeGaHp8Zud1U4Zw"]
"RAp7Xi0Qtv" [fillcolor=mediumpurple1,label=U,URL="http://purl.org/np/RAp7Xi0Qtv5aHY1hXJ1FayaIQrGNNv9NW3xBC7gipklVk"]
"RASPvPrnUq" [fillcolor=mediumpurple1,label=U,URL="http://purl.org/np/RASPvPrnUq6SOsOkrgOsUvRbsfmC7dHd73FgUA6oRmlGg"]
"RAx3fM5SIM" [fillcolor=mediumpurple1,label=U,URL="http://purl.org/np/RAx3fM5SIMEqjkFZ8mCTjaJu7omZ6IBynsezbyOU65D7o"]
"RAxBBJ2Wko" [fillcolor=mediumpurple1,label=U,URL="http://purl.org/np/RAxBBJ2WkonyQNlXfdCAOaCi64J_xqgVGeaLjVQow9M88"]
"RAXkuXJ4IK" [fillcolor=mediumpurple1,label=U,URL="http://purl.org/np/RAXkuXJ4IK10Ai9F39_tOFDy6ewi7znau6OQhUEXP4nPc"]
"RAXVRaFjWD" [fillcolor=mediumpurple1,label=U,URL="http://purl.org/np/RAXVRaFjWDlX5cZcVRXETaEIAx6QAyLK5JCrzDP-yDp9U"]
"RAyg4UgIVo" [fillcolor=mediumpurple1,label=U,URL="http://purl.org/np/RAyg4UgIVovBGia-hk4qEuRzOq14fcOlYAclC6YGQaVYU"]
"RAgoIxfXPq" ->"RA0HU7k7XU" [color = red]
"RABzhulhaP" ->"RA2hde9hXK" [color = red]
"RAbWbJCYlL" ->"RA7MgxMCcV" [color = red]
"RAn15vsPJE" ->"RAB_yY8X4B" [color = red]
"RAoo8EvTgf" ->"RAh1GOK4_H" [color = red]
"RAMgThXW6x" ->"RAN_chNfWR" [color = red]
"RAyg4UgIVo" ->"RAokVMmiZS" [color = red]
"RAokVMmiZS" ->"RAp7Xi0Qtv" [color = red]
"RA12lVwEtm" ->"RASPvPrnUq" [color = red]
"RA4BJq9pLs" [fillcolor=tomato,label=C,URL="http://purl.org/np/RA4BJq9pLse6z1BRbZIOgARyf1zOY9Qw33ix3lsHcazOE"]
"RA9pwySo43" [fillcolor=tomato,label=C,URL="http://purl.org/np/RA9pwySo43TIfbvPuhK4ZuisvMsDvZ6TeR5N6MNKft8Nw"]
"RAaOAF90U6" [fillcolor=tomato,label=C,URL="http://purl.org/np/RAaOAF90U6YxAvnchfj0dRtT5HRz320Pz202aGap-VfuI"]
"RAcPa1aO8k" [fillcolor=tomato,label=C,URL="http://purl.org/np/RAcPa1aO8kAt8QYwjQoJq-PIzYvo0jCzYrAiOX_XOyk1w"]
"RAeag07Rc4" [fillcolor=tomato,label=C,URL="http://purl.org/np/RAeag07Rc4GggQAySapTH1PRQR6WYkhs0FhrhAT7bkFyc"]
"RAFH8AVn-w" [fillcolor=tomato,label=C,URL="http://purl.org/np/RAFH8AVn-wnTcSGxvPZ1Uiy_AtOhINlynnAxxiCdcTVWU"]
"RAhnnsMWVM" [fillcolor=tomato,label=C,URL="http://purl.org/np/RAhnnsMWVM8M29NixCJfVDLWzRzwwCPnUD7LI2kxT-FME"]
"RAI0VHKntb" [fillcolor=tomato,label=C,URL="http://purl.org/np/RAI0VHKntboqAV49ItlQeUnIDmPkqMML9HZoGMb87NMdw"]
"RA-jkb7qPN" [fillcolor=tomato,label=C,URL="http://purl.org/np/RA-jkb7qPNTSOe_EXltW_rlQWQ9x3_Y1KOzW6J_bbPz4U"]
"RAk28zkEDK" [fillcolor=tomato,label=C,URL="http://purl.org/np/RAk28zkEDKQaNjYZqSC1hkUE_2OtRAl7N2vJXf4lNX7yU"]
"RAlfRfPak2" [fillcolor=tomato,label=C,URL="http://purl.org/np/RAlfRfPak2jsyyVy4knjOmxQSYtociP8Cc0O7gemMtqQY"]
"RANjcIDg1V" [fillcolor=tomato,label=C,URL="http://purl.org/np/RANjcIDg1VkGWDSqxkFyVn__2UEbR-V7y8lqtV4rxcLJk"]
"RApfJ-Acff" [fillcolor=tomato,label=C,URL="http://purl.org/np/RApfJ-Acff7eJt-O1PljX4y_s-lBWsW1ShLWjU7xoGx2w"]
"RA_uqYtoBE" [fillcolor=tomato,label=C,URL="http://purl.org/np/RA_uqYtoBEELzYKz7H3Yqp9L_sHdU-kgL8R5EqmBsTVzE"]
"RAwkXiTv7q" [fillcolor=tomato,label=C,URL="http://purl.org/np/RAwkXiTv7qCtqOYzlR6ozZRGLRtG6mlogrYdRQ1E4dRDg"]
"RAxLYvJ1Jr" [fillcolor=tomato,label=C,URL="http://purl.org/np/RAxLYvJ1JrRf2JAowYGbGJleQPmqtpXnXsIvse7GmLeT8"]
"RA2s_pc2e-" [fillcolor=lightblue,label=F,URL="http://purl.org/np/RA2s_pc2e-TxVeMPQo5nFqDMw87UUh0bpAv0xrWihSVNQ"]
"RA31i_rg9L" [fillcolor=lightblue,label=F,URL="http://purl.org/np/RA31i_rg9LnYJRYLOqdzQRJBzMiCusxBgHt5OPOKSeE2k"]
"RAipHIkp5h" [fillcolor=lightblue,label=F,URL="http://purl.org/np/RAipHIkp5hLnPdwpHxi2c6fyeN2-XEbuyDPcEafO8CkqY"]
"RARJ0_1q3Y" [fillcolor=lightblue,label=F,URL="http://purl.org/np/RARJ0_1q3YAzn-eG1FPe0pIA1devVb3OghE7eseaT8Jvw"]
"RAV05xfgoc" [fillcolor=lightblue,label=F,URL="http://purl.org/np/RAV05xfgocYr3KSLARsRID1_UoegsUL5PxxnxorQKUvPY"]
"RA062HUn_Z" ->"RAmPB9EE1n"
"RA2kBfTdI1" ->"RAaBjwfH3L"
"RA913Qgx4U" ->"RAQ_hTQ5xv"
"RAaPvL2hjB" ->"RAlz_CP0Xv"
"RACtA1UuaR" ->"RANtyaCb-F"
"RACweRIgGm" ->"RAhjGhG-5A"
"RAcYNDJKPF" ->"RAbG2CZoBs"
"RAD2d2pLO6" ->"RAsEBaJjHL"
"RAE0JHQsWa" ->"RAYsifm2gU"
"RAfLGVuw7z" ->"RAid00RR7F"
"RAFUOj4M9Q" ->"RAJ8T3gHny"
"RAGupRPJQI" ->"RA9wYHgRzN"
"RAH8v3PKwn" ->"RAyepTH--N"
"RAhaeiRX0A" ->"RAyq7Qv8FE"
"RAhOoiILMw" ->"RA8loVntlA"
"RAjfSw5vji" ->"RAVFDJ6wFH"
"RAjU4uymXs" ->"RAtmzgWeJY"
"RAkz3162Z4" ->"RA6TdnIX5e"
"RALGIIKvWi" ->"RAwnHtSSq-"
"RAmetIqwEV" ->"RAFKjvrsg7"
"RAMpzb1Ec_" ->"RAFJQ8Eq4D"
"RANmHoSCPE" ->"RAOhIZlqbq"
"RAOGswI1P_" ->"RALzg7HM2D"
"RAoqiduQlZ" ->"RA8rAx7JSh"
"RAO-_RZJrs" ->"RAK0ra75wJ"
"RApJwqSdEJ" ->"RAO2sbZc46"
"RAPTktNJpm" ->"RADPRZhOfg"
"RAQImRBJTp" ->"RARdfiAA2G"
"RAtBvXr7_q" ->"RAW3MEmCUW"
"RATka2stDV" ->"RA6LSiMXEH"
"RAVfl0p-An" ->"RAEazJoU_l"
"RAwsSVnefE" ->"RAXop_iEgb"
"RAxrrwY-FE" ->"RAaBjwfH3L"
"RAyltU3D2Z" ->"RAEpaUK6FW"
"RA062HUn_Z" ->"RAFQovt9yQ"
"RA2kBfTdI1" ->"RA9UaQM3wV"
"RA913Qgx4U" ->"RAEpHUXRKt"
"RAaPvL2hjB" ->"RAodU4AmRj"
"RACtA1UuaR" ->"RAjD4-Q2kO"
"RACweRIgGm" ->"RACS5sSm45"
"RAcYNDJKPF" ->"RAPVWYH0x-"
"RAD2d2pLO6" ->"RAY2Gg01ff"
"RAE0JHQsWa" ->"RAuLZtfsHn"
"RAfLGVuw7z" ->"RAY3LaUoVt"
"RAFUOj4M9Q" ->"RAEpHUXRKt"
"RAGupRPJQI" ->"RAvOAyEg-J"
"RAH8v3PKwn" ->"RAlKYv_sE8"
"RAhaeiRX0A" ->"RAjD4-Q2kO"
"RAhOoiILMw" ->"RAtsHwzNs3"
"RAjfSw5vji" ->"RAvOAyEg-J"
"RAjU4uymXs" ->"RAuLZtfsHn"
"RAkz3162Z4" ->"RANAxL2OxG"
"RALGIIKvWi" ->"RA6snbuih8"
"RAmetIqwEV" ->"RAvOAyEg-J"
"RAMpzb1Ec_" ->"RAXecDWH8g"
"RANmHoSCPE" ->"RAhnnsMWVM"
"RAOGswI1P_" ->"RAuLZtfsHn"
"RAoqiduQlZ" ->"RAY3LaUoVt"
"RAO-_RZJrs" ->"RAvOAyEg-J"
"RApJwqSdEJ" ->"RAY3LaUoVt"
"RAPTktNJpm" ->"RAhnnsMWVM"
"RAQImRBJTp" ->"RAodU4AmRj"
"RAtBvXr7_q" ->"RAtsHwzNs3"
"RATka2stDV" ->"RAxLYvJ1Jr"
"RAVfl0p-An" ->"RACS5sSm45"
"RAwsSVnefE" ->"RAUxfk7XeL"
"RAxrrwY-FE" ->"RA9UaQM3wV"
"RAyltU3D2Z" ->"RAaOAF90U6"
"RA2-eahzia" ->"RAmG2bXxwk"
"RA8BLtUFY9" ->"RAxBBJ2Wko"
"RAgM9cY7OG" ->"RABzhulhaP"
"RAJY7wiISI" ->"RAgoIxfXPq"
"RAKNnwB9sU" ->"RAeRSya2qI"
"RAMNj6VHDq" ->"RAXVRaFjWD"
"RAmSh6ro3w" ->"RA22JAQihY"
"RAmwI--UvG" ->"RAoo8EvTgf"
"RArHWhbuGl" ->"RAXkuXJ4IK"
"RAty4B0ZyO" ->"RA12lVwEtm"
"RAWJbD5e0b" ->"RA1FoHM9lw"
"RAXrzGYzSl" ->"RAyg4UgIVo"
"RAYDQy2RDg" ->"RAn15vsPJE"
"RAyt9RZbSc" ->"RAbWbJCYlL"
"RAZRc30QS-" ->"RAMgThXW6x"
"RA0JAnTeZk" ->"RAVOvkxhwJ"
"RA4H1CPJ7Y" ->"RAXC23M6Pu"
"RA5ff2pPMe" ->"RAQTRlVBNl"
"RA6iSsRzRD" ->"RAgOEyseOA"
"RA7R6kJu0Q" ->"RAkh8i194_"
"RA887FH8AZ" ->"RArrv081fT"
"RA8Bw8rc3L" ->"RA9RcAQhZ9"
"RA9PBnR9l3" ->"RA3bgMLuZr"
"RAA7OnnJAK" ->"RAryFiNK2x"
"RAab3-nhUK" ->"RAl1q8Wcan"
"RAAgR5ZKII" ->"RAio--7IbP"
"RAAnt1YKH6" ->"RAv2_GJH4P"
"RAaqV5eehX" ->"RAOaHjJf_7"
"RAAvxdOwZm" ->"RARw63N4Sh"
"RA_B9Iu_OY" ->"RASUNuFag1"
"RABqs0voTp" ->"RAx9yefsz4"
"RAbTgl4Va4" ->"RAM0AF2wYX"
"RAbYGDE27f" ->"RAiVA25Dj5"
"RAcDpBj5DU" ->"RA7e61cJDt"
"RACF2Yg9lC" ->"RAa0IEe29L"
"RADxNE4Lbi" ->"RAcEWBk7k2"
"RADZUYUDV0" ->"RA4ecYBb3W"
"RAeQXBCLaN" ->"RAkjk3apcZ"
"RAf9h_bi6H" ->"RAnghJFLSo"
"RAFCPGyWsP" ->"RAw0HUK3Jg"
"RAFi6DZ3Qo" ->"RAhyiHbc_7"
"RAfWeu4D4v" ->"RAIolZf0Ko"
"RAGG3BYvzA" ->"RA4zu3y98z"
"RAg-nSvQQV" ->"RA-miPrNdy"
"RAgtFSptHE" ->"RAS-uQZear"
"RAgUHK4iSX" ->"RAy-yPfCs1"
"RAhlnTORaj" ->"RAnb5-OisR"
"RAHmvzdl-8" ->"RAZILddOsb"
"RAhMzR9PZc" ->"RAlbgqbDxG"
"RAhZVakW24" ->"RA0LO7yFU6"
"RAi0i2aC9a" ->"RAug-T7pRS"
"RAiEgjKxYh" ->"RAvKVAhQ4K"
"RAiSvT9Iy4" ->"RA6gx8VCH_"
"RAjz0nKHGx" ->"RAFMU1Z7kx"
"RAl2f2FKNU" ->"RA9KmNH-j6"
"RA-_lHIZGR" ->"RA0Ak_exio"
"RAM4miJDGb" ->"RAulb_vr2Z"
"RAMeG2Rwn3" ->"RAuw7Fo-S5"
"RAMJ69Peyx" ->"RA9liKqSCn"
"RAmrKttaMp" ->"RA0AMmdDvY"
"RAm_WJgZmu" ->"RAi3F4Zuw8"
"RANegR5t3V" ->"RAEXBWB39Z"
"RA-NHiWeD_" ->"RAfnoWhgpC"
"RAOiDCcI5c" ->"RAR3HGoKQM"
"RAORqcMHEw" ->"RAeSpvWpda"
"RAOuun9B68" ->"RARu0NIs9z"
"RAowIHvE_c" ->"RA9jFuc0wO"
"RAPjdJK_mK" ->"RAQh4gyQCc"
"RAPpZIuYb4" ->"RAGfzz5T3p"
"RA-pqz7azy" ->"RA157Nzn31"
"RAPRtkUm8o" ->"RAPEhX9hEJ"
"RAqgqHBjme" ->"RAhoOM0_Pn"
"RAqoSsRsf1" ->"RAtxvhGFng"
"RAR22eLK9P" ->"RAE1u4Tgwx"
"RArEg5-yvM" ->"RAx9CGRhae"
"RAri5k4yNv" ->"RAs-odsHvz"
"RARtxlJhp3" ->"RAkE7yrMj7"
"RASFlduD10" ->"RAmXsR4TSI"
"RASKSJs2Ti" ->"RAlfwCE-sc"
"RAsxLZMQsm" ->"RAmxClZM36"
"RAt0mkGH-I" ->"RAOQfDNyP0"
"RAT7nWZzE2" ->"RAYaSkoABa"
"RAU8B7coDD" ->"RAEo0vVJDl"
"RA_Uo-dmuw" ->"RAaFeW4Bj3"
"RAUpqCP66I" ->"RA-PZUIhvh"
"RAuVcjQVmw" ->"RAz-E7YOwL"
"RAvlmgxW5s" ->"RAU_qtmakL"
"RAWE3WS8fQ" ->"RAXdkg1ssT"
"RAwo__Cy7l" ->"RATnFOH121"
"RAwurL5Jmc" ->"RACefo-6H6"
"RAXI_nW8Zl" ->"RALbwlXSd3"
"RAxkzPSjaG" ->"RAXqhZNkCt"
"RAxUdYEQal" ->"RAorOLuZlf"
"RAz3TCPhy_" ->"RAkEKGauZL"
"RAziisg_S3" ->"RAcOHD6Srp"
"RAzuI8cdzL" ->"RAXViOb_BV"
"RAZV7VdWWB" ->"RAZdY-Wdpm"
"RA0JAnTeZk" ->"RA7MgxMCcV"
"RA1lac797R" ->"RAn15vsPJE"
"RA3q8bDtZ3" ->"RAn15vsPJE"
"RA4DdeBZlu" ->"RAXVRaFjWD"
"RA4H1CPJ7Y" ->"RASPvPrnUq"
"RA5ff2pPMe" ->"RAh1GOK4_H"
"RA6iSsRzRD" ->"RAXkuXJ4IK"
"RA7R6kJu0Q" ->"RAeRSya2qI"
"RA887FH8AZ" ->"RA7MgxMCcV"
"RA8Bw8rc3L" ->"RAXkuXJ4IK"
"RA9PBnR9l3" ->"RAh1GOK4_H"
"RAA7OnnJAK" ->"RAXkuXJ4IK"
"RAab3-nhUK" ->"RA0HU7k7XU"
"RAAgR5ZKII" ->"RAeRSya2qI"
"RAANP7AWgy" ->"RAXVRaFjWD"
"RAAnt1YKH6" ->"RAN_chNfWR"
"RAaqV5eehX" ->"RA22JAQihY"
"RAAvxdOwZm" ->"RAh1GOK4_H"
"RA_B9Iu_OY" ->"RA0HU7k7XU"
"RABqs0voTp" ->"RAXkuXJ4IK"
"RAbTgl4Va4" ->"RA22JAQihY"
"RABtyhat8e" ->"RAn15vsPJE"
"RAbYGDE27f" ->"RAh1GOK4_H"
"RAcDpBj5DU" ->"RAN_chNfWR"
"RACF2Yg9lC" ->"RA2hde9hXK"
"RAD4XQS1DX" ->"RAXVRaFjWD"
"RADrUsLdKi" ->"RAn15vsPJE"
"RADxNE4Lbi" ->"RASPvPrnUq"
"RADZUYUDV0" ->"RAokVMmiZS"
"RAeQXBCLaN" ->"RAeRSya2qI"
"RAf9h_bi6H" ->"RAx3fM5SIM"
"RAFCPGyWsP" ->"RA0HU7k7XU"
"RAFi6DZ3Qo" ->"RAp7Xi0Qtv"
"RAfWeu4D4v" ->"RAN_chNfWR"
"RAGG3BYvzA" ->"RA1FoHM9lw"
"RAg-nSvQQV" ->"RA1FoHM9lw"
"RAgtFSptHE" ->"RA2hde9hXK"
"RAgUHK4iSX" ->"RAxBBJ2Wko"
"RAhlnTORaj" ->"RA7MgxMCcV"
"RAHmvzdl-8" ->"RA22JAQihY"
"RAhMzR9PZc" ->"RA1FoHM9lw"
"RAhZVakW24" ->"RAeRSya2qI"
"RAi0i2aC9a" ->"RAp7Xi0Qtv"
"RAiEgjKxYh" ->"RAxBBJ2Wko"
"RAiSvT9Iy4" ->"RA22JAQihY"
"RAIZdSg0rt" ->"RAn15vsPJE"
"RAjz0nKHGx" ->"RAh1GOK4_H"
"RAKhQUaLzA" ->"RAXVRaFjWD"
"RAkq_B2KCh" ->"RAXVRaFjWD"
"RAl2f2FKNU" ->"RAeRSya2qI"
"RA-_lHIZGR" ->"RA1FoHM9lw"
"RAM4miJDGb" ->"RA0HU7k7XU"
"RAMeG2Rwn3" ->"RA2hde9hXK"
"RAMJ69Peyx" ->"RAeRSya2qI"
"RAmrKttaMp" ->"RAxBBJ2Wko"
"RAm_WJgZmu" ->"RAeRSya2qI"
"RANegR5t3V" ->"RA2hde9hXK"
"RA-NHiWeD_" ->"RAh1GOK4_H"
"RAOiDCcI5c" ->"RA22JAQihY"
"RAORqcMHEw" ->"RAmG2bXxwk"
"RAOuun9B68" ->"RA7MgxMCcV"
"RAowIHvE_c" ->"RA0HU7k7XU"
"RAP8dkcFlS" ->"RAXVRaFjWD"
"RAPjdJK_mK" ->"RAp7Xi0Qtv"
"RAPpZIuYb4" ->"RAxBBJ2Wko"
"RA-pqz7azy" ->"RASPvPrnUq"
"RAPRtkUm8o" ->"RAp7Xi0Qtv"
"RAqgqHBjme" ->"RAp7Xi0Qtv"
"RAqoSsRsf1" ->"RA0HU7k7XU"
"RAR22eLK9P" ->"RAxBBJ2Wko"
"RArEg5-yvM" ->"RA0HU7k7XU"
"RAri5k4yNv" ->"RA1FoHM9lw"
"RARtxlJhp3" ->"RA7MgxMCcV"
"RASFlduD10" ->"RA2hde9hXK"
"RASKSJs2Ti" ->"RA1FoHM9lw"
"RASmvEd9Pl" ->"RAn15vsPJE"
"RAsxLZMQsm" ->"RAp7Xi0Qtv"
"RAt0mkGH-I" ->"RAh1GOK4_H"
"RAT7nWZzE2" ->"RASPvPrnUq"
"RAtIBRI3SD" ->"RAn15vsPJE"
"RAU8B7coDD" ->"RAp7Xi0Qtv"
"RA_Uo-dmuw" ->"RAp7Xi0Qtv"
"RAUpqCP66I" ->"RAp7Xi0Qtv"
"RAuVcjQVmw" ->"RAmG2bXxwk"
"RAvlmgxW5s" ->"RA2hde9hXK"
"RAWE3WS8fQ" ->"RA0HU7k7XU"
"RAwEg9QegJ" ->"RAn15vsPJE"
"RAwo__Cy7l" ->"RA2hde9hXK"
"RAWqxXbzHZ" ->"RAn15vsPJE"
"RAwurL5Jmc" ->"RAxBBJ2Wko"
"RAXe7dhCnH" ->"RAn15vsPJE"
"RAXI_nW8Zl" ->"RAxBBJ2Wko"
"RAxkzPSjaG" ->"RASPvPrnUq"
"RAxPQEgz3B" ->"RAn15vsPJE"
"RAxUdYEQal" ->"RAxBBJ2Wko"
"RAz3TCPhy_" ->"RA22JAQihY"
"RAziisg_S3" ->"RAh1GOK4_H"
"RAzMChyn_c" ->"RAXVRaFjWD"
"RAzuI8cdzL" ->"RASPvPrnUq"
"RAZV7VdWWB" ->"RAeRSya2qI"
"RA6LSiMXEH" ->"RANAxL2OxG"
"RA6TdnIX5e" ->"RANAxL2OxG"
"RA8loVntlA" ->"RAtsHwzNs3"
"RA8rAx7JSh" ->"RAY3LaUoVt"
"RA9hTCB4z3" ->"RAY3LaUoVt"
"RA9wYHgRzN" ->"RAvOAyEg-J"
"RAaBjwfH3L" ->"RA9UaQM3wV"
"RAbefCWp1C" ->"RAvOAyEg-J"
"RAbG2CZoBs" ->"RAPVWYH0x-"
"RADPRZhOfg" ->"RAIwMZ0StX"
"RAEazJoU_l" ->"RACS5sSm45"
"RAEpaUK6FW" ->"RAXecDWH8g"
"RAFJQ8Eq4D" ->"RAXecDWH8g"
"RAFKjvrsg7" ->"RAvOAyEg-J"
"RAfZJCwOjS" ->"RAY3LaUoVt"
"RAhjGhG-5A" ->"RACS5sSm45"
"RAid00RR7F" ->"RAY3LaUoVt"
"RAim7_fOnE" ->"RAvOAyEg-J"
"RAJ8T3gHny" ->"RAEpHUXRKt"
"RAJQzOGKuP" ->"RANAxL2OxG"
"RAK0ra75wJ" ->"RAvOAyEg-J"
"RALAkTrka6" ->"RACS5sSm45"
"RAlz_CP0Xv" ->"RAodU4AmRj"
"RALzg7HM2D" ->"RAuLZtfsHn"
"RAmPB9EE1n" ->"RAFQovt9yQ"
"RANtyaCb-F" ->"RAjD4-Q2kO"
"RAO2sbZc46" ->"RAY3LaUoVt"
"RAOhIZlqbq" ->"RAIwMZ0StX"
"RAQ_hTQ5xv" ->"RAEpHUXRKt"
"RAQQkNipYM" ->"RA9UaQM3wV"
"RAQVUPAB16" ->"RAuLZtfsHn"
"RAr9U69tWx" ->"RAjD4-Q2kO"
"RARdfiAA2G" ->"RAodU4AmRj"
"RAS0xcQdOn" ->"RAXecDWH8g"
"RAsEBaJjHL" ->"RAY2Gg01ff"
"RAtmzgWeJY" ->"RAuLZtfsHn"
"RA-uxUPtTz" ->"RAodU4AmRj"
"RAVFDJ6wFH" ->"RAvOAyEg-J"
"RAW3MEmCUW" ->"RAtsHwzNs3"
"RAwnHtSSq-" ->"RA6snbuih8"
"RAXop_iEgb" ->"RAUxfk7XeL"
"RAxVJX5C1K" ->"RAFQovt9yQ"
"RAyepTH--N" ->"RAlKYv_sE8"
"RAYkahuEzd" ->"RANAxL2OxG"
"RAyq7Qv8FE" ->"RAjD4-Q2kO"
"RAYsifm2gU" ->"RAuLZtfsHn"
"RA0Ak_exio" ->"RAmfrSLt-W"
"RA0AMmdDvY" ->"RAxxJWyH8O"
"RA0LO7yFU6" ->"RAGo62Hb_B"
"RA157Nzn31" ->"RAGgV-nRMW"
"RA23b3K08e" ->"RAsdV8EQ1q"
"RA38HSbTw9" ->"RA2JlYTWhC"
"RA3bgMLuZr" ->"RASZZ5T1Ca"
"RA3d1wNhyQ" ->"RA2JlYTWhC"
"RA4ecYBb3W" ->"RAsdV8EQ1q"
"RA4zu3y98z" ->"RAmfrSLt-W"
"RA5FlrUsfD" ->"RASZZ5T1Ca"
"RA6gx8VCH_" ->"RAPLWOEA5t"
"RA6lxb-WY_" ->"RAxxJWyH8O"
"RA6RJQ5m-n" ->"RAPLWOEA5t"
"RA7e61cJDt" ->"RAWcrMY8mn"
"RA7k6cVTww" ->"RA5rRFy9eD"
"RA9B6Vj6uE" ->"RA2JlYTWhC"
"RA9jFuc0wO" ->"RATc9O9tCd"
"RA9KmNH-j6" ->"RAGo62Hb_B"
"RA9liKqSCn" ->"RAGo62Hb_B"
"RA9RcAQhZ9" ->"RAIWvdnjqm"
"RAa0IEe29L" ->"RAjk3YoNyd"
"RAaFeW4Bj3" ->"RAsdV8EQ1q"
"RABtdOLT-l" ->"RAWcrMY8mn"
"RACefo-6H6" ->"RAxxJWyH8O"
"RAcEWBk7k2" ->"RAGgV-nRMW"
"RAcOHD6Srp" ->"RASZZ5T1Ca"
"RAdIfKGGch" ->"RAWCmrfeUU"
"RAE1u4Tgwx" ->"RAxxJWyH8O"
"RAEo0vVJDl" ->"RAsdV8EQ1q"
"RAeSpvWpda" ->"RA5rRFy9eD"
"RAEXBWB39Z" ->"RAjk3YoNyd"
"RAF0I0vcdd" ->"RASZZ5T1Ca"
"RAFiUTEjer" ->"RA5rRFy9eD"
"RAFmdUhujt" ->"RA2JlYTWhC"
"RAFMU1Z7kx" ->"RASZZ5T1Ca"
"RAfnoWhgpC" ->"RASZZ5T1Ca"
"RAfuhBFBnJ" ->"RAPLWOEA5t"
"RAGfzz5T3p" ->"RAxxJWyH8O"
"RAGIam9RdG" ->"RA2JlYTWhC"
"RAgOEyseOA" ->"RAIWvdnjqm"
"RAHd7jG-Bo" ->"RAGo62Hb_B"
"RAhoOM0_Pn" ->"RAsdV8EQ1q"
"RAhyiHbc_7" ->"RAsdV8EQ1q"
"RAHzUoVe64" ->"RAYJe1ruxz"
"RAi3F4Zuw8" ->"RAGo62Hb_B"
"RAIBpY3_Ob" ->"RA2JlYTWhC"
"RAio--7IbP" ->"RAGo62Hb_B"
"RAIolZf0Ko" ->"RAWcrMY8mn"
"RAiVA25Dj5" ->"RASZZ5T1Ca"
"RAiwsb06QV" ->"RASZZ5T1Ca"
"RAj1G2arQ_" ->"RAPLWOEA5t"
"RAkE7yrMj7" ->"RAYJe1ruxz"
"RAkEKGauZL" ->"RAPLWOEA5t"
"RAkh8i194_" ->"RAGo62Hb_B"
"RAkjk3apcZ" ->"RAGo62Hb_B"
"RAl1q8Wcan" ->"RATc9O9tCd"
"RAlbgqbDxG" ->"RAmfrSLt-W"
"RALbwlXSd3" ->"RAxxJWyH8O"
"RAlfwCE-sc" ->"RAmfrSLt-W"
"RALWxVELKu" ->"RAWCmrfeUU"
"RAm04lBKr6" ->"RAWCmrfeUU"
"RAM0AF2wYX" ->"RAPLWOEA5t"
"RA-miPrNdy" ->"RAmfrSLt-W"
"RAmxClZM36" ->"RAsdV8EQ1q"
"RAmXsR4TSI" ->"RAjk3YoNyd"
"RAnb5-OisR" ->"RAYJe1ruxz"
"RAnF0KQ5CG" ->"RAWCmrfeUU"
"RAnghJFLSo" ->"RAWcrMY8mn"
"RAOaHjJf_7" ->"RAPLWOEA5t"
"RAOBLvwlzr" ->"RA5rRFy9eD"
"RAopcyinEZ" ->"RA2JlYTWhC"
"RAOQfDNyP0" ->"RASZZ5T1Ca"
"RAorOLuZlf" ->"RAxxJWyH8O"
"RAPEhX9hEJ" ->"RAsdV8EQ1q"
"RA_piT7JTF" ->"RAWCmrfeUU"
"RApSKKPqmR" ->"RAWCmrfeUU"
"RA-PZUIhvh" ->"RAsdV8EQ1q"
"RAQh4gyQCc" ->"RAsdV8EQ1q"
"RAqj2d3QxM" ->"RAWCmrfeUU"
"RAQTRlVBNl" ->"RASZZ5T1Ca"
"RAR3HGoKQM" ->"RAPLWOEA5t"
"RAr4VLVJ09" ->"RAGo62Hb_B"
"RARduGmw6u" ->"RA2JlYTWhC"
"RArrv081fT" ->"RAYJe1ruxz"
"RARu0NIs9z" ->"RAYJe1ruxz"
"RARw63N4Sh" ->"RASZZ5T1Ca"
"RAryFiNK2x" ->"RAIWvdnjqm"
"RAS1chwiFR" ->"RAIWvdnjqm"
"RAs-odsHvz" ->"RAmfrSLt-W"
"RASUNuFag1" ->"RATc9O9tCd"
"RAS-uQZear" ->"RAjk3YoNyd"
"RATnFOH121" ->"RAjk3YoNyd"
"RATTYklfFz" ->"RAxxJWyH8O"
"RAtxvhGFng" ->"RATc9O9tCd"
"RAug-T7pRS" ->"RAsdV8EQ1q"
"RAUIRPBS5x" ->"RAjk3YoNyd"
"RAulb_vr2Z" ->"RATc9O9tCd"
"RAU_qtmakL" ->"RAjk3YoNyd"
"RAuw7Fo-S5" ->"RAjk3YoNyd"
"RAv2_GJH4P" ->"RAWcrMY8mn"
"RAvKVAhQ4K" ->"RAxxJWyH8O"
"RAVOvkxhwJ" ->"RAYJe1ruxz"
"RAw0HUK3Jg" ->"RATc9O9tCd"
"RAwcS7tG-K" ->"RAWCmrfeUU"
"RAWlegnHJ8" ->"RAGo62Hb_B"
"RAx9CGRhae" ->"RATc9O9tCd"
"RAx9yefsz4" ->"RAIWvdnjqm"
"RAXC23M6Pu" ->"RAGgV-nRMW"
"RAXdkg1ssT" ->"RATc9O9tCd"
"RAXqhZNkCt" ->"RAGgV-nRMW"
"RAXViOb_BV" ->"RAGgV-nRMW"
"RAYaSkoABa" ->"RAGgV-nRMW"
"RAYNnSH1Xv" ->"RAmfrSLt-W"
"RAy-yPfCs1" ->"RAxxJWyH8O"
"RAZdY-Wdpm" ->"RAGo62Hb_B"
"RAz-E7YOwL" ->"RA5rRFy9eD"
"RAZILddOsb" ->"RAPLWOEA5t"
"RAZQ8pshLD" ->"RA5rRFy9eD"
"RA0JAnTeZk" ->"RAVOvkxhwJ"
"RA1lac797R" ->"RAwcS7tG-K"
"RA3q8bDtZ3" ->"RA_piT7JTF"
"RA4DdeBZlu" ->"RA3d1wNhyQ"
"RA4H1CPJ7Y" ->"RAXC23M6Pu"
"RA5ff2pPMe" ->"RAQTRlVBNl"
"RA6iSsRzRD" ->"RAgOEyseOA"
"RA7R6kJu0Q" ->"RAkh8i194_"
"RA887FH8AZ" ->"RArrv081fT"
"RA8Bw8rc3L" ->"RA9RcAQhZ9"
"RA9PBnR9l3" ->"RA3bgMLuZr"
"RAA7OnnJAK" ->"RAryFiNK2x"
"RAab3-nhUK" ->"RAl1q8Wcan"
"RAAgR5ZKII" ->"RAio--7IbP"
"RAANP7AWgy" ->"RAIBpY3_Ob"
"RAAnt1YKH6" ->"RAv2_GJH4P"
"RAaqV5eehX" ->"RAOaHjJf_7"
"RAAvxdOwZm" ->"RARw63N4Sh"
"RA_B9Iu_OY" ->"RASUNuFag1"
"RABqs0voTp" ->"RAx9yefsz4"
"RAbTgl4Va4" ->"RAM0AF2wYX"
"RABtyhat8e" ->"RApSKKPqmR"
"RAbYGDE27f" ->"RAiVA25Dj5"
"RAcDpBj5DU" ->"RA7e61cJDt"
"RACF2Yg9lC" ->"RAa0IEe29L"
"RAD4XQS1DX" ->"RAGIam9RdG"
"RADrUsLdKi" ->"RA_piT7JTF"
"RADxNE4Lbi" ->"RAcEWBk7k2"
"RADZUYUDV0" ->"RA4ecYBb3W"
"RAeQXBCLaN" ->"RAkjk3apcZ"
"RAf9h_bi6H" ->"RAnghJFLSo"
"RAFCPGyWsP" ->"RAw0HUK3Jg"
"RAFi6DZ3Qo" ->"RAhyiHbc_7"
"RAfWeu4D4v" ->"RAIolZf0Ko"
"RAGG3BYvzA" ->"RA4zu3y98z"
"RAg-nSvQQV" ->"RA-miPrNdy"
"RAgtFSptHE" ->"RAS-uQZear"
"RAgUHK4iSX" ->"RAy-yPfCs1"
"RAhlnTORaj" ->"RAnb5-OisR"
"RAHmvzdl-8" ->"RAZILddOsb"
"RAhMzR9PZc" ->"RAlbgqbDxG"
"RAhZVakW24" ->"RA0LO7yFU6"
"RAi0i2aC9a" ->"RAug-T7pRS"
"RAiEgjKxYh" ->"RAvKVAhQ4K"
"RAiSvT9Iy4" ->"RA6gx8VCH_"
"RAIZdSg0rt" ->"RALWxVELKu"
"RAjz0nKHGx" ->"RAFMU1Z7kx"
"RAKhQUaLzA" ->"RAopcyinEZ"
"RAkq_B2KCh" ->"RARduGmw6u"
"RAl2f2FKNU" ->"RA9KmNH-j6"
"RA-_lHIZGR" ->"RA0Ak_exio"
"RAM4miJDGb" ->"RAulb_vr2Z"
"RAMeG2Rwn3" ->"RAuw7Fo-S5"
"RAMJ69Peyx" ->"RA9liKqSCn"
"RAmrKttaMp" ->"RA0AMmdDvY"
"RAm_WJgZmu" ->"RAi3F4Zuw8"
"RANegR5t3V" ->"RAEXBWB39Z"
"RA-NHiWeD_" ->"RAfnoWhgpC"
"RAOiDCcI5c" ->"RAR3HGoKQM"
"RAORqcMHEw" ->"RAeSpvWpda"
"RAOuun9B68" ->"RARu0NIs9z"
"RAowIHvE_c" ->"RA9jFuc0wO"
"RAP8dkcFlS" ->"RA9B6Vj6uE"
"RAPjdJK_mK" ->"RAQh4gyQCc"
"RAPpZIuYb4" ->"RAGfzz5T3p"
"RA-pqz7azy" ->"RA157Nzn31"
"RAPRtkUm8o" ->"RAPEhX9hEJ"
"RAqgqHBjme" ->"RAhoOM0_Pn"
"RAqoSsRsf1" ->"RAtxvhGFng"
"RAR22eLK9P" ->"RAE1u4Tgwx"
"RArEg5-yvM" ->"RAx9CGRhae"
"RAri5k4yNv" ->"RAs-odsHvz"
"RARtxlJhp3" ->"RAkE7yrMj7"
"RASFlduD10" ->"RAmXsR4TSI"
"RASKSJs2Ti" ->"RAlfwCE-sc"
"RASmvEd9Pl" ->"RAwcS7tG-K"
"RAsxLZMQsm" ->"RAmxClZM36"
"RAt0mkGH-I" ->"RAOQfDNyP0"
"RAT7nWZzE2" ->"RAYaSkoABa"
"RAtIBRI3SD" ->"RAqj2d3QxM"
"RAU8B7coDD" ->"RAEo0vVJDl"
"RA_Uo-dmuw" ->"RAaFeW4Bj3"
"RAUpqCP66I" ->"RA-PZUIhvh"
"RAuVcjQVmw" ->"RAz-E7YOwL"
"RAvlmgxW5s" ->"RAU_qtmakL"
"RAWE3WS8fQ" ->"RAXdkg1ssT"
"RAwEg9QegJ" ->"RAm04lBKr6"
"RAwo__Cy7l" ->"RATnFOH121"
"RAWqxXbzHZ" ->"RAwcS7tG-K"
"RAwurL5Jmc" ->"RACefo-6H6"
"RAXe7dhCnH" ->"RAnF0KQ5CG"
"RAXI_nW8Zl" ->"RALbwlXSd3"
"RAxkzPSjaG" ->"RAXqhZNkCt"
"RAxPQEgz3B" ->"RAqj2d3QxM"
"RAxUdYEQal" ->"RAorOLuZlf"
"RAz3TCPhy_" ->"RAkEKGauZL"
"RAziisg_S3" ->"RAcOHD6Srp"
"RAzMChyn_c" ->"RA38HSbTw9"
"RAzuI8cdzL" ->"RAXViOb_BV"
"RAZV7VdWWB" ->"RAZdY-Wdpm"
"RA0frq_DIL" ->"RAsdV8EQ1q"
"RA1eLUsfsZ" ->"RAPLWOEA5t"
"RA2AsGFOtN" ->"RAmfrSLt-W"
"RA9OIEkDfz" ->"RA2JlYTWhC"
"RAAzPmVWXv" ->"RAWcrMY8mn"
"RABm7U1wy2" ->"RATc9O9tCd"
"RABz7zzArE" ->"RAWCmrfeUU"
"RAcXejWBl2" ->"RA5rRFy9eD"
"RAeoac32KB" ->"RAYJe1ruxz"
"RAiL9z2iIO" ->"RAxxJWyH8O"
"RA_Oxu-sQ9" ->"RAGgV-nRMW"
"RAs22kXX7N" ->"RAjk3YoNyd"
"RAvyymGXyJ" ->"RASZZ5T1Ca"
"RAWI_6Wpnn" ->"RAGo62Hb_B"
"RAy7c1VP3j" ->"RAIWvdnjqm"
"RA2s_pc2e-" ->"RAFQovt9yQ"
"RA2s_pc2e-" ->"RAodU4AmRj"
"RA31i_rg9L" ->"RA_uqYtoBE"
"RAGo62Hb_B" ->"RAPVWYH0x-"
"RAjk3YoNyd" ->"RA6snbuih8"
"RAPLWOEA5t" ->"RAFQovt9yQ"
"RAPLWOEA5t" ->"RAodU4AmRj"
"RARJ0_1q3Y" ->"RAFQovt9yQ"
"RARJ0_1q3Y" ->"RAodU4AmRj"
"RASZZ5T1Ca" ->"RA9UaQM3wV"
"RASZZ5T1Ca" ->"RACS5sSm45"
"RASZZ5T1Ca" ->"RAXecDWH8g"
"RATc9O9tCd" ->"RAUxfk7XeL"
"RAV05xfgoc" ->"RA9UaQM3wV"
"RAV05xfgoc" ->"RACS5sSm45"
"RAV05xfgoc" ->"RAXecDWH8g"
"RAWCmrfeUU" ->"RAjD4-Q2kO"
"RAWCmrfeUU" ->"RAuLZtfsHn"
"RAWCmrfeUU" ->"RAvOAyEg-J"
"RAWcrMY8mn" ->"RAEpHUXRKt"
"RAWcrMY8mn" ->"RAY2Gg01ff"
"RAxxJWyH8O" ->"RANAxL2OxG"
"RAxxJWyH8O" ->"RAtsHwzNs3"
"RAxxJWyH8O" ->"RAY3LaUoVt"
"RAYJe1ruxz" ->"RAIwMZ0StX"
"RAYJe1ruxz" ->"RAlKYv_sE8"
"RA0HU7k7XU" ->"RAkCjYmMU3"
"RA0HU7k7XU" ->"RAUxfk7XeL"
"RA12lVwEtm" ->"RAZVLqlkbw"
"RA22JAQihY" ->"RAFQovt9yQ"
"RA22JAQihY" ->"RAodU4AmRj"
"RA2hde9hXK" ->"RA5Txa3acY"
"RA2hde9hXK" ->"RA6snbuih8"
"RA7MgxMCcV" ->"RAIwMZ0StX"
"RA7MgxMCcV" ->"RAlKYv_sE8"
"RAbWbJCYlL" ->"RAhnnsMWVM"
"RAbWbJCYlL" ->"RAlKYv_sE8"
"RAB_yY8X4B" ->"RAjD4-Q2kO"
"RAB_yY8X4B" ->"RAuLZtfsHn"
"RAB_yY8X4B" ->"RAvOAyEg-J"
"RABzhulhaP" ->"RA5Txa3acY"
"RAeRSya2qI" ->"RAPVWYH0x-"
"RAgoIxfXPq" ->"RAcPa1aO8k"
"RAgoIxfXPq" ->"RAkCjYmMU3"
"RAMgThXW6x" ->"RAaEkIiJLm"
"RAMgThXW6x" ->"RAEpHUXRKt"
"RAMgThXW6x" ->"RAlm6vh2zp"
"RAn15vsPJE" ->"RA9pwySo43"
"RAn15vsPJE" ->"RAlfRfPak2"
"RAn15vsPJE" ->"RAOxICL4UL"
"RAN_chNfWR" ->"RAEpHUXRKt"
"RAN_chNfWR" ->"RAY2Gg01ff"
"RAoo8EvTgf" ->"RAaOAF90U6"
"RAoo8EvTgf" ->"RAFH8AVn-w"
"RAoo8EvTgf" ->"RA-jkb7qPN"
"RASPvPrnUq" ->"RAYXLV7qwf"
"RA0HU7k7XU" ->"RATc9O9tCd"
"RA12lVwEtm" ->"RAGgV-nRMW"
"RA1FoHM9lw" ->"RAmfrSLt-W"
"RA22JAQihY" ->"RAPLWOEA5t"
"RA2hde9hXK" ->"RAjk3YoNyd"
"RA7MgxMCcV" ->"RAYJe1ruxz"
"RAbWbJCYlL" ->"RAYJe1ruxz"
"RAB_yY8X4B" ->"RAWCmrfeUU"
"RABzhulhaP" ->"RAjk3YoNyd"
"RAeRSya2qI" ->"RAGo62Hb_B"
"RAgoIxfXPq" ->"RATc9O9tCd"
"RAh1GOK4_H" ->"RASZZ5T1Ca"
"RAmG2bXxwk" ->"RA5rRFy9eD"
"RAMgThXW6x" ->"RAWcrMY8mn"
"RAn15vsPJE" ->"RAWCmrfeUU"
"RAN_chNfWR" ->"RAWcrMY8mn"
"RAoo8EvTgf" ->"RASZZ5T1Ca"
"RAp7Xi0Qtv" ->"RAsdV8EQ1q"
"RASPvPrnUq" ->"RAGgV-nRMW"
"RAx3fM5SIM" ->"RAN_chNfWR"
"RAxBBJ2Wko" ->"RAxxJWyH8O"
"RAXkuXJ4IK" ->"RAIWvdnjqm"
"RAXVRaFjWD" ->"RA2JlYTWhC"
"RAyg4UgIVo" ->"RAokVMmiZS"
"RAyg4UgIVo" ->"RAsdV8EQ1q"
}
