# Supplementary material for: Nanopublication-based semantic publishing and reviewing: a field study with formalization papers
Source: PeerJ Comput Sci. 2023 Feb 21;9:e1159. doi: 10.7717/peerj-cs.1159 (PMC10280262; doi:10.7717/peerj-cs.1159)
Supplement: Supplemental Information 1 — This repository contains data and code (SPARQL queries and scripting) to extract the published formalization articles (in the form of nanopublications) from the nanopublication decentralized network. It also contains the scripts made for the automatic visualization of these nanopublications in the form of a graph and a script to create the index for these nanopublications.These formalization articles will be published in the IOS Press journal Data Science, in a special issue with formalization articles in late March 2022. See https://github.com/LaraHack/fpsi_analytics [file peerj-cs-09-1159-s001.zip › fpsi_analytics-main/sparql-results/cd-response-to-classdefupdate.csv]

resp_np	update_np
http://purl.org/np/RAD2d2pLO6hCu7pWsODSNHNxYGjKkyFJUlN1reDPn8G-0	http://purl.org/np/RAY2Gg01ffDVLprAakuMqpizAjksasRtTal_UsCf94LL8
http://purl.org/np/RAH8v3PKwnXbMjc1g0FMnRYKylKtiEEKgR-3zrnj2pDS8	http://purl.org/np/RAlKYv_sE8qwiSqsRdcr7KrkU1bsqlqiFmhDPtPBwpLrM
http://purl.org/np/RAaPvL2hjBzAerIZPVV7afEBD2y2G0BZLiz9dbdl45ouo	http://purl.org/np/RAodU4AmRjfzyjwtJK3luO0iyRJJPUBjkijKWdlMHvack
http://purl.org/np/RA062HUn_Zu1nVB61cxpeesJ4DyUCVIK9HEgS5BJVkE-Y	http://purl.org/np/RAFQovt9yQD7nZ2tdZ9_Uhpb7CsfT3k64pK7dh63xd-50
http://purl.org/np/RAQImRBJTpV_MmzEvzJQjBnMH4gO78ss8mP8UEHXj72BU	http://purl.org/np/RAodU4AmRjfzyjwtJK3luO0iyRJJPUBjkijKWdlMHvack
http://purl.org/np/RAcYNDJKPFqtoBIiEcdg8yShvLzqV-vSxU7-npALtkJZg	http://purl.org/np/RAPVWYH0x-xyDa9PfBcGUFly3m1FNEO43KG9s0uH-y6yo
http://purl.org/np/RATka2stDVfq6OTrm5zocL9eZUPETavRe6XhoVh3_Hx0I	http://purl.org/np/RAxLYvJ1JrRf2JAowYGbGJleQPmqtpXnXsIvse7GmLeT8
http://purl.org/np/RAkz3162Z4w0cRK6uQREUzdU3H6SKjtR7LKA0D-vRDKlw	http://purl.org/np/RANAxL2OxGmP9VAN6cUi_0KEK0rJb9bPn4l1A5HquXKrI
http://purl.org/np/RAhOoiILMw1nbwX3H6m6Bz6IjnjKLn9JeP0L_-z9vZPw0	http://purl.org/np/RAtsHwzNs36rGrLnoSbGrPD351Qw033Acoe4zmdXhsYlM
http://purl.org/np/RAtBvXr7_qxO0dwA5Nq2hwWVCG7fJz1oI-dB7ssjzZ570	http://purl.org/np/RAtsHwzNs36rGrLnoSbGrPD351Qw033Acoe4zmdXhsYlM
http://purl.org/np/RA2kBfTdI1zfinySdO_KecrMqS5x3kr5n87r5inNba_Bo	http://purl.org/np/RA9UaQM3wVa9xRAmL9CWEXyhDbcgvHlPoGTw4pnKaHYL8
http://purl.org/np/RAxrrwY-FEIMbEiJRhCuq0_PLGsleJBKvw5GIHQysg6xU	http://purl.org/np/RA9UaQM3wVa9xRAmL9CWEXyhDbcgvHlPoGTw4pnKaHYL8
http://purl.org/np/RAMpzb1Ec_HZZrVbr4RZAOemRxq80XUb8uZ00pDZ4R0uw	http://purl.org/np/RAXecDWH8gZVp7FZRP1m_Fg6EXH_uoZGhKN9blfN9lrfI
http://purl.org/np/RAyltU3D2Z571K86qce2j1neDLsp6HeDAhWyPmDuNDvEc	http://purl.org/np/RAaOAF90U6YxAvnchfj0dRtT5HRz320Pz202aGap-VfuI
http://purl.org/np/RAVfl0p-An2P-B-98rLtAmhVKafpT8S9W2GnF4IMrXPA8	http://purl.org/np/RACS5sSm45MGbuJrztnPrpdu1AuLiKxDni-6JcKzN5ZtM
http://purl.org/np/RACweRIgGmEvbyNLBHzPeko402hlFC36CHJQ7zoxVEPUA	http://purl.org/np/RACS5sSm45MGbuJrztnPrpdu1AuLiKxDni-6JcKzN5ZtM
http://purl.org/np/RAhaeiRX0Aei9lMiAt1fpTgDxBh1HyNa9T2JdkTKk0RzQ	http://purl.org/np/RAjD4-Q2kO_cIUE52rde2uWbV3RtuCR90geXW90il2YX4
http://purl.org/np/RAjU4uymXsmeO7_MUvmhmM_qnUQqdSvS1asKhGn0CpU1k	http://purl.org/np/RAuLZtfsHn3NGe0Md8lLNvYmBseEtW9v1rVUVfJCpJYUE
http://purl.org/np/RAOGswI1P_xI18zJy8BEeqzfJAj9IRrKN_9DkS8asc90g	http://purl.org/np/RAuLZtfsHn3NGe0Md8lLNvYmBseEtW9v1rVUVfJCpJYUE
http://purl.org/np/RACtA1UuaRdfJtT3kpvDXDKE9FsHlAGW7SlQ5g1VUt2c4	http://purl.org/np/RAjD4-Q2kO_cIUE52rde2uWbV3RtuCR90geXW90il2YX4
http://purl.org/np/RAE0JHQsWaRPf1k2zYHFm6saeiu2fZSfCSoWiMyuLPvw0	http://purl.org/np/RAuLZtfsHn3NGe0Md8lLNvYmBseEtW9v1rVUVfJCpJYUE
http://purl.org/np/RAFUOj4M9QAFD3Gf36uw_TDoIyG98ryT07P_pa-_MZ72w	http://purl.org/np/RAEpHUXRKtaLE3Z24sgIUdaxwTBsK2bjshyq9yF00145Y
http://purl.org/np/RA913Qgx4UShjz9upA4IAsbYCkLhSxQ0vaV1figRNXkH8	http://purl.org/np/RAEpHUXRKtaLE3Z24sgIUdaxwTBsK2bjshyq9yF00145Y
http://purl.org/np/RALGIIKvWi-5iWhzWafeDsmUndSVJ8pdf6luPtwSiou8Q	http://purl.org/np/RA6snbuih8c4A_1jDlDPtYXKBcO5KE5jdoQUtu3V2xPY4
http://purl.org/np/RANmHoSCPExJaux1NMHu8bVhZzAducyyR4dTtHJSbv2SE	http://purl.org/np/RAhnnsMWVM8M29NixCJfVDLWzRzwwCPnUD7LI2kxT-FME
http://purl.org/np/RAPTktNJpm0JblZpJsn0BUPbHeGV58k6sGQfuJUluyp04	http://purl.org/np/RAhnnsMWVM8M29NixCJfVDLWzRzwwCPnUD7LI2kxT-FME
http://purl.org/np/RAwsSVnefEYwpilUTTMTDgO-3QYYylNBBUdE249_SzYis	http://purl.org/np/RAUxfk7XeLxn-2hiX3xWSlE5LXgkNW0MIFBGe2h3Bb3pM
http://purl.org/np/RAfLGVuw7zXtYR2QndL2aZnfjZ1voMCCrowD0LdWWgOIA	http://purl.org/np/RAY3LaUoVtBLj9CN36wyyvTIjSMsACErVtEApnA12zjy0
http://purl.org/np/RAoqiduQlZfzvdyESwhFCRyZUNFA5b7kHkjV6tqSHbwrc	http://purl.org/np/RAY3LaUoVtBLj9CN36wyyvTIjSMsACErVtEApnA12zjy0
http://purl.org/np/RApJwqSdEJ2NCD9v2G9kOkdRxBzM-Aw1u6MZAoeGAtBAk	http://purl.org/np/RAY3LaUoVtBLj9CN36wyyvTIjSMsACErVtEApnA12zjy0
http://purl.org/np/RAGupRPJQIZvgjzFBtHWFhZJYZeXotk7jrrUZeyDhoKB8	http://purl.org/np/RAvOAyEg-J8ynmZNrkCgg5XqGuqRo-dXcGFvgDLxtY6ck
http://purl.org/np/RAjfSw5vjiiUn-k0gd9okIKIKud_vhGRLl6frT0JYWKBU	http://purl.org/np/RAvOAyEg-J8ynmZNrkCgg5XqGuqRo-dXcGFvgDLxtY6ck
http://purl.org/np/RAO-_RZJrs22GR-5L7FLJVaBBIUIDCul8zFzQsXddvHBE	http://purl.org/np/RAvOAyEg-J8ynmZNrkCgg5XqGuqRo-dXcGFvgDLxtY6ck
http://purl.org/np/RAmetIqwEVyFNt6h6CAR9ecEDT6ju4dg2YWIuEs37i7E4	http://purl.org/np/RAvOAyEg-J8ynmZNrkCgg5XqGuqRo-dXcGFvgDLxtY6ck
