# Supplementary material for: Nanopublication-based semantic publishing and reviewing: a field study with formalization papers
Source: PeerJ Comput Sci. 2023 Feb 21;9:e1159. doi: 10.7717/peerj-cs.1159 (PMC10280262; doi:10.7717/peerj-cs.1159)
Supplement: Supplemental Information 1 — This repository contains data and code (SPARQL queries and scripting) to extract the published formalization articles (in the form of nanopublications) from the nanopublication decentralized network. It also contains the scripts made for the automatic visualization of these nanopublications in the form of a graph and a script to create the index for these nanopublications.These formalization articles will be published in the IOS Press journal Data Science, in a special issue with formalization articles in late March 2022. See https://github.com/LaraHack/fpsi_analytics [file peerj-cs-09-1159-s001.zip › fpsi_analytics-main/sparql-results/cd-response-to-review.csv]

resp_np	review_np
http://purl.org/np/RA062HUn_Zu1nVB61cxpeesJ4DyUCVIK9HEgS5BJVkE-Y	http://purl.org/np/RAmPB9EE1nYHe_Bg3Ehso54AZ9SNE0d_08oL16oZ4wHuk
http://purl.org/np/RAkz3162Z4w0cRK6uQREUzdU3H6SKjtR7LKA0D-vRDKlw	http://purl.org/np/RA6TdnIX5ekZdeoyBkgygIA2cJbzeT-w4tHjQYWnw8q_w
http://purl.org/np/RATka2stDVfq6OTrm5zocL9eZUPETavRe6XhoVh3_Hx0I	http://purl.org/np/RA6LSiMXEHG5IZyC29dfh8tBptanSlWFx_H6KznPXEXu8
http://purl.org/np/RAaPvL2hjBzAerIZPVV7afEBD2y2G0BZLiz9dbdl45ouo	http://purl.org/np/RAlz_CP0XvjPlua24V0rNs6_8MeM9JN6rUdSpCQchhCCU
http://purl.org/np/RAQImRBJTpV_MmzEvzJQjBnMH4gO78ss8mP8UEHXj72BU	http://purl.org/np/RARdfiAA2GpayI4fDJs7rMB6NE-1tLvcGiekHP2e-fYmE
http://purl.org/np/RAxrrwY-FEIMbEiJRhCuq0_PLGsleJBKvw5GIHQysg6xU	http://purl.org/np/RAaBjwfH3LBV9xMKxq7gqbpRxT83UV1SfTT0jVGc5WOzE
http://purl.org/np/RA2kBfTdI1zfinySdO_KecrMqS5x3kr5n87r5inNba_Bo	http://purl.org/np/RAaBjwfH3LBV9xMKxq7gqbpRxT83UV1SfTT0jVGc5WOzE
http://purl.org/np/RAMpzb1Ec_HZZrVbr4RZAOemRxq80XUb8uZ00pDZ4R0uw	http://purl.org/np/RAFJQ8Eq4DgYcm1_xyl8utYvqZC3_UMlPhihpORlMIR4Q
http://purl.org/np/RAyltU3D2Z571K86qce2j1neDLsp6HeDAhWyPmDuNDvEc	http://purl.org/np/RAEpaUK6FW1ftnu43ZSMCqxmaXw1YQET9fs8ULFyG-Ado
http://purl.org/np/RACweRIgGmEvbyNLBHzPeko402hlFC36CHJQ7zoxVEPUA	http://purl.org/np/RAhjGhG-5AWUyWIp1B_CCxuw_jR_sLBYxGLQD6ELZFh2Y
http://purl.org/np/RAVfl0p-An2P-B-98rLtAmhVKafpT8S9W2GnF4IMrXPA8	http://purl.org/np/RAEazJoU_loPjkRX8Q8p1Moe5pVJ5jSbfvcUD5KOeLppY
http://purl.org/np/RAcYNDJKPFqtoBIiEcdg8yShvLzqV-vSxU7-npALtkJZg	http://purl.org/np/RAbG2CZoBsdl0uBFUKAhCTx-sxLIhi-ISbvi7B8Iw1J5I
http://purl.org/np/RAOGswI1P_xI18zJy8BEeqzfJAj9IRrKN_9DkS8asc90g	http://purl.org/np/RALzg7HM2Da1ELrA-a7JSuE5Q_Zj-_51RhDcX71-YgQQs
http://purl.org/np/RAE0JHQsWaRPf1k2zYHFm6saeiu2fZSfCSoWiMyuLPvw0	http://purl.org/np/RAYsifm2gU8XlSo551nBUpdJ4gAvvFFkwcNz60pd54qz8
http://purl.org/np/RAjU4uymXsmeO7_MUvmhmM_qnUQqdSvS1asKhGn0CpU1k	http://purl.org/np/RAtmzgWeJYQVg0R6I_gKJEF8hZC2EIjs6e06t0-ZP2PZU
http://purl.org/np/RACtA1UuaRdfJtT3kpvDXDKE9FsHlAGW7SlQ5g1VUt2c4	http://purl.org/np/RANtyaCb-FRHjXEATBUbQLZ8qjMd_Z3MGLxtwRl1WIQo4
http://purl.org/np/RAhaeiRX0Aei9lMiAt1fpTgDxBh1HyNa9T2JdkTKk0RzQ	http://purl.org/np/RAyq7Qv8FEXDsvSxe6vcsD3ZOfk3Xqile43Wffq1RJwU8
http://purl.org/np/RAD2d2pLO6hCu7pWsODSNHNxYGjKkyFJUlN1reDPn8G-0	http://purl.org/np/RAsEBaJjHLUED3rIPfNwwFz2G0C2AmmbWdqGCeGEKv1Ec
http://purl.org/np/RAFUOj4M9QAFD3Gf36uw_TDoIyG98ryT07P_pa-_MZ72w	http://purl.org/np/RAJ8T3gHnyWOagapz0f0YbRlDqrVt9kjY1nHONQgzxn5o
http://purl.org/np/RA913Qgx4UShjz9upA4IAsbYCkLhSxQ0vaV1figRNXkH8	http://purl.org/np/RAQ_hTQ5xvy45wRj9v7wln67sBgxFC0eV6l60xglU0xmI
http://purl.org/np/RAH8v3PKwnXbMjc1g0FMnRYKylKtiEEKgR-3zrnj2pDS8	http://purl.org/np/RAyepTH--NvwKSlgVQHY6XKK21NtNJKX7tl89q2s05Vr4
http://purl.org/np/RAtBvXr7_qxO0dwA5Nq2hwWVCG7fJz1oI-dB7ssjzZ570	http://purl.org/np/RAW3MEmCUW0QJ0oXJsJjqn2kxv8tPsNfI7_yuo7rSdtCU
http://purl.org/np/RAhOoiILMw1nbwX3H6m6Bz6IjnjKLn9JeP0L_-z9vZPw0	http://purl.org/np/RA8loVntlA3Gxd37VWCaimrbYrrnY7rvVmCTIyOW6cOhs
http://purl.org/np/RAfLGVuw7zXtYR2QndL2aZnfjZ1voMCCrowD0LdWWgOIA	http://purl.org/np/RAid00RR7FNGZqaK-7903Z3l-xU2gpyMNFbap58rqvOqM
http://purl.org/np/RAoqiduQlZfzvdyESwhFCRyZUNFA5b7kHkjV6tqSHbwrc	http://purl.org/np/RA8rAx7JShPL3nladCkzTx55J6YJVvpHTpqqwU_Hl3hnI
http://purl.org/np/RApJwqSdEJ2NCD9v2G9kOkdRxBzM-Aw1u6MZAoeGAtBAk	http://purl.org/np/RAO2sbZc46vpwL0JpuIF-_WDJyUtOhAAMLnFiL6-6zxco
http://purl.org/np/RAO-_RZJrs22GR-5L7FLJVaBBIUIDCul8zFzQsXddvHBE	http://purl.org/np/RAK0ra75wJV1G5R-H_SnsJIhkA5h1eSfPerBFLbMsykIw
http://purl.org/np/RAGupRPJQIZvgjzFBtHWFhZJYZeXotk7jrrUZeyDhoKB8	http://purl.org/np/RA9wYHgRzNVnwFw_JiA5KOxN4T0vuyxT9_VrX-nlmcaIE
http://purl.org/np/RAjfSw5vjiiUn-k0gd9okIKIKud_vhGRLl6frT0JYWKBU	http://purl.org/np/RAVFDJ6wFHKZDW3EDZREo9S5tltUwto24N8RiZ15w1_ug
http://purl.org/np/RAmetIqwEVyFNt6h6CAR9ecEDT6ju4dg2YWIuEs37i7E4	http://purl.org/np/RAFKjvrsg7opJbOj4X07AthG8yBrQqntiqrbruEvFa5As
http://purl.org/np/RAPTktNJpm0JblZpJsn0BUPbHeGV58k6sGQfuJUluyp04	http://purl.org/np/RADPRZhOfgWlmq98SVMPekC0HlfZtphWID6hSulz-hOTM
http://purl.org/np/RANmHoSCPExJaux1NMHu8bVhZzAducyyR4dTtHJSbv2SE	http://purl.org/np/RAOhIZlqbqMRIgsROJMnSPY8YgmuHZuoBuMuhBnxIViUQ
http://purl.org/np/RALGIIKvWi-5iWhzWafeDsmUndSVJ8pdf6luPtwSiou8Q	http://purl.org/np/RAwnHtSSq-vTn3IKdb0YsiBTgcDKF3lzA1r7mgVUt9T20
http://purl.org/np/RAwsSVnefEYwpilUTTMTDgO-3QYYylNBBUdE249_SzYis	http://purl.org/np/RAXop_iEgb_Up5yNnckKza_rVpbtjnf7cCLlaiiOCgVSE
