# Supplementary material for: Nanopublication-based semantic publishing and reviewing: a field study with formalization papers
Source: PeerJ Comput Sci. 2023 Feb 21;9:e1159. doi: 10.7717/peerj-cs.1159 (PMC10280262; doi:10.7717/peerj-cs.1159)
Supplement: Supplemental Information 1 — This repository contains data and code (SPARQL queries and scripting) to extract the published formalization articles (in the form of nanopublications) from the nanopublication decentralized network. It also contains the scripts made for the automatic visualization of these nanopublications in the form of a graph and a script to create the index for these nanopublications.These formalization articles will be published in the IOS Press journal Data Science, in a special issue with formalization articles in late March 2022. See https://github.com/LaraHack/fpsi_analytics [file peerj-cs-09-1159-s001.zip › fpsi_analytics-main/sparql-results/cd-responses.csv]

resp_np	newversion_response
http://purl.org/np/RA062HUn_Zu1nVB61cxpeesJ4DyUCVIK9HEgS5BJVkE-Y
http://purl.org/np/RA062HUn_Zu1nVB61cxpeesJ4DyUCVIK9HEgS5BJVkE-Y
http://purl.org/np/RA062HUn_Zu1nVB61cxpeesJ4DyUCVIK9HEgS5BJVkE-Y
http://purl.org/np/RA062HUn_Zu1nVB61cxpeesJ4DyUCVIK9HEgS5BJVkE-Y
http://purl.org/np/RA062HUn_Zu1nVB61cxpeesJ4DyUCVIK9HEgS5BJVkE-Y
http://purl.org/np/RA062HUn_Zu1nVB61cxpeesJ4DyUCVIK9HEgS5BJVkE-Y
http://purl.org/np/RA062HUn_Zu1nVB61cxpeesJ4DyUCVIK9HEgS5BJVkE-Y
http://purl.org/np/RATka2stDVfq6OTrm5zocL9eZUPETavRe6XhoVh3_Hx0I
http://purl.org/np/RAkz3162Z4w0cRK6uQREUzdU3H6SKjtR7LKA0D-vRDKlw
http://purl.org/np/RATka2stDVfq6OTrm5zocL9eZUPETavRe6XhoVh3_Hx0I
http://purl.org/np/RAkz3162Z4w0cRK6uQREUzdU3H6SKjtR7LKA0D-vRDKlw
http://purl.org/np/RATka2stDVfq6OTrm5zocL9eZUPETavRe6XhoVh3_Hx0I
http://purl.org/np/RAkz3162Z4w0cRK6uQREUzdU3H6SKjtR7LKA0D-vRDKlw
http://purl.org/np/RAQImRBJTpV_MmzEvzJQjBnMH4gO78ss8mP8UEHXj72BU
http://purl.org/np/RAaPvL2hjBzAerIZPVV7afEBD2y2G0BZLiz9dbdl45ouo
http://purl.org/np/RAQImRBJTpV_MmzEvzJQjBnMH4gO78ss8mP8UEHXj72BU
http://purl.org/np/RAQImRBJTpV_MmzEvzJQjBnMH4gO78ss8mP8UEHXj72BU
http://purl.org/np/RAaPvL2hjBzAerIZPVV7afEBD2y2G0BZLiz9dbdl45ouo
http://purl.org/np/RAQImRBJTpV_MmzEvzJQjBnMH4gO78ss8mP8UEHXj72BU
http://purl.org/np/RAaPvL2hjBzAerIZPVV7afEBD2y2G0BZLiz9dbdl45ouo
http://purl.org/np/RAaPvL2hjBzAerIZPVV7afEBD2y2G0BZLiz9dbdl45ouo
http://purl.org/np/RAaPvL2hjBzAerIZPVV7afEBD2y2G0BZLiz9dbdl45ouo
http://purl.org/np/RAaPvL2hjBzAerIZPVV7afEBD2y2G0BZLiz9dbdl45ouo
http://purl.org/np/RAQImRBJTpV_MmzEvzJQjBnMH4gO78ss8mP8UEHXj72BU
http://purl.org/np/RAQImRBJTpV_MmzEvzJQjBnMH4gO78ss8mP8UEHXj72BU
http://purl.org/np/RAaPvL2hjBzAerIZPVV7afEBD2y2G0BZLiz9dbdl45ouo
http://purl.org/np/RAQImRBJTpV_MmzEvzJQjBnMH4gO78ss8mP8UEHXj72BU
http://purl.org/np/RAxrrwY-FEIMbEiJRhCuq0_PLGsleJBKvw5GIHQysg6xU
http://purl.org/np/RA2kBfTdI1zfinySdO_KecrMqS5x3kr5n87r5inNba_Bo
http://purl.org/np/RA2kBfTdI1zfinySdO_KecrMqS5x3kr5n87r5inNba_Bo
http://purl.org/np/RA2kBfTdI1zfinySdO_KecrMqS5x3kr5n87r5inNba_Bo
http://purl.org/np/RAxrrwY-FEIMbEiJRhCuq0_PLGsleJBKvw5GIHQysg6xU
http://purl.org/np/RAxrrwY-FEIMbEiJRhCuq0_PLGsleJBKvw5GIHQysg6xU
http://purl.org/np/RAMpzb1Ec_HZZrVbr4RZAOemRxq80XUb8uZ00pDZ4R0uw
http://purl.org/np/RAyltU3D2Z571K86qce2j1neDLsp6HeDAhWyPmDuNDvEc
http://purl.org/np/RAMpzb1Ec_HZZrVbr4RZAOemRxq80XUb8uZ00pDZ4R0uw
http://purl.org/np/RAMpzb1Ec_HZZrVbr4RZAOemRxq80XUb8uZ00pDZ4R0uw
http://purl.org/np/RAyltU3D2Z571K86qce2j1neDLsp6HeDAhWyPmDuNDvEc
http://purl.org/np/RAyltU3D2Z571K86qce2j1neDLsp6HeDAhWyPmDuNDvEc
http://purl.org/np/RACweRIgGmEvbyNLBHzPeko402hlFC36CHJQ7zoxVEPUA
http://purl.org/np/RAVfl0p-An2P-B-98rLtAmhVKafpT8S9W2GnF4IMrXPA8
http://purl.org/np/RAVfl0p-An2P-B-98rLtAmhVKafpT8S9W2GnF4IMrXPA8
http://purl.org/np/RACweRIgGmEvbyNLBHzPeko402hlFC36CHJQ7zoxVEPUA
http://purl.org/np/RAVfl0p-An2P-B-98rLtAmhVKafpT8S9W2GnF4IMrXPA8
http://purl.org/np/RACweRIgGmEvbyNLBHzPeko402hlFC36CHJQ7zoxVEPUA
http://purl.org/np/RAcYNDJKPFqtoBIiEcdg8yShvLzqV-vSxU7-npALtkJZg
http://purl.org/np/RAcYNDJKPFqtoBIiEcdg8yShvLzqV-vSxU7-npALtkJZg
http://purl.org/np/RAcYNDJKPFqtoBIiEcdg8yShvLzqV-vSxU7-npALtkJZg
http://purl.org/np/RAOGswI1P_xI18zJy8BEeqzfJAj9IRrKN_9DkS8asc90g
http://purl.org/np/RAjU4uymXsmeO7_MUvmhmM_qnUQqdSvS1asKhGn0CpU1k
http://purl.org/np/RAE0JHQsWaRPf1k2zYHFm6saeiu2fZSfCSoWiMyuLPvw0
http://purl.org/np/RAjU4uymXsmeO7_MUvmhmM_qnUQqdSvS1asKhGn0CpU1k
http://purl.org/np/RAjU4uymXsmeO7_MUvmhmM_qnUQqdSvS1asKhGn0CpU1k
http://purl.org/np/RAE0JHQsWaRPf1k2zYHFm6saeiu2fZSfCSoWiMyuLPvw0
http://purl.org/np/RAjU4uymXsmeO7_MUvmhmM_qnUQqdSvS1asKhGn0CpU1k
http://purl.org/np/RAOGswI1P_xI18zJy8BEeqzfJAj9IRrKN_9DkS8asc90g
http://purl.org/np/RAOGswI1P_xI18zJy8BEeqzfJAj9IRrKN_9DkS8asc90g
http://purl.org/np/RAE0JHQsWaRPf1k2zYHFm6saeiu2fZSfCSoWiMyuLPvw0
http://purl.org/np/RAE0JHQsWaRPf1k2zYHFm6saeiu2fZSfCSoWiMyuLPvw0
http://purl.org/np/RAjU4uymXsmeO7_MUvmhmM_qnUQqdSvS1asKhGn0CpU1k
http://purl.org/np/RAE0JHQsWaRPf1k2zYHFm6saeiu2fZSfCSoWiMyuLPvw0
http://purl.org/np/RAOGswI1P_xI18zJy8BEeqzfJAj9IRrKN_9DkS8asc90g
http://purl.org/np/RAjU4uymXsmeO7_MUvmhmM_qnUQqdSvS1asKhGn0CpU1k
http://purl.org/np/RAE0JHQsWaRPf1k2zYHFm6saeiu2fZSfCSoWiMyuLPvw0
http://purl.org/np/RAjU4uymXsmeO7_MUvmhmM_qnUQqdSvS1asKhGn0CpU1k
http://purl.org/np/RAOGswI1P_xI18zJy8BEeqzfJAj9IRrKN_9DkS8asc90g
http://purl.org/np/RAOGswI1P_xI18zJy8BEeqzfJAj9IRrKN_9DkS8asc90g
http://purl.org/np/RAOGswI1P_xI18zJy8BEeqzfJAj9IRrKN_9DkS8asc90g
http://purl.org/np/RAE0JHQsWaRPf1k2zYHFm6saeiu2fZSfCSoWiMyuLPvw0
http://purl.org/np/RACtA1UuaRdfJtT3kpvDXDKE9FsHlAGW7SlQ5g1VUt2c4
http://purl.org/np/RAhaeiRX0Aei9lMiAt1fpTgDxBh1HyNa9T2JdkTKk0RzQ
http://purl.org/np/RAhaeiRX0Aei9lMiAt1fpTgDxBh1HyNa9T2JdkTKk0RzQ
http://purl.org/np/RAhaeiRX0Aei9lMiAt1fpTgDxBh1HyNa9T2JdkTKk0RzQ
http://purl.org/np/RACtA1UuaRdfJtT3kpvDXDKE9FsHlAGW7SlQ5g1VUt2c4
http://purl.org/np/RAhaeiRX0Aei9lMiAt1fpTgDxBh1HyNa9T2JdkTKk0RzQ
http://purl.org/np/RACtA1UuaRdfJtT3kpvDXDKE9FsHlAGW7SlQ5g1VUt2c4
http://purl.org/np/RACtA1UuaRdfJtT3kpvDXDKE9FsHlAGW7SlQ5g1VUt2c4
http://purl.org/np/RACtA1UuaRdfJtT3kpvDXDKE9FsHlAGW7SlQ5g1VUt2c4
http://purl.org/np/RAhaeiRX0Aei9lMiAt1fpTgDxBh1HyNa9T2JdkTKk0RzQ
http://purl.org/np/RAhaeiRX0Aei9lMiAt1fpTgDxBh1HyNa9T2JdkTKk0RzQ
http://purl.org/np/RACtA1UuaRdfJtT3kpvDXDKE9FsHlAGW7SlQ5g1VUt2c4
http://purl.org/np/RAhaeiRX0Aei9lMiAt1fpTgDxBh1HyNa9T2JdkTKk0RzQ
http://purl.org/np/RACtA1UuaRdfJtT3kpvDXDKE9FsHlAGW7SlQ5g1VUt2c4
http://purl.org/np/RAD2d2pLO6hCu7pWsODSNHNxYGjKkyFJUlN1reDPn8G-0
http://purl.org/np/RAFUOj4M9QAFD3Gf36uw_TDoIyG98ryT07P_pa-_MZ72w
http://purl.org/np/RA913Qgx4UShjz9upA4IAsbYCkLhSxQ0vaV1figRNXkH8
http://purl.org/np/RAD2d2pLO6hCu7pWsODSNHNxYGjKkyFJUlN1reDPn8G-0
http://purl.org/np/RAD2d2pLO6hCu7pWsODSNHNxYGjKkyFJUlN1reDPn8G-0
http://purl.org/np/RAD2d2pLO6hCu7pWsODSNHNxYGjKkyFJUlN1reDPn8G-0
http://purl.org/np/RAD2d2pLO6hCu7pWsODSNHNxYGjKkyFJUlN1reDPn8G-0
http://purl.org/np/RAD2d2pLO6hCu7pWsODSNHNxYGjKkyFJUlN1reDPn8G-0
http://purl.org/np/RAFUOj4M9QAFD3Gf36uw_TDoIyG98ryT07P_pa-_MZ72w
http://purl.org/np/RAD2d2pLO6hCu7pWsODSNHNxYGjKkyFJUlN1reDPn8G-0
http://purl.org/np/RA913Qgx4UShjz9upA4IAsbYCkLhSxQ0vaV1figRNXkH8
http://purl.org/np/RAD2d2pLO6hCu7pWsODSNHNxYGjKkyFJUlN1reDPn8G-0
http://purl.org/np/RAH8v3PKwnXbMjc1g0FMnRYKylKtiEEKgR-3zrnj2pDS8
http://purl.org/np/RAH8v3PKwnXbMjc1g0FMnRYKylKtiEEKgR-3zrnj2pDS8
http://purl.org/np/RAH8v3PKwnXbMjc1g0FMnRYKylKtiEEKgR-3zrnj2pDS8
http://purl.org/np/RAH8v3PKwnXbMjc1g0FMnRYKylKtiEEKgR-3zrnj2pDS8
http://purl.org/np/RAtBvXr7_qxO0dwA5Nq2hwWVCG7fJz1oI-dB7ssjzZ570
http://purl.org/np/RAhOoiILMw1nbwX3H6m6Bz6IjnjKLn9JeP0L_-z9vZPw0
http://purl.org/np/RAtBvXr7_qxO0dwA5Nq2hwWVCG7fJz1oI-dB7ssjzZ570
http://purl.org/np/RAhOoiILMw1nbwX3H6m6Bz6IjnjKLn9JeP0L_-z9vZPw0
http://purl.org/np/RAhOoiILMw1nbwX3H6m6Bz6IjnjKLn9JeP0L_-z9vZPw0
http://purl.org/np/RAtBvXr7_qxO0dwA5Nq2hwWVCG7fJz1oI-dB7ssjzZ570
http://purl.org/np/RApJwqSdEJ2NCD9v2G9kOkdRxBzM-Aw1u6MZAoeGAtBAk
http://purl.org/np/RAoqiduQlZfzvdyESwhFCRyZUNFA5b7kHkjV6tqSHbwrc
http://purl.org/np/RApJwqSdEJ2NCD9v2G9kOkdRxBzM-Aw1u6MZAoeGAtBAk
http://purl.org/np/RApJwqSdEJ2NCD9v2G9kOkdRxBzM-Aw1u6MZAoeGAtBAk
http://purl.org/np/RAfLGVuw7zXtYR2QndL2aZnfjZ1voMCCrowD0LdWWgOIA
http://purl.org/np/RAoqiduQlZfzvdyESwhFCRyZUNFA5b7kHkjV6tqSHbwrc
http://purl.org/np/RAoqiduQlZfzvdyESwhFCRyZUNFA5b7kHkjV6tqSHbwrc
http://purl.org/np/RApJwqSdEJ2NCD9v2G9kOkdRxBzM-Aw1u6MZAoeGAtBAk
http://purl.org/np/RApJwqSdEJ2NCD9v2G9kOkdRxBzM-Aw1u6MZAoeGAtBAk
http://purl.org/np/RAfLGVuw7zXtYR2QndL2aZnfjZ1voMCCrowD0LdWWgOIA
http://purl.org/np/RAfLGVuw7zXtYR2QndL2aZnfjZ1voMCCrowD0LdWWgOIA
http://purl.org/np/RAoqiduQlZfzvdyESwhFCRyZUNFA5b7kHkjV6tqSHbwrc
http://purl.org/np/RAoqiduQlZfzvdyESwhFCRyZUNFA5b7kHkjV6tqSHbwrc
http://purl.org/np/RAfLGVuw7zXtYR2QndL2aZnfjZ1voMCCrowD0LdWWgOIA
http://purl.org/np/RAfLGVuw7zXtYR2QndL2aZnfjZ1voMCCrowD0LdWWgOIA
http://purl.org/np/RAO-_RZJrs22GR-5L7FLJVaBBIUIDCul8zFzQsXddvHBE
http://purl.org/np/RAmetIqwEVyFNt6h6CAR9ecEDT6ju4dg2YWIuEs37i7E4
http://purl.org/np/RAjfSw5vjiiUn-k0gd9okIKIKud_vhGRLl6frT0JYWKBU
http://purl.org/np/RAjfSw5vjiiUn-k0gd9okIKIKud_vhGRLl6frT0JYWKBU
http://purl.org/np/RAmetIqwEVyFNt6h6CAR9ecEDT6ju4dg2YWIuEs37i7E4
http://purl.org/np/RAjfSw5vjiiUn-k0gd9okIKIKud_vhGRLl6frT0JYWKBU
http://purl.org/np/RAmetIqwEVyFNt6h6CAR9ecEDT6ju4dg2YWIuEs37i7E4
http://purl.org/np/RAO-_RZJrs22GR-5L7FLJVaBBIUIDCul8zFzQsXddvHBE
http://purl.org/np/RAO-_RZJrs22GR-5L7FLJVaBBIUIDCul8zFzQsXddvHBE
http://purl.org/np/RAO-_RZJrs22GR-5L7FLJVaBBIUIDCul8zFzQsXddvHBE
http://purl.org/np/RAO-_RZJrs22GR-5L7FLJVaBBIUIDCul8zFzQsXddvHBE
http://purl.org/np/RAjfSw5vjiiUn-k0gd9okIKIKud_vhGRLl6frT0JYWKBU
http://purl.org/np/RAGupRPJQIZvgjzFBtHWFhZJYZeXotk7jrrUZeyDhoKB8
http://purl.org/np/RAO-_RZJrs22GR-5L7FLJVaBBIUIDCul8zFzQsXddvHBE
http://purl.org/np/RAGupRPJQIZvgjzFBtHWFhZJYZeXotk7jrrUZeyDhoKB8
http://purl.org/np/RAGupRPJQIZvgjzFBtHWFhZJYZeXotk7jrrUZeyDhoKB8
http://purl.org/np/RAmetIqwEVyFNt6h6CAR9ecEDT6ju4dg2YWIuEs37i7E4
http://purl.org/np/RAmetIqwEVyFNt6h6CAR9ecEDT6ju4dg2YWIuEs37i7E4
http://purl.org/np/RAjfSw5vjiiUn-k0gd9okIKIKud_vhGRLl6frT0JYWKBU
http://purl.org/np/RAmetIqwEVyFNt6h6CAR9ecEDT6ju4dg2YWIuEs37i7E4
http://purl.org/np/RAjfSw5vjiiUn-k0gd9okIKIKud_vhGRLl6frT0JYWKBU
http://purl.org/np/RAGupRPJQIZvgjzFBtHWFhZJYZeXotk7jrrUZeyDhoKB8
http://purl.org/np/RAmetIqwEVyFNt6h6CAR9ecEDT6ju4dg2YWIuEs37i7E4
http://purl.org/np/RAjfSw5vjiiUn-k0gd9okIKIKud_vhGRLl6frT0JYWKBU
http://purl.org/np/RAGupRPJQIZvgjzFBtHWFhZJYZeXotk7jrrUZeyDhoKB8
http://purl.org/np/RAGupRPJQIZvgjzFBtHWFhZJYZeXotk7jrrUZeyDhoKB8
http://purl.org/np/RAO-_RZJrs22GR-5L7FLJVaBBIUIDCul8zFzQsXddvHBE
http://purl.org/np/RAGupRPJQIZvgjzFBtHWFhZJYZeXotk7jrrUZeyDhoKB8
http://purl.org/np/RANmHoSCPExJaux1NMHu8bVhZzAducyyR4dTtHJSbv2SE
http://purl.org/np/RAPTktNJpm0JblZpJsn0BUPbHeGV58k6sGQfuJUluyp04
http://purl.org/np/RANmHoSCPExJaux1NMHu8bVhZzAducyyR4dTtHJSbv2SE
http://purl.org/np/RAPTktNJpm0JblZpJsn0BUPbHeGV58k6sGQfuJUluyp04
http://purl.org/np/RAPTktNJpm0JblZpJsn0BUPbHeGV58k6sGQfuJUluyp04
http://purl.org/np/RANmHoSCPExJaux1NMHu8bVhZzAducyyR4dTtHJSbv2SE
http://purl.org/np/RAFUOj4M9QAFD3Gf36uw_TDoIyG98ryT07P_pa-_MZ72w
http://purl.org/np/RA913Qgx4UShjz9upA4IAsbYCkLhSxQ0vaV1figRNXkH8
http://purl.org/np/RALGIIKvWi-5iWhzWafeDsmUndSVJ8pdf6luPtwSiou8Q
http://purl.org/np/RALGIIKvWi-5iWhzWafeDsmUndSVJ8pdf6luPtwSiou8Q
http://purl.org/np/RA913Qgx4UShjz9upA4IAsbYCkLhSxQ0vaV1figRNXkH8
http://purl.org/np/RALGIIKvWi-5iWhzWafeDsmUndSVJ8pdf6luPtwSiou8Q
http://purl.org/np/RAFUOj4M9QAFD3Gf36uw_TDoIyG98ryT07P_pa-_MZ72w
http://purl.org/np/RAFUOj4M9QAFD3Gf36uw_TDoIyG98ryT07P_pa-_MZ72w
http://purl.org/np/RA913Qgx4UShjz9upA4IAsbYCkLhSxQ0vaV1figRNXkH8
http://purl.org/np/RA913Qgx4UShjz9upA4IAsbYCkLhSxQ0vaV1figRNXkH8
http://purl.org/np/RAFUOj4M9QAFD3Gf36uw_TDoIyG98ryT07P_pa-_MZ72w
http://purl.org/np/RAwsSVnefEYwpilUTTMTDgO-3QYYylNBBUdE249_SzYis
http://purl.org/np/RAwsSVnefEYwpilUTTMTDgO-3QYYylNBBUdE249_SzYis
http://purl.org/np/RAwsSVnefEYwpilUTTMTDgO-3QYYylNBBUdE249_SzYis
