# Supplementary material for: Nanopublication-based semantic publishing and reviewing: a field study with formalization papers
Source: PeerJ Comput Sci. 2023 Feb 21;9:e1159. doi: 10.7717/peerj-cs.1159 (PMC10280262; doi:10.7717/peerj-cs.1159)
Supplement: Supplemental Information 1 — This repository contains data and code (SPARQL queries and scripting) to extract the published formalization articles (in the form of nanopublications) from the nanopublication decentralized network. It also contains the scripts made for the automatic visualization of these nanopublications in the form of a graph and a script to create the index for these nanopublications.These formalization articles will be published in the IOS Press journal Data Science, in a special issue with formalization articles in late March 2022. See https://github.com/LaraHack/fpsi_analytics [file peerj-cs-09-1159-s001.zip › fpsi_analytics-main/sparql-results/cd-reviews.csv]

review_np	newversion_review
http://purl.org/np/RAbefCWp1CItDV1WP3gCQOIbDpLSJ6eKHJUBgmsUtAbhE	http://purl.org/np/RAFKjvrsg7opJbOj4X07AthG8yBrQqntiqrbruEvFa5As
http://purl.org/np/RAOhIZlqbqMRIgsROJMnSPY8YgmuHZuoBuMuhBnxIViUQ
http://purl.org/np/RAyepTH--NvwKSlgVQHY6XKK21NtNJKX7tl89q2s05Vr4
http://purl.org/np/RADPRZhOfgWlmq98SVMPekC0HlfZtphWID6hSulz-hOTM
http://purl.org/np/RAbG2CZoBsdl0uBFUKAhCTx-sxLIhi-ISbvi7B8Iw1J5I
http://purl.org/np/RAwnHtSSq-vTn3IKdb0YsiBTgcDKF3lzA1r7mgVUt9T20
http://purl.org/np/RAXop_iEgb_Up5yNnckKza_rVpbtjnf7cCLlaiiOCgVSE
http://purl.org/np/RAmPB9EE1nYHe_Bg3Ehso54AZ9SNE0d_08oL16oZ4wHuk
http://purl.org/np/RARdfiAA2GpayI4fDJs7rMB6NE-1tLvcGiekHP2e-fYmE
http://purl.org/np/RAlz_CP0XvjPlua24V0rNs6_8MeM9JN6rUdSpCQchhCCU
http://purl.org/np/RAxVJX5C1Khk0a28SUKS_3hymWai9E7ztVYOgVeE9Bn24
http://purl.org/np/RA-uxUPtTz71KNQ4cwmoj7eGnv9HgVdVifbi_mIfZfcAY
http://purl.org/np/RAJ8T3gHnyWOagapz0f0YbRlDqrVt9kjY1nHONQgzxn5o
http://purl.org/np/RAsEBaJjHLUED3rIPfNwwFz2G0C2AmmbWdqGCeGEKv1Ec
http://purl.org/np/RAQ_hTQ5xvy45wRj9v7wln67sBgxFC0eV6l60xglU0xmI
http://purl.org/np/RAaBjwfH3LBV9xMKxq7gqbpRxT83UV1SfTT0jVGc5WOzE
http://purl.org/np/RAQQkNipYM14QGoyfpzqmVxbgJC9OG4OwQREahNcMcMYM
http://purl.org/np/RAFJQ8Eq4DgYcm1_xyl8utYvqZC3_UMlPhihpORlMIR4Q
http://purl.org/np/RAEpaUK6FW1ftnu43ZSMCqxmaXw1YQET9fs8ULFyG-Ado
http://purl.org/np/RAS0xcQdOnTh_bIn7JhwJUm6NikkjRIBq_ihdnzhc5sm4
http://purl.org/np/RAEazJoU_loPjkRX8Q8p1Moe5pVJ5jSbfvcUD5KOeLppY
http://purl.org/np/RALAkTrka6ayoFYItkXH1Zzcovp7ky-JuMEFEDFInK4bI
http://purl.org/np/RAhjGhG-5AWUyWIp1B_CCxuw_jR_sLBYxGLQD6ELZFh2Y
http://purl.org/np/RA6TdnIX5ekZdeoyBkgygIA2cJbzeT-w4tHjQYWnw8q_w
http://purl.org/np/RAYkahuEzda0r6hSTAkAG1zRAZJC1IwlROY0aRHtieOeo
http://purl.org/np/RAJQzOGKuP_oSLqSRzyPAYaQO-HWp1fD9MGzNGR-HcgTs
http://purl.org/np/RA6LSiMXEHG5IZyC29dfh8tBptanSlWFx_H6KznPXEXu8
http://purl.org/np/RAW3MEmCUW0QJ0oXJsJjqn2kxv8tPsNfI7_yuo7rSdtCU
http://purl.org/np/RA8loVntlA3Gxd37VWCaimrbYrrnY7rvVmCTIyOW6cOhs
http://purl.org/np/RAid00RR7FNGZqaK-7903Z3l-xU2gpyMNFbap58rqvOqM
http://purl.org/np/RA9hTCB4z3sp_gHdbrfXBjR0eczmlcs2WVVMdS8FOQ1gc
http://purl.org/np/RAO2sbZc46vpwL0JpuIF-_WDJyUtOhAAMLnFiL6-6zxco
http://purl.org/np/RAfZJCwOjSX0NboXEekoEl2lO0trJh06DGsf0XsWwy2nU
http://purl.org/np/RA8rAx7JShPL3nladCkzTx55J6YJVvpHTpqqwU_Hl3hnI
http://purl.org/np/RAYsifm2gU8XlSo551nBUpdJ4gAvvFFkwcNz60pd54qz8
http://purl.org/np/RAyq7Qv8FEXDsvSxe6vcsD3ZOfk3Xqile43Wffq1RJwU8
http://purl.org/np/RAVFDJ6wFHKZDW3EDZREo9S5tltUwto24N8RiZ15w1_ug
http://purl.org/np/RANtyaCb-FRHjXEATBUbQLZ8qjMd_Z3MGLxtwRl1WIQo4
http://purl.org/np/RAFKjvrsg7opJbOj4X07AthG8yBrQqntiqrbruEvFa5As
http://purl.org/np/RAQVUPAB16ljoRh645Dh3uXO2O2SELsummvl_L3c8j35E
http://purl.org/np/RAim7_fOnEJPkHkYk9luWLaRXEZq8AlY4v3htRUfrCOB0
http://purl.org/np/RAr9U69tWxxt9GvI67WYDhRVn4Wb7rDDVkq44DKNVwa7g
http://purl.org/np/RAtmzgWeJYQVg0R6I_gKJEF8hZC2EIjs6e06t0-ZP2PZU
http://purl.org/np/RA9wYHgRzNVnwFw_JiA5KOxN4T0vuyxT9_VrX-nlmcaIE
http://purl.org/np/RAK0ra75wJV1G5R-H_SnsJIhkA5h1eSfPerBFLbMsykIw
http://purl.org/np/RALzg7HM2Da1ELrA-a7JSuE5Q_Zj-_51RhDcX71-YgQQs
