# Supplementary material for: Nanopublication-based semantic publishing and reviewing: a field study with formalization papers
Source: PeerJ Comput Sci. 2023 Feb 21;9:e1159. doi: 10.7717/peerj-cs.1159 (PMC10280262; doi:10.7717/peerj-cs.1159)
Supplement: Supplemental Information 1 — This repository contains data and code (SPARQL queries and scripting) to extract the published formalization articles (in the form of nanopublications) from the nanopublication decentralized network. It also contains the scripts made for the automatic visualization of these nanopublications in the form of a graph and a script to create the index for these nanopublications.These formalization articles will be published in the IOS Press journal Data Science, in a special issue with formalization articles in late March 2022. See https://github.com/LaraHack/fpsi_analytics [file peerj-cs-09-1159-s001.zip › fpsi_analytics-main/sparql-results/classdefs.csv]

class_np	newversion_class_np
http://purl.org/np/RAodU4AmRjfzyjwtJK3luO0iyRJJPUBjkijKWdlMHvack	http://purl.org/np/RAeag07Rc4GggQAySapTH1PRQR6WYkhs0FhrhAT7bkFyc
http://purl.org/np/RAFQovt9yQD7nZ2tdZ9_Uhpb7CsfT3k64pK7dh63xd-50	http://purl.org/np/RApfJ-Acff7eJt-O1PljX4y_s-lBWsW1ShLWjU7xoGx2w
http://purl.org/np/RACS5sSm45MGbuJrztnPrpdu1AuLiKxDni-6JcKzN5ZtM	http://purl.org/np/RA-jkb7qPNTSOe_EXltW_rlQWQ9x3_Y1KOzW6J_bbPz4U
http://purl.org/np/RACS5sSm45MGbuJrztnPrpdu1AuLiKxDni-6JcKzN5ZtM	http://purl.org/np/RAk28zkEDKQaNjYZqSC1hkUE_2OtRAl7N2vJXf4lNX7yU
http://purl.org/np/RA9UaQM3wVa9xRAmL9CWEXyhDbcgvHlPoGTw4pnKaHYL8	http://purl.org/np/RAFH8AVn-wnTcSGxvPZ1Uiy_AtOhINlynnAxxiCdcTVWU
http://purl.org/np/RA9UaQM3wVa9xRAmL9CWEXyhDbcgvHlPoGTw4pnKaHYL8	http://purl.org/np/RAI0VHKntboqAV49ItlQeUnIDmPkqMML9HZoGMb87NMdw
http://purl.org/np/RAXecDWH8gZVp7FZRP1m_Fg6EXH_uoZGhKN9blfN9lrfI	http://purl.org/np/RAaOAF90U6YxAvnchfj0dRtT5HRz320Pz202aGap-VfuI
http://purl.org/np/RAPVWYH0x-xyDa9PfBcGUFly3m1FNEO43KG9s0uH-y6yo	http://purl.org/np/RA_uqYtoBEELzYKz7H3Yqp9L_sHdU-kgL8R5EqmBsTVzE
http://purl.org/np/RANAxL2OxGmP9VAN6cUi_0KEK0rJb9bPn4l1A5HquXKrI	http://purl.org/np/RAxLYvJ1JrRf2JAowYGbGJleQPmqtpXnXsIvse7GmLeT8
http://purl.org/np/RAvOAyEg-J8ynmZNrkCgg5XqGuqRo-dXcGFvgDLxtY6ck	http://purl.org/np/RA4BJq9pLse6z1BRbZIOgARyf1zOY9Qw33ix3lsHcazOE
http://purl.org/np/RAIwMZ0StXU9DCY1WGoJMwD2NAc30mijCb0FML8TXIB0Y	http://purl.org/np/RAhnnsMWVM8M29NixCJfVDLWzRzwwCPnUD7LI2kxT-FME
http://purl.org/np/RAUxfk7XeLxn-2hiX3xWSlE5LXgkNW0MIFBGe2h3Bb3pM	http://purl.org/np/RAcPa1aO8kAt8QYwjQoJq-PIzYvo0jCzYrAiOX_XOyk1w
http://purl.org/np/RAY3LaUoVtBLj9CN36wyyvTIjSMsACErVtEApnA12zjy0	http://purl.org/np/RANjcIDg1VkGWDSqxkFyVn__2UEbR-V7y8lqtV4rxcLJk
http://purl.org/np/RAuLZtfsHn3NGe0Md8lLNvYmBseEtW9v1rVUVfJCpJYUE	http://purl.org/np/RA9pwySo43TIfbvPuhK4ZuisvMsDvZ6TeR5N6MNKft8Nw
http://purl.org/np/RAjD4-Q2kO_cIUE52rde2uWbV3RtuCR90geXW90il2YX4	http://purl.org/np/RAlfRfPak2jsyyVy4knjOmxQSYtociP8Cc0O7gemMtqQY
http://purl.org/np/RAtsHwzNs36rGrLnoSbGrPD351Qw033Acoe4zmdXhsYlM
http://purl.org/np/RAlKYv_sE8qwiSqsRdcr7KrkU1bsqlqiFmhDPtPBwpLrM
http://purl.org/np/RAY2Gg01ffDVLprAakuMqpizAjksasRtTal_UsCf94LL8
http://purl.org/np/RA5Txa3acYP9_MUWEw7s7wenDTB1QXNMB7UehJW-2E-_8
http://purl.org/np/RAZVLqlkbwiX40n0GNxcxJany2Cw3oxMCrNuZtjBClryU
http://purl.org/np/RAOxICL4ULhzr5mxC9cyzStCBtpoETQGin6Vr-Ns7JNtA
http://purl.org/np/RAhnnsMWVM8M29NixCJfVDLWzRzwwCPnUD7LI2kxT-FME
http://purl.org/np/RAFH8AVn-wnTcSGxvPZ1Uiy_AtOhINlynnAxxiCdcTVWU
http://purl.org/np/RAaOAF90U6YxAvnchfj0dRtT5HRz320Pz202aGap-VfuI
http://purl.org/np/RA-jkb7qPNTSOe_EXltW_rlQWQ9x3_Y1KOzW6J_bbPz4U
http://purl.org/np/RAcPa1aO8kAt8QYwjQoJq-PIzYvo0jCzYrAiOX_XOyk1w
http://purl.org/np/RAlm6vh2zpFLg189qrDYPtppkL790Pqaw-q2KUhyfJtRY
http://purl.org/np/RAaEkIiJLmBJP5kK3JdYjseCRqwutYbdnI8Q3VbzrK9VA
http://purl.org/np/RAEpHUXRKtaLE3Z24sgIUdaxwTBsK2bjshyq9yF00145Y
http://purl.org/np/RA6snbuih8c4A_1jDlDPtYXKBcO5KE5jdoQUtu3V2xPY4
http://purl.org/np/RAkCjYmMU3obIrC4IpwUw84JW1ymd312yz0N0g-R9yes0
http://purl.org/np/RA9pwySo43TIfbvPuhK4ZuisvMsDvZ6TeR5N6MNKft8Nw
http://purl.org/np/RAlfRfPak2jsyyVy4knjOmxQSYtociP8Cc0O7gemMtqQY
http://purl.org/np/RA_uqYtoBEELzYKz7H3Yqp9L_sHdU-kgL8R5EqmBsTVzE
