# Supplementary material for: Nanopublication-based semantic publishing and reviewing: a field study with formalization papers
Source: PeerJ Comput Sci. 2023 Feb 21;9:e1159. doi: 10.7717/peerj-cs.1159 (PMC10280262; doi:10.7717/peerj-cs.1159)
Supplement: Supplemental Information 1 — This repository contains data and code (SPARQL queries and scripting) to extract the published formalization articles (in the form of nanopublications) from the nanopublication decentralized network. It also contains the scripts made for the automatic visualization of these nanopublications in the form of a graph and a script to create the index for these nanopublications.These formalization articles will be published in the IOS Press journal Data Science, in a special issue with formalization articles in late March 2022. See https://github.com/LaraHack/fpsi_analytics [file peerj-cs-09-1159-s001.zip › fpsi_analytics-main/sparql-results/decision-to-updated.csv]

decision_np	update_np
http://purl.org/np/RAJY7wiISIWV3ND9kRMQyzE5uyoq8GYd7rkZNL7NAdab8	http://purl.org/np/RAgoIxfXPqNDY8vnK2EmBQDAFwuFIDJtfaMplTvPMq3pg
http://purl.org/np/RAWJbD5e0bP_cw7FsWpvDNyFgaa7mtTMgmJ-Sv0rfUOMQ	http://purl.org/np/RA1FoHM9lwJ1XAV1eB871XcMAKfod73G_i4YtgoLpJVH0
http://purl.org/np/RAKNnwB9sUaOdqUz3vk6FvIY8ckt5NsEn3scZb0MLux00	http://purl.org/np/RAeRSya2qIYymsBxiqOZP_oaQpHXUVXiydKvPCFM-7DDQ
http://purl.org/np/RAZRc30QS-6ito2P4TPeWvn13hLC-U_vTuhS1FXTI1MbQ	http://purl.org/np/RAMgThXW6xx8QiPmW9VhVuxWCN2ZWe-pmxDcFfdx_A7z0
http://purl.org/np/RAty4B0ZyO3gMW02Tbo41gZHmioDmot2hK_F51HKRTjkw	http://purl.org/np/RA12lVwEtmddK9OwDkZQZlgJaOD2-0NXtAtO_jDaG-3VQ
http://purl.org/np/RAXrzGYzSlSSohJfZeEy_tAe0WB3yEDr1_8rj00N7egtA	http://purl.org/np/RAyg4UgIVovBGia-hk4qEuRzOq14fcOlYAclC6YGQaVYU
http://purl.org/np/RArHWhbuGlagtVcVZytxkFwWcsnPSeZYOpz5gnPINruME	http://purl.org/np/RAXkuXJ4IK10Ai9F39_tOFDy6ewi7znau6OQhUEXP4nPc
http://purl.org/np/RAmSh6ro3wlCZDHVmBGqEBYfY-WkXR7W2FYcLhRuirYBE	http://purl.org/np/RA22JAQihYeiJkNIjvwnxLPmjuG74yPcRXpPyVX8DV6fA
http://purl.org/np/RAmwI--UvGZeNOqgg8JO0i8wujBr7DPGOgB2zFkpN-zJI	http://purl.org/np/RAoo8EvTgfkxJw5SgZXbJvRl5nQG7ygeGaHp8Zud1U4Zw
http://purl.org/np/RA8BLtUFY9NoS6sQdDptZ-_77GnW11EqY0PCBzmp-uQys	http://purl.org/np/RAxBBJ2WkonyQNlXfdCAOaCi64J_xqgVGeaLjVQow9M88
http://purl.org/np/RAgM9cY7OGMXgyPYL4Aimc9CKIsMVaxhHmZdAKD-AdMQA	http://purl.org/np/RABzhulhaPhOzo9MxWxl230N72-azdlpMNwu_HtDqsuUc
http://purl.org/np/RAMNj6VHDqFRtvXZLgdQNQzrf52BWZhFPq0DtFt1C_PzY	http://purl.org/np/RAXVRaFjWDlX5cZcVRXETaEIAx6QAyLK5JCrzDP-yDp9U
http://purl.org/np/RAyt9RZbScNQ76A_3keOT9cS1sv5vk9jN1BbJ4b8FkUsg	http://purl.org/np/RAbWbJCYlLhlYBDn9PVxdJP_WUbbi058aRcK-3sOJsRwY
http://purl.org/np/RAYDQy2RDgmskhPV-B2-BLSBDN84G1ru-TJK_RwBHyQEw	http://purl.org/np/RAn15vsPJEVdJvjNKtBPo_oadtjeP9oc3Si-69FiJ4poQ
http://purl.org/np/RA2-eahziacyavza3T31DfPDeQJabPiSUR-nA9IAs2rJY	http://purl.org/np/RAmG2bXxwkIzARk4Mda-lqZU0RVnkpX7hUHBIPcdLHQUU
