# Supplementary material for: Nanopublication-based semantic publishing and reviewing: a field study with formalization papers
Source: PeerJ Comput Sci. 2023 Feb 21;9:e1159. doi: 10.7717/peerj-cs.1159 (PMC10280262; doi:10.7717/peerj-cs.1159)
Supplement: Supplemental Information 1 — This repository contains data and code (SPARQL queries and scripting) to extract the published formalization articles (in the form of nanopublications) from the nanopublication decentralized network. It also contains the scripts made for the automatic visualization of these nanopublications in the form of a graph and a script to create the index for these nanopublications.These formalization articles will be published in the IOS Press journal Data Science, in a special issue with formalization articles in late March 2022. See https://github.com/LaraHack/fpsi_analytics [file peerj-cs-09-1159-s001.zip › fpsi_analytics-main/sparql-results/decision.csv]

decision_np	newversion_decision
http://purl.org/np/RAJY7wiISIWV3ND9kRMQyzE5uyoq8GYd7rkZNL7NAdab8
http://purl.org/np/RAWJbD5e0bP_cw7FsWpvDNyFgaa7mtTMgmJ-Sv0rfUOMQ
http://purl.org/np/RAKNnwB9sUaOdqUz3vk6FvIY8ckt5NsEn3scZb0MLux00
http://purl.org/np/RAZRc30QS-6ito2P4TPeWvn13hLC-U_vTuhS1FXTI1MbQ
http://purl.org/np/RAty4B0ZyO3gMW02Tbo41gZHmioDmot2hK_F51HKRTjkw
http://purl.org/np/RAXrzGYzSlSSohJfZeEy_tAe0WB3yEDr1_8rj00N7egtA
http://purl.org/np/RArHWhbuGlagtVcVZytxkFwWcsnPSeZYOpz5gnPINruME
http://purl.org/np/RAmSh6ro3wlCZDHVmBGqEBYfY-WkXR7W2FYcLhRuirYBE
http://purl.org/np/RAmwI--UvGZeNOqgg8JO0i8wujBr7DPGOgB2zFkpN-zJI
http://purl.org/np/RA8BLtUFY9NoS6sQdDptZ-_77GnW11EqY0PCBzmp-uQys
http://purl.org/np/RAgM9cY7OGMXgyPYL4Aimc9CKIsMVaxhHmZdAKD-AdMQA
http://purl.org/np/RAMNj6VHDqFRtvXZLgdQNQzrf52BWZhFPq0DtFt1C_PzY
http://purl.org/np/RAyt9RZbScNQ76A_3keOT9cS1sv5vk9jN1BbJ4b8FkUsg
http://purl.org/np/RAYDQy2RDgmskhPV-B2-BLSBDN84G1ru-TJK_RwBHyQEw
http://purl.org/np/RA2-eahziacyavza3T31DfPDeQJabPiSUR-nA9IAs2rJY
