# Supplementary material for: Nanopublication-based semantic publishing and reviewing: a field study with formalization papers
Source: PeerJ Comput Sci. 2023 Feb 21;9:e1159. doi: 10.7717/peerj-cs.1159 (PMC10280262; doi:10.7717/peerj-cs.1159)
Supplement: Supplemental Information 1 — This repository contains data and code (SPARQL queries and scripting) to extract the published formalization articles (in the form of nanopublications) from the nanopublication decentralized network. It also contains the scripts made for the automatic visualization of these nanopublications in the form of a graph and a script to create the index for these nanopublications.These formalization articles will be published in the IOS Press journal Data Science, in a special issue with formalization articles in late March 2022. See https://github.com/LaraHack/fpsi_analytics [file peerj-cs-09-1159-s001.zip › fpsi_analytics-main/sparql-results/response-to-review.csv]

resp_np	review_np
http://purl.org/np/RAGG3BYvzA9wR4jmmeAmE15zQ9KBLNGPmIIPpWh_nCi5M	http://purl.org/np/RA4zu3y98zRapBDzYOuBf--RkJCAgnQA393Pb_IHawWBI
http://purl.org/np/RAg-nSvQQV9VXjMouhB_xSjeEEdnYstZH1ebFOdR9zVEU	http://purl.org/np/RA-miPrNdymKxeAk5hyVFlTQ35vPEJTF4YvmYAcQ8ufOA
http://purl.org/np/RAhMzR9PZchCbjSdl_eUqVmuCWhXH_ePc3yF5M6xo8LrE	http://purl.org/np/RAlbgqbDxGI7DcECkLtvCoYCl0oC7JSjIM3Qmo6xsxU-U
http://purl.org/np/RAri5k4yNvkDGx76pet5y4cJFIaRnM8Cb_wYtRtocicwo	http://purl.org/np/RAs-odsHvz6AqhLYAMELeRXsxbMiKb8f8NzMbxPyDba-Q
http://purl.org/np/RA-_lHIZGRE1JVTzCK0XKZ3OR7vV9GdFCsmBIyfX4kkjg	http://purl.org/np/RA0Ak_exioAtnRt7pfhc3qUE7CwgEdHMt89Frp7LWxdb4
http://purl.org/np/RASKSJs2TiPqG9JErQ7ixKI6tEhXGYPElzWYN7xtQSiog	http://purl.org/np/RAlfwCE-scqpM-dRmws8nlsgueZLmaq__NIzVW5Rui71M
http://purl.org/np/RAORqcMHEwaiqXp14QWgjS8iWP98rUtRGbrm7414ya1xI	http://purl.org/np/RAeSpvWpdaPJZj1L51mBnAq_AqWXmh5fKlEyOSdex64m0
http://purl.org/np/RAuVcjQVmwsMGTmV9NkVDwemOvwdm0EGCTSsOfM1slCrY	http://purl.org/np/RAz-E7YOwL-RCifo12zsEs0J50LlXkWwgcLpx3CTh3hGM
http://purl.org/np/RA8Bw8rc3LhRQnXdZss4BoOy8cglUqdcuiB3nKq8hptNE	http://purl.org/np/RA9RcAQhZ9tZvErcz-xEsptVcUx84CnXC1hvEUsp2N2vs
http://purl.org/np/RAA7OnnJAKBafk4iYT3U2GQN1F0PbJ8IJfU4YtZ20f8JQ	http://purl.org/np/RAryFiNK2xO4qdxH4NEz0CVbj0poeY_Vn5NBwHhrKdIOk
http://purl.org/np/RA6iSsRzRDasLnPEDR976ah7-G2Sg7rVbdkcu3pQnvbl4	http://purl.org/np/RAgOEyseOAaQI6ITOteiHjDMmtRs5xLFEVDFvwkzfTUyE
http://purl.org/np/RABqs0voTpZjcSTTtyS6WIi3Fd4Za6uQmvBE0_w7wNWY4	http://purl.org/np/RAx9yefsz4xInPLYTsVs8cL4e99c9f13resjxhoeS8b3Y
http://purl.org/np/RAZV7VdWWBjFEIpmzqUudlg46zzipKCJNpfkJXhEKdaIU	http://purl.org/np/RAZdY-WdpmVRAUyjgdEGhFDG2mD-j8xg1I27hNIQGkltw
http://purl.org/np/RAl2f2FKNUC_iHDx793eYmLxUVHVnBYWdtgHiYuamA6Jw	http://purl.org/np/RA9KmNH-j6YINX5zo0Q-ykj8SfyW0c7HA-IK5qHxuf2gk
http://purl.org/np/RAeQXBCLaNCea4WYJaQ_XlKoWFOGgM50zqjMjCuH6zmZM	http://purl.org/np/RAkjk3apcZT3cBU-snbQ2ciW9BpOX_Y25ONOAOjxjOUPU
http://purl.org/np/RAAgR5ZKIIvujTwNwwxr6-bsjF1GXk_W7Zx7qxEeLrOX0	http://purl.org/np/RAio--7IbPa3_ZSG3GspUsXeWP2ZwMIzy4Kzos0yZ7NIw
http://purl.org/np/RAhZVakW246qGSP9_ITnfok0SmI6LIh-YZlxbJU0j5byc	http://purl.org/np/RA0LO7yFU6d4M6FEzjw-r0Gyuu92B8giyMMKDP-qbvE1c
http://purl.org/np/RAMJ69Peyx9r4lGvkvryD3I7rMP8Yb6FuCjyVg-ZfBV0c	http://purl.org/np/RA9liKqSCnL2E1qLfjr0tgw3LYQVjEhns5Noxpmb23nv0
http://purl.org/np/RA7R6kJu0QfsxJgF9KDaKDxAbuZz5NlJ9RSd1dpA_TUjw	http://purl.org/np/RAkh8i194_QadxVVIVMWMzfOyXz9D_3gKiUR4mxn-mM8I
http://purl.org/np/RAm_WJgZmurPqAXA5KYf-uoH9mTrkLaNxpUs0gJ0DL7dM	http://purl.org/np/RAi3F4Zuw82UXdKRaGgjoBWujM1kfHxMVVJFkem1pFHhw
http://purl.org/np/RAzuI8cdzL_4T-hy0evC4PY84kYUXo-VN9e6RvdB2GKgY	http://purl.org/np/RAXViOb_BV-sic87FPqPMaDRhCoy7ewM-7rheZyM79Uz0
http://purl.org/np/RA-pqz7azyMGoXCqzIkUz6p7Jz5U3fM1R0AJzDVFr5nDw	http://purl.org/np/RA157Nzn31vVtHtrMQgOXML5iyDjjlp3kkp9yVIKU8buw
http://purl.org/np/RA4H1CPJ7YVgwiy9mu9_BTmBKu15gOyQJus8089NdORm0	http://purl.org/np/RAXC23M6PuzqJyPyI1PxD1kMbAO1hZuhcJ4UojR33sDmQ
http://purl.org/np/RAxkzPSjaGdzDxaeEuJWK2F4Vfde9gnyq6FK2XMFDwgiA	http://purl.org/np/RAXqhZNkCtSHKHmtwk_PobxwQBCQiEkiCz5X8KVvpsZos
http://purl.org/np/RADxNE4LbidQZRy0knJM-8RuuinMXaYyDw8g5FQPKl284	http://purl.org/np/RAcEWBk7k2IuF_3CHY_EMWEkGQxA4iKb8pLxFN-cyWoC4
http://purl.org/np/RAT7nWZzE2VBifWc5NlTKViZnPMVT_Zk0NVHjJpOnAkhc	http://purl.org/np/RAYaSkoABaiCEOFIF5NuxtfOtgQGv9YEXc1lhy9ZiVgjE
http://purl.org/np/RAPjdJK_mKmROq-jNyi2zby1brrxZ8AomWT8XjTKO6F5I	http://purl.org/np/RAQh4gyQCcdD59fUytOc5kOtq7uoEER0ihJBcxKsheZHM
http://purl.org/np/RAsxLZMQsm2YlKk8ju48BCvxGbPLmVH8NMXNUAtuYZG0w	http://purl.org/np/RAmxClZM36_nbsLO4Kw8dyroPBv20DQH3lCNAOnqJXBZ8
http://purl.org/np/RAqgqHBjme9yoiXu7-krrW1uHmS771JjNDQ0K8f1ky7D8	http://purl.org/np/RAhoOM0_PnZ-O30J6Gz7rTy3b6jIRlAq_kKOD8wLYVcO4
http://purl.org/np/RAFi6DZ3QoJaRI-Pyn1k1PTMWk7o6f-9XDdZveVg-Aomw	http://purl.org/np/RAhyiHbc_7uGqAhD-DE4YPyX9uJ1Yg5Er9bTr0RhZ0vSs
http://purl.org/np/RA_Uo-dmuwdyOE2SEt8bqDdJz79-kcTNBduWR8ij_N_6s	http://purl.org/np/RAaFeW4Bj3Y7DpKTdi8d3XZVF-8rZJS2v7St62NEdOumg
http://purl.org/np/RADZUYUDV0nG8JttvApmKf_lqbxruHmRWBsO4WuFPRfjQ	http://purl.org/np/RA4ecYBb3WaYOd-9zB3ZsSSYAR9AvoeN6VC9HfIQfrprs
http://purl.org/np/RAUpqCP66IyZ3v7DFjv4mhZvkot0WsrCoq6eM6yg5MuHU	http://purl.org/np/RA-PZUIhvhl__00ef62icnjpY_LPYPOIssulmbR31c4i8
http://purl.org/np/RAPRtkUm8oKYy-74SAHFIlAPS1E-Xu7GcbvH4g9_qfu_U	http://purl.org/np/RAPEhX9hEJCSMWUbeVGWxi2KP-WmzHXQWbSYsc_5s7rGU
http://purl.org/np/RAU8B7coDDNZyKeEzYNteHriHv5RIFmHJNfRHjvUFK6l0	http://purl.org/np/RAEo0vVJDl36yjtiPu-Ndyqn-sDaY_NUy5Aax1qinamvQ
http://purl.org/np/RAi0i2aC9aBOfHFUedbfP8QbbgtYJF_A9E3P2KnZ8MU14	http://purl.org/np/RAug-T7pRS3r66x8RLCgglvLWTUPEZU6eELmKijHnoMYM
http://purl.org/np/RAhlnTORajqOxkpAoQPPTHGtJBiPcTVUepkIMUZwF9-k0	http://purl.org/np/RAnb5-OisRldUSR06piqwRDOZ7YKroF_RdecKroUtO2lg
http://purl.org/np/RA0JAnTeZk7UH64wvt05e2rksQNdM7Lpbg3wX9bfZgtmc	http://purl.org/np/RAVOvkxhwJyssN0QGAwwEkDLhJSyftqp9U-pp4aCHWIl8
http://purl.org/np/RARtxlJhp3qLVoBaak3mg9qjBnmva_R1KlFr5U159B-hI	http://purl.org/np/RAkE7yrMj7qDvlTFP4aLOZCqtTInXGsm93kZaO7fkEixs
http://purl.org/np/RAOuun9B68sM1VMlYrq6Bxt9_9Z1Zq_O56x5CvDtNqesA	http://purl.org/np/RARu0NIs9zVJw6hm-IF2X-FT84wOEvpgLxnfCeBi94s1s
http://purl.org/np/RA887FH8AZvYFLOVf8dhEMPpc8l6JP-q6yybkUg4VazCI	http://purl.org/np/RArrv081fT5rlRJhL6a-Ncimgzlp06badGVDj7kMQOZOE
http://purl.org/np/RAqoSsRsf1BJdGcfWJ9FN8kdqashnUKUw_i-YsB-Lk8Cc	http://purl.org/np/RAtxvhGFng6jC64kXFZ8mmMDc1fsa5WPmRpL0fNoEGwbc
http://purl.org/np/RAFCPGyWsPcZarXDn5Dg9IMu-7BQskfH3wtAFqhakJoNA	http://purl.org/np/RAw0HUK3Jg2wJNuyYBcyq2bDnWXkvpQjgcM6OvyUqPPgQ
http://purl.org/np/RArEg5-yvMkqyrL1cN55xqhNeydgHqGrJx7sPjCYZ6it8	http://purl.org/np/RAx9CGRhaeTQFExlb1xrUlk1tVSQv1uj58vesTalQOkLE
http://purl.org/np/RAab3-nhUKQnW98PX3N4FAd0jBx5SI3QLV3yXyIM8Yi34	http://purl.org/np/RAl1q8Wcan6qcYeek9WHXv736vuPJr3x-M9ZoeZNy6_x8
http://purl.org/np/RAowIHvE_cMb3B7VRR_HIP9sM5lnlRGiQDmKqL1cxFAyc	http://purl.org/np/RA9jFuc0wOvjd8Tis5w09VDMnwWwGQaUoqqDV2665acHI
http://purl.org/np/RAWE3WS8fQA0SeVEMbkLtWsJGAXnxxmjFvABHqHBPo20E	http://purl.org/np/RAXdkg1ssTlRWvf-JaVLmxWC_REcW2KkRljhu_9PEBxLM
http://purl.org/np/RA_B9Iu_OYMKCwRNFGwQy2ZTe5iKd4XmkgJS5HzELtEZo	http://purl.org/np/RASUNuFag1tEc7eMPQZovFiQZtA29DIFplZ982LQdg838
http://purl.org/np/RAM4miJDGbzr0w1VV-8_rgks8JGr9g5yaDN3HoYo2H9T0	http://purl.org/np/RAulb_vr2ZUKLUBUhsx8RWC75c4UViIcLXaMMbn7z4JuE
http://purl.org/np/RA5ff2pPMe05nBHBpv2dvCoB6wBnRkMyI6agJCAUW3p8U	http://purl.org/np/RAQTRlVBNlJZj7PvwVwpt3HBq56n30DbcIWJZeogGEJvs
http://purl.org/np/RAjz0nKHGxFbENgB2BN7AylkOKnwdVgxYIu2KX_8NMZN4	http://purl.org/np/RAFMU1Z7kxuFhoaqJG7I_W1NnplPYKB7Cm1eEhFeCtvM8
http://purl.org/np/RAAvxdOwZmP5RB7BlUsIC6CqXDNhSiIP0r4RhJP8WHMVM	http://purl.org/np/RARw63N4ShSDNoVWjzrGlBDQL145KY5lku9ANh24rRE74
http://purl.org/np/RAziisg_S35MBOxKYXcy23mVXs6zqWtcAuw7r9Omd1SII	http://purl.org/np/RAcOHD6Srpn9Fm0pR0OeprCklZYJj4THRcOcHT3Wj0oEE
http://purl.org/np/RA-NHiWeD_b9EyigeFtA2Am2z4BbtTJNS-wYkoB-qf0-k	http://purl.org/np/RAfnoWhgpCJFcgNOTQ0QE0cTGdIUPZmsvJfNNAQl9asxw
http://purl.org/np/RAt0mkGH-IfogzEZ-KlBw6TwI2aI68zkrbYhxphxyddLk	http://purl.org/np/RAOQfDNyP0cEiYppEG27gQuAaJpI55sOTmdfCP7JWctfc
http://purl.org/np/RAbYGDE27fjI5qTckXklj4g0ym4PnZGulmF2jN0MNt4m8	http://purl.org/np/RAiVA25Dj5oyJtyGmVIpLd57TeDJcy6kz5Q7P_WbuMOBI
http://purl.org/np/RA9PBnR9l3KHr3rfm6TrDsf27LPS2TJEGRaTGqDOc_8bo	http://purl.org/np/RA3bgMLuZraOIlR0MkZATsU_eFtfym5V3kPkGqzXrWykg
http://purl.org/np/RAgtFSptHE2etPKoMZOzJ9pzSPmUOGFj_KTBAtTCGEWA0	http://purl.org/np/RAS-uQZear9RltSQHw4wUJN-Rspq0VrnSD616wvEg2Hfg
http://purl.org/np/RAvlmgxW5sG45tm0M6_MQK7jtDXCQhxCyPzdyJxmQhv14	http://purl.org/np/RAU_qtmakLsaxm2FkyTFgwP2bDHHBGZk9GBDeT0JAfGm8
http://purl.org/np/RACF2Yg9lCvNwjlcbkyOMizAkU2t1X1K6NsfYbpbQk7Xo	http://purl.org/np/RAa0IEe29Lp_w4oGM-JZgP5AAgF1xcLx-aWkvwi5Sg9XM
http://purl.org/np/RASFlduD100bhC4KByOBSOTPVrTL6J0F8JcLm6InPWBAY	http://purl.org/np/RAmXsR4TSIJBif6OFLvCSe_3fbtgp79AeI_3adbcyiPPM
http://purl.org/np/RAMeG2Rwn3zkcJLU53VbKwSCLxQL8Ss7CV81vs6TkKLek	http://purl.org/np/RAuw7Fo-S515A2z48B0fxQBxerj6EQCn5qFLKGQgkZpf0
http://purl.org/np/RAwo__Cy7l_6W-VKRhRM1MKk7-Jr_XWlu7z8sXROqeR68	http://purl.org/np/RATnFOH121UVN_q4-PYwL98l_XRFhUb0PGb_hiSGnRD3A
http://purl.org/np/RANegR5t3VApsZ7sEkQdrNyv1TEYIFQds9XXI1uarfmN8	http://purl.org/np/RAEXBWB39ZKCaNTalc0K6hrU1UdWQpRu7Rl8RDO4fBydo
http://purl.org/np/RAfWeu4D4vQEXWE-vEMY1QdeZrPyfLpDQxzdDPQSqyjwA	http://purl.org/np/RAIolZf0Ko5Klrr5FWt0Wqr_GrNa2PxyxLhlz8y4eGIUk
http://purl.org/np/RAAnt1YKH6K7xFZeI_VIkeDQokxZM5mz0Or4y9Mz1o97k	http://purl.org/np/RAv2_GJH4PbaapFo6skynYinV9FFOEB9kPGw47HxC6IzI
http://purl.org/np/RAf9h_bi6HB0UtUF7JMgt3fy_hTRzDK_OfOlDmTfjrBLM	http://purl.org/np/RAnghJFLSoLxO6AHk6tCbIa8wEus26nqgqO91BuMehvow
http://purl.org/np/RAcDpBj5DUhnxJLbyFPbm3YBy0wJ-dGh3-a_HcXdWtTcU	http://purl.org/np/RA7e61cJDtKZCRpIrygSht_h8hp7kte2CdM1OtMiQzyBc
http://purl.org/np/RAXI_nW8Zlmww61UVHj6ElDn2-eKE9qmSVIjvT6oFFJ2k	http://purl.org/np/RALbwlXSd3y1WviWuEdITD87lSbTIY5r52sf1M5xz46YQ
http://purl.org/np/RAR22eLK9Pv5jaxUSzU-nA8t6G5dB3aXjml_5nK0En9_E	http://purl.org/np/RAE1u4Tgwx0z1kDe1Mcsdn6KRLnomKlqRZFRrTaX-HBcM
http://purl.org/np/RAxUdYEQaliw9EsEnvRAIVSl1FmPO7y_78bw7wJio_FFA	http://purl.org/np/RAorOLuZlfyIYI0GypT2_X-Z7Ern_E-P5YieLFu-xSB1s
http://purl.org/np/RAmrKttaMpkP7K9xhynhlbmZdWBCxf2IoN02myvGTeMPI	http://purl.org/np/RA0AMmdDvY5MpFV1JIroq2akgWPYgSfyKLxpjoHn1Oaro
http://purl.org/np/RAgUHK4iSXUnhf-DC6ucahOiUh4YW589FTM54XPmciqzU	http://purl.org/np/RAy-yPfCs1qyCgcXIuItdCQ2w5TJMmOSifQ-Tog8yt1N0
http://purl.org/np/RAiEgjKxYheYtjypHZgZlicxQQBLbeu9vDlgkepMeNyaQ	http://purl.org/np/RAvKVAhQ4K1XOV7VuVj7sOHu9DWTrzowXRH4qffzf5my8
http://purl.org/np/RAwurL5JmcIZBiENsexp_zDDH8NGhI7k7fQj2yN80V5So	http://purl.org/np/RACefo-6H6Mu2grt1xMgw-_23yzqCmZXhE4cycALDXrHg
http://purl.org/np/RAPpZIuYb4Q3jRp8OBSB83dltFyaiiayTylHWc4cEuRIQ	http://purl.org/np/RAGfzz5T3p5LQP9rTIpfIjBjsOX6BTL1jl5015NRc_oRE
http://purl.org/np/RAz3TCPhy_mhUtC_rB92rVXbgIeR_YajTkNb7KVQD1Ny4	http://purl.org/np/RAkEKGauZLl4Vs9giLT5aqCJlAIzpD8Iu9MD8kMMgs70s
http://purl.org/np/RAbTgl4Va4--Qf760bdcdtRz6sHysMsAE0v7dStDhDB-w	http://purl.org/np/RAM0AF2wYX0vr9wXf1svfJRL0_PhceAnWVb6VVTXunA7U
http://purl.org/np/RAiSvT9Iy4-poxt0VEtNBO_uhHBDiLohEIMuHrMPab9r0	http://purl.org/np/RA6gx8VCH_HFRNWV3Vuf1gxmjoECFUqYVgJ3aVapFfHls
http://purl.org/np/RAaqV5eehX-wlnotoT6iyGt-B3Dx1HFO5W3lTLLDGISR0	http://purl.org/np/RAOaHjJf_7NLnsZCok_mm5vARZ8Jn223owehNSoKjG7Oo
http://purl.org/np/RAHmvzdl-80jtSyn18OgVBbeUc07anF7K93Gde6SxbIZw	http://purl.org/np/RAZILddOsbnRuIyfpgRsEPSBdwJB6VVZexDnSK5OGfWiY
http://purl.org/np/RAOiDCcI5c4RXamzaP9TNY8XM7L-7UQ7shm79KrlDgnH8	http://purl.org/np/RAR3HGoKQM__H3hMyXc-2uHUTHcSoWFmicAu5BynhZRLY
