# Supplementary material for: Nanopublication-based semantic publishing and reviewing: a field study with formalization papers
Source: PeerJ Comput Sci. 2023 Feb 21;9:e1159. doi: 10.7717/peerj-cs.1159 (PMC10280262; doi:10.7717/peerj-cs.1159)
Supplement: Supplemental Information 1 — This repository contains data and code (SPARQL queries and scripting) to extract the published formalization articles (in the form of nanopublications) from the nanopublication decentralized network. It also contains the scripts made for the automatic visualization of these nanopublications in the form of a graph and a script to create the index for these nanopublications.These formalization articles will be published in the IOS Press journal Data Science, in a special issue with formalization articles in late March 2022. See https://github.com/LaraHack/fpsi_analytics [file peerj-cs-09-1159-s001.zip › fpsi_analytics-main/sparql-results/review-to-superpattern.csv]

review_np	submitted_np
http://purl.org/np/RAR3HGoKQM__H3hMyXc-2uHUTHcSoWFmicAu5BynhZRLY	http://purl.org/np/RAPLWOEA5t6_Kx6vVHtibWm92pg1XTN6FIZdWuaTyoy9g
http://purl.org/np/RAj1G2arQ_zYz7c8P5bQzeOwyt02NC5Ue2rfcxf5k6yOg	http://purl.org/np/RAPLWOEA5t6_Kx6vVHtibWm92pg1XTN6FIZdWuaTyoy9g
http://purl.org/np/RA6RJQ5m-nPsy7TccqDC0yc4OvmQRZmW4_i3gen4R9M6s	http://purl.org/np/RAPLWOEA5t6_Kx6vVHtibWm92pg1XTN6FIZdWuaTyoy9g
http://purl.org/np/RAkEKGauZLl4Vs9giLT5aqCJlAIzpD8Iu9MD8kMMgs70s	http://purl.org/np/RAPLWOEA5t6_Kx6vVHtibWm92pg1XTN6FIZdWuaTyoy9g
http://purl.org/np/RAZILddOsbnRuIyfpgRsEPSBdwJB6VVZexDnSK5OGfWiY	http://purl.org/np/RAPLWOEA5t6_Kx6vVHtibWm92pg1XTN6FIZdWuaTyoy9g
http://purl.org/np/RAM0AF2wYX0vr9wXf1svfJRL0_PhceAnWVb6VVTXunA7U	http://purl.org/np/RAPLWOEA5t6_Kx6vVHtibWm92pg1XTN6FIZdWuaTyoy9g
http://purl.org/np/RA6gx8VCH_HFRNWV3Vuf1gxmjoECFUqYVgJ3aVapFfHls	http://purl.org/np/RAPLWOEA5t6_Kx6vVHtibWm92pg1XTN6FIZdWuaTyoy9g
http://purl.org/np/RAfuhBFBnJCFGtS0U12lFjg7ntVfloITeuxGqe1Z4Jhao	http://purl.org/np/RAPLWOEA5t6_Kx6vVHtibWm92pg1XTN6FIZdWuaTyoy9g
http://purl.org/np/RAOaHjJf_7NLnsZCok_mm5vARZ8Jn223owehNSoKjG7Oo	http://purl.org/np/RAPLWOEA5t6_Kx6vVHtibWm92pg1XTN6FIZdWuaTyoy9g
http://purl.org/np/RAF0I0vcddXt9HW7oCSOCKvESCcrrORSqMVzRBy_qj3Y8	http://purl.org/np/RASZZ5T1Ca5gpCMPubKoypR_0WcSUkHiMaADu9o1BS1Xs
http://purl.org/np/RAiVA25Dj5oyJtyGmVIpLd57TeDJcy6kz5Q7P_WbuMOBI	http://purl.org/np/RASZZ5T1Ca5gpCMPubKoypR_0WcSUkHiMaADu9o1BS1Xs
http://purl.org/np/RAfnoWhgpCJFcgNOTQ0QE0cTGdIUPZmsvJfNNAQl9asxw	http://purl.org/np/RASZZ5T1Ca5gpCMPubKoypR_0WcSUkHiMaADu9o1BS1Xs
http://purl.org/np/RA3bgMLuZraOIlR0MkZATsU_eFtfym5V3kPkGqzXrWykg	http://purl.org/np/RASZZ5T1Ca5gpCMPubKoypR_0WcSUkHiMaADu9o1BS1Xs
http://purl.org/np/RAFMU1Z7kxuFhoaqJG7I_W1NnplPYKB7Cm1eEhFeCtvM8	http://purl.org/np/RASZZ5T1Ca5gpCMPubKoypR_0WcSUkHiMaADu9o1BS1Xs
http://purl.org/np/RAiwsb06QVM1B9Voz3AxzIaZi_JUgVA_0bwMMPxgYoXkg	http://purl.org/np/RASZZ5T1Ca5gpCMPubKoypR_0WcSUkHiMaADu9o1BS1Xs
http://purl.org/np/RA5FlrUsfDenGL9K_VknFw04YrFaoIisEb1ZdHDmX6GtE	http://purl.org/np/RASZZ5T1Ca5gpCMPubKoypR_0WcSUkHiMaADu9o1BS1Xs
http://purl.org/np/RARw63N4ShSDNoVWjzrGlBDQL145KY5lku9ANh24rRE74	http://purl.org/np/RASZZ5T1Ca5gpCMPubKoypR_0WcSUkHiMaADu9o1BS1Xs
http://purl.org/np/RAOQfDNyP0cEiYppEG27gQuAaJpI55sOTmdfCP7JWctfc	http://purl.org/np/RASZZ5T1Ca5gpCMPubKoypR_0WcSUkHiMaADu9o1BS1Xs
http://purl.org/np/RAcOHD6Srpn9Fm0pR0OeprCklZYJj4THRcOcHT3Wj0oEE	http://purl.org/np/RASZZ5T1Ca5gpCMPubKoypR_0WcSUkHiMaADu9o1BS1Xs
http://purl.org/np/RAQTRlVBNlJZj7PvwVwpt3HBq56n30DbcIWJZeogGEJvs	http://purl.org/np/RASZZ5T1Ca5gpCMPubKoypR_0WcSUkHiMaADu9o1BS1Xs
http://purl.org/np/RAS1chwiFRQKcwV_D5PeEKo0B1wiqvzfKCwyGRvabebyA	http://purl.org/np/RAIWvdnjqmOl2VP_eR2oFBxk97A_dw__FeusMzuRE9SIY
http://purl.org/np/RAx9yefsz4xInPLYTsVs8cL4e99c9f13resjxhoeS8b3Y	http://purl.org/np/RAIWvdnjqmOl2VP_eR2oFBxk97A_dw__FeusMzuRE9SIY
http://purl.org/np/RA9RcAQhZ9tZvErcz-xEsptVcUx84CnXC1hvEUsp2N2vs	http://purl.org/np/RAIWvdnjqmOl2VP_eR2oFBxk97A_dw__FeusMzuRE9SIY
http://purl.org/np/RAryFiNK2xO4qdxH4NEz0CVbj0poeY_Vn5NBwHhrKdIOk	http://purl.org/np/RAIWvdnjqmOl2VP_eR2oFBxk97A_dw__FeusMzuRE9SIY
http://purl.org/np/RAgOEyseOAaQI6ITOteiHjDMmtRs5xLFEVDFvwkzfTUyE	http://purl.org/np/RAIWvdnjqmOl2VP_eR2oFBxk97A_dw__FeusMzuRE9SIY
http://purl.org/np/RAWlegnHJ8SBYyruSosJeU-ir7BU7nzINkt-KgDDtcCAM	http://purl.org/np/RAGo62Hb_Bx1klF4pn1q1Ty40860e3A7Sz4hr2vojZ2wA
http://purl.org/np/RAio--7IbPa3_ZSG3GspUsXeWP2ZwMIzy4Kzos0yZ7NIw	http://purl.org/np/RAGo62Hb_Bx1klF4pn1q1Ty40860e3A7Sz4hr2vojZ2wA
http://purl.org/np/RAZdY-WdpmVRAUyjgdEGhFDG2mD-j8xg1I27hNIQGkltw	http://purl.org/np/RAGo62Hb_Bx1klF4pn1q1Ty40860e3A7Sz4hr2vojZ2wA
http://purl.org/np/RAi3F4Zuw82UXdKRaGgjoBWujM1kfHxMVVJFkem1pFHhw	http://purl.org/np/RAGo62Hb_Bx1klF4pn1q1Ty40860e3A7Sz4hr2vojZ2wA
http://purl.org/np/RAkjk3apcZT3cBU-snbQ2ciW9BpOX_Y25ONOAOjxjOUPU	http://purl.org/np/RAGo62Hb_Bx1klF4pn1q1Ty40860e3A7Sz4hr2vojZ2wA
http://purl.org/np/RAr4VLVJ09j7EkPwPKW8OxIJGW3my2w_q9Qr8_isYynuw	http://purl.org/np/RAGo62Hb_Bx1klF4pn1q1Ty40860e3A7Sz4hr2vojZ2wA
http://purl.org/np/RAHd7jG-Bo68xDEZGm7dmd_h2y4d88GZPbdipN770sA-c	http://purl.org/np/RAGo62Hb_Bx1klF4pn1q1Ty40860e3A7Sz4hr2vojZ2wA
http://purl.org/np/RA9KmNH-j6YINX5zo0Q-ykj8SfyW0c7HA-IK5qHxuf2gk	http://purl.org/np/RAGo62Hb_Bx1klF4pn1q1Ty40860e3A7Sz4hr2vojZ2wA
http://purl.org/np/RA9liKqSCnL2E1qLfjr0tgw3LYQVjEhns5Noxpmb23nv0	http://purl.org/np/RAGo62Hb_Bx1klF4pn1q1Ty40860e3A7Sz4hr2vojZ2wA
http://purl.org/np/RA0LO7yFU6d4M6FEzjw-r0Gyuu92B8giyMMKDP-qbvE1c	http://purl.org/np/RAGo62Hb_Bx1klF4pn1q1Ty40860e3A7Sz4hr2vojZ2wA
http://purl.org/np/RAkh8i194_QadxVVIVMWMzfOyXz9D_3gKiUR4mxn-mM8I	http://purl.org/np/RAGo62Hb_Bx1klF4pn1q1Ty40860e3A7Sz4hr2vojZ2wA
http://purl.org/np/RAE1u4Tgwx0z1kDe1Mcsdn6KRLnomKlqRZFRrTaX-HBcM	http://purl.org/np/RAxxJWyH8OdTJLs-ZY1q5jVq1OWFNOoLFvwEcUFyR8EEo
http://purl.org/np/RACefo-6H6Mu2grt1xMgw-_23yzqCmZXhE4cycALDXrHg	http://purl.org/np/RAxxJWyH8OdTJLs-ZY1q5jVq1OWFNOoLFvwEcUFyR8EEo
http://purl.org/np/RAvKVAhQ4K1XOV7VuVj7sOHu9DWTrzowXRH4qffzf5my8	http://purl.org/np/RAxxJWyH8OdTJLs-ZY1q5jVq1OWFNOoLFvwEcUFyR8EEo
http://purl.org/np/RAx9CGRhaeTQFExlb1xrUlk1tVSQv1uj58vesTalQOkLE	http://purl.org/np/RATc9O9tCdQPlrsJeGNsTNO0PbENIzdKa6XAOex7dXfrY
http://purl.org/np/RA9jFuc0wOvjd8Tis5w09VDMnwWwGQaUoqqDV2665acHI	http://purl.org/np/RATc9O9tCdQPlrsJeGNsTNO0PbENIzdKa6XAOex7dXfrY
http://purl.org/np/RAS-uQZear9RltSQHw4wUJN-Rspq0VrnSD616wvEg2Hfg	http://purl.org/np/RAjk3YoNydLhbuD4BV9FD21ecELazvZibHHM7IXtJd-4A
http://purl.org/np/RAv2_GJH4PbaapFo6skynYinV9FFOEB9kPGw47HxC6IzI	http://purl.org/np/RAWcrMY8mnsI26BfokKid75MO1c2uVenyW9tmxj0VhbnY
http://purl.org/np/RAXC23M6PuzqJyPyI1PxD1kMbAO1hZuhcJ4UojR33sDmQ	http://purl.org/np/RAGgV-nRMWhmgtxx5n3yE29NaopuuDVDKAuZC8IzCATag
http://purl.org/np/RAGfzz5T3p5LQP9rTIpfIjBjsOX6BTL1jl5015NRc_oRE	http://purl.org/np/RAxxJWyH8OdTJLs-ZY1q5jVq1OWFNOoLFvwEcUFyR8EEo
http://purl.org/np/RAXqhZNkCtSHKHmtwk_PobxwQBCQiEkiCz5X8KVvpsZos	http://purl.org/np/RAGgV-nRMWhmgtxx5n3yE29NaopuuDVDKAuZC8IzCATag
http://purl.org/np/RAXViOb_BV-sic87FPqPMaDRhCoy7ewM-7rheZyM79Uz0	http://purl.org/np/RAGgV-nRMWhmgtxx5n3yE29NaopuuDVDKAuZC8IzCATag
http://purl.org/np/RA38HSbTw9IinK2q_4lp3aDhh-Jw7fASYLE-Vq3NrD--0	http://purl.org/np/RA2JlYTWhC4PuhqFITergBXYM0CdZ_H-uTJ751rOIntlU
http://purl.org/np/RAopcyinEZK-YeTDygVClnLSOcEa-ui-PLtoZToQetNa8	http://purl.org/np/RA2JlYTWhC4PuhqFITergBXYM0CdZ_H-uTJ751rOIntlU
http://purl.org/np/RAug-T7pRS3r66x8RLCgglvLWTUPEZU6eELmKijHnoMYM	http://purl.org/np/RAsdV8EQ1qn_lXOrgoG7mPaF1JXdFLzt2iYy4eMhMMuM4
http://purl.org/np/RAQh4gyQCcdD59fUytOc5kOtq7uoEER0ihJBcxKsheZHM	http://purl.org/np/RAsdV8EQ1qn_lXOrgoG7mPaF1JXdFLzt2iYy4eMhMMuM4
http://purl.org/np/RALWxVELKuqrkcO9ud2eXr0E2-ot5bl-0NpOIQi1ktrgI	http://purl.org/np/RAWCmrfeUUoh1tOl_7qFYoWgrYeonmX4FzAFboCSEoL-s
http://purl.org/np/RAm04lBKr6LoOoqyfBw89BEyIZBGrdeLYSU-l1mDdh6wM	http://purl.org/np/RAWCmrfeUUoh1tOl_7qFYoWgrYeonmX4FzAFboCSEoL-s
http://purl.org/np/RAlbgqbDxGI7DcECkLtvCoYCl0oC7JSjIM3Qmo6xsxU-U	http://purl.org/np/RAmfrSLt-WVQVNTrJi6IlNk3ZiQyYBds0NYGJpUEsPjfI
http://purl.org/np/RAGIam9RdG-5otB3CCwDNg1h8pMjUS1Qy4cOLXRlnffjo	http://purl.org/np/RA2JlYTWhC4PuhqFITergBXYM0CdZ_H-uTJ751rOIntlU
http://purl.org/np/RAmxClZM36_nbsLO4Kw8dyroPBv20DQH3lCNAOnqJXBZ8	http://purl.org/np/RAsdV8EQ1qn_lXOrgoG7mPaF1JXdFLzt2iYy4eMhMMuM4
http://purl.org/np/RAhoOM0_PnZ-O30J6Gz7rTy3b6jIRlAq_kKOD8wLYVcO4	http://purl.org/np/RAsdV8EQ1qn_lXOrgoG7mPaF1JXdFLzt2iYy4eMhMMuM4
http://purl.org/np/RAhyiHbc_7uGqAhD-DE4YPyX9uJ1Yg5Er9bTr0RhZ0vSs	http://purl.org/np/RAsdV8EQ1qn_lXOrgoG7mPaF1JXdFLzt2iYy4eMhMMuM4
http://purl.org/np/RA-miPrNdymKxeAk5hyVFlTQ35vPEJTF4YvmYAcQ8ufOA	http://purl.org/np/RAmfrSLt-WVQVNTrJi6IlNk3ZiQyYBds0NYGJpUEsPjfI
http://purl.org/np/RA4zu3y98zRapBDzYOuBf--RkJCAgnQA393Pb_IHawWBI	http://purl.org/np/RAmfrSLt-WVQVNTrJi6IlNk3ZiQyYBds0NYGJpUEsPjfI
http://purl.org/np/RAa0IEe29Lp_w4oGM-JZgP5AAgF1xcLx-aWkvwi5Sg9XM	http://purl.org/np/RAjk3YoNydLhbuD4BV9FD21ecELazvZibHHM7IXtJd-4A
http://purl.org/np/RAEXBWB39ZKCaNTalc0K6hrU1UdWQpRu7Rl8RDO4fBydo	http://purl.org/np/RAjk3YoNydLhbuD4BV9FD21ecELazvZibHHM7IXtJd-4A
http://purl.org/np/RAnghJFLSoLxO6AHk6tCbIa8wEus26nqgqO91BuMehvow	http://purl.org/np/RAWcrMY8mnsI26BfokKid75MO1c2uVenyW9tmxj0VhbnY
http://purl.org/np/RAkE7yrMj7qDvlTFP4aLOZCqtTInXGsm93kZaO7fkEixs	http://purl.org/np/RAYJe1ruxzvy8idQGuxziYN4ri8OFeKZxzK-QdJPvDug0
http://purl.org/np/RAnb5-OisRldUSR06piqwRDOZ7YKroF_RdecKroUtO2lg	http://purl.org/np/RAYJe1ruxzvy8idQGuxziYN4ri8OFeKZxzK-QdJPvDug0
http://purl.org/np/RAulb_vr2ZUKLUBUhsx8RWC75c4UViIcLXaMMbn7z4JuE	http://purl.org/np/RATc9O9tCdQPlrsJeGNsTNO0PbENIzdKa6XAOex7dXfrY
http://purl.org/np/RAz-E7YOwL-RCifo12zsEs0J50LlXkWwgcLpx3CTh3hGM	http://purl.org/np/RA5rRFy9eDTZSTyVeuTrAO7aCg_JPcq1cVmWWjc-kjFOM
http://purl.org/np/RAZQ8pshLDm1v2imvtF2apl9rAP0MjeCpD0kZ6ky6mV24	http://purl.org/np/RA5rRFy9eDTZSTyVeuTrAO7aCg_JPcq1cVmWWjc-kjFOM
http://purl.org/np/RAUIRPBS5xg8wc9LR6s4kiuTf5kSkyYlaHqIAO6LCqHMY	http://purl.org/np/RAjk3YoNydLhbuD4BV9FD21ecELazvZibHHM7IXtJd-4A
http://purl.org/np/RAs-odsHvz6AqhLYAMELeRXsxbMiKb8f8NzMbxPyDba-Q	http://purl.org/np/RAmfrSLt-WVQVNTrJi6IlNk3ZiQyYBds0NYGJpUEsPjfI
http://purl.org/np/RAVOvkxhwJyssN0QGAwwEkDLhJSyftqp9U-pp4aCHWIl8	http://purl.org/np/RAYJe1ruxzvy8idQGuxziYN4ri8OFeKZxzK-QdJPvDug0
http://purl.org/np/RA3d1wNhyQRILFaCc4WVBXd12ne3pJ-a9NHSGDWiScLJk	http://purl.org/np/RA2JlYTWhC4PuhqFITergBXYM0CdZ_H-uTJ751rOIntlU
http://purl.org/np/RATTYklfFzBbXntIlLTTq7JhQUcg1oWCPhF1ZBWR5G3r8	http://purl.org/np/RAxxJWyH8OdTJLs-ZY1q5jVq1OWFNOoLFvwEcUFyR8EEo
http://purl.org/np/RArrv081fT5rlRJhL6a-Ncimgzlp06badGVDj7kMQOZOE	http://purl.org/np/RAYJe1ruxzvy8idQGuxziYN4ri8OFeKZxzK-QdJPvDug0
http://purl.org/np/RA7e61cJDtKZCRpIrygSht_h8hp7kte2CdM1OtMiQzyBc	http://purl.org/np/RAWcrMY8mnsI26BfokKid75MO1c2uVenyW9tmxj0VhbnY
http://purl.org/np/RABtdOLT-l2EkmYbzD5OX_FxVYjB0UHMyvUFcMN218E-A	http://purl.org/np/RAWcrMY8mnsI26BfokKid75MO1c2uVenyW9tmxj0VhbnY
http://purl.org/np/RATnFOH121UVN_q4-PYwL98l_XRFhUb0PGb_hiSGnRD3A	http://purl.org/np/RAjk3YoNydLhbuD4BV9FD21ecELazvZibHHM7IXtJd-4A
http://purl.org/np/RAU_qtmakLsaxm2FkyTFgwP2bDHHBGZk9GBDeT0JAfGm8	http://purl.org/np/RAjk3YoNydLhbuD4BV9FD21ecELazvZibHHM7IXtJd-4A
http://purl.org/np/RAuw7Fo-S515A2z48B0fxQBxerj6EQCn5qFLKGQgkZpf0	http://purl.org/np/RAjk3YoNydLhbuD4BV9FD21ecELazvZibHHM7IXtJd-4A
http://purl.org/np/RA-PZUIhvhl__00ef62icnjpY_LPYPOIssulmbR31c4i8	http://purl.org/np/RAsdV8EQ1qn_lXOrgoG7mPaF1JXdFLzt2iYy4eMhMMuM4
http://purl.org/np/RARduGmw6u6XKRLA5nJyNp-B1GsIcgJAqW0GW5TkwLiMs	http://purl.org/np/RA2JlYTWhC4PuhqFITergBXYM0CdZ_H-uTJ751rOIntlU
http://purl.org/np/RApSKKPqmRuMaLZBWtWN9X-xqWxieDg2VmWq1HySMnD-k	http://purl.org/np/RAWCmrfeUUoh1tOl_7qFYoWgrYeonmX4FzAFboCSEoL-s
http://purl.org/np/RARu0NIs9zVJw6hm-IF2X-FT84wOEvpgLxnfCeBi94s1s	http://purl.org/np/RAYJe1ruxzvy8idQGuxziYN4ri8OFeKZxzK-QdJPvDug0
http://purl.org/np/RAlfwCE-scqpM-dRmws8nlsgueZLmaq__NIzVW5Rui71M	http://purl.org/np/RAmfrSLt-WVQVNTrJi6IlNk3ZiQyYBds0NYGJpUEsPjfI
http://purl.org/np/RAorOLuZlfyIYI0GypT2_X-Z7Ern_E-P5YieLFu-xSB1s	http://purl.org/np/RAxxJWyH8OdTJLs-ZY1q5jVq1OWFNOoLFvwEcUFyR8EEo
http://purl.org/np/RAYaSkoABaiCEOFIF5NuxtfOtgQGv9YEXc1lhy9ZiVgjE	http://purl.org/np/RAGgV-nRMWhmgtxx5n3yE29NaopuuDVDKAuZC8IzCATag
http://purl.org/np/RAcEWBk7k2IuF_3CHY_EMWEkGQxA4iKb8pLxFN-cyWoC4	http://purl.org/np/RAGgV-nRMWhmgtxx5n3yE29NaopuuDVDKAuZC8IzCATag
http://purl.org/np/RAIBpY3_Ob-fGnTo23yCCu86P1KZzPNdqrime6sEHsUPU	http://purl.org/np/RA2JlYTWhC4PuhqFITergBXYM0CdZ_H-uTJ751rOIntlU
http://purl.org/np/RAFmdUhujtbu6fOVnxgTVUlqlrPVu1TAma3Ba4fWGw3e0	http://purl.org/np/RA2JlYTWhC4PuhqFITergBXYM0CdZ_H-uTJ751rOIntlU
http://purl.org/np/RA23b3K08ecv45XZJbWHvNfv6e-8w_48X7VW5q7LUyyms	http://purl.org/np/RAsdV8EQ1qn_lXOrgoG7mPaF1JXdFLzt2iYy4eMhMMuM4
http://purl.org/np/RA4ecYBb3WaYOd-9zB3ZsSSYAR9AvoeN6VC9HfIQfrprs	http://purl.org/np/RAsdV8EQ1qn_lXOrgoG7mPaF1JXdFLzt2iYy4eMhMMuM4
http://purl.org/np/RA_piT7JTF1kFBGqZnYKVswtQamhCy8Edj4eiA0Zatvv0	http://purl.org/np/RAWCmrfeUUoh1tOl_7qFYoWgrYeonmX4FzAFboCSEoL-s
http://purl.org/np/RAdIfKGGchuMOzaCmeYuaPKFN4jfq_W7YH7YTBLJE_-1c	http://purl.org/np/RAWCmrfeUUoh1tOl_7qFYoWgrYeonmX4FzAFboCSEoL-s
http://purl.org/np/RA0Ak_exioAtnRt7pfhc3qUE7CwgEdHMt89Frp7LWxdb4	http://purl.org/np/RAmfrSLt-WVQVNTrJi6IlNk3ZiQyYBds0NYGJpUEsPjfI
http://purl.org/np/RAXdkg1ssTlRWvf-JaVLmxWC_REcW2KkRljhu_9PEBxLM	http://purl.org/np/RATc9O9tCdQPlrsJeGNsTNO0PbENIzdKa6XAOex7dXfrY
http://purl.org/np/RAHzUoVe64B0__SjHxEWo-5jSzzxootr_quip_GGWshW4	http://purl.org/np/RAYJe1ruxzvy8idQGuxziYN4ri8OFeKZxzK-QdJPvDug0
http://purl.org/np/RAmXsR4TSIJBif6OFLvCSe_3fbtgp79AeI_3adbcyiPPM	http://purl.org/np/RAjk3YoNydLhbuD4BV9FD21ecELazvZibHHM7IXtJd-4A
http://purl.org/np/RAEo0vVJDl36yjtiPu-Ndyqn-sDaY_NUy5Aax1qinamvQ	http://purl.org/np/RAsdV8EQ1qn_lXOrgoG7mPaF1JXdFLzt2iYy4eMhMMuM4
http://purl.org/np/RA9B6Vj6uE6O9Uwjv5SLtxoA6CBCZONJgJ2LJUFhVHbDs	http://purl.org/np/RA2JlYTWhC4PuhqFITergBXYM0CdZ_H-uTJ751rOIntlU
http://purl.org/np/RAPEhX9hEJCSMWUbeVGWxi2KP-WmzHXQWbSYsc_5s7rGU	http://purl.org/np/RAsdV8EQ1qn_lXOrgoG7mPaF1JXdFLzt2iYy4eMhMMuM4
http://purl.org/np/RAnF0KQ5CGBjL-pWk37fg2DXMkgZuzgDNvXnD7wPaTZjY	http://purl.org/np/RAWCmrfeUUoh1tOl_7qFYoWgrYeonmX4FzAFboCSEoL-s
http://purl.org/np/RAYNnSH1XvmPcxov174LJdFfPuP3bQT6SLktCZNJm8AP0	http://purl.org/np/RAmfrSLt-WVQVNTrJi6IlNk3ZiQyYBds0NYGJpUEsPjfI
http://purl.org/np/RAtxvhGFng6jC64kXFZ8mmMDc1fsa5WPmRpL0fNoEGwbc	http://purl.org/np/RATc9O9tCdQPlrsJeGNsTNO0PbENIzdKa6XAOex7dXfrY
http://purl.org/np/RAw0HUK3Jg2wJNuyYBcyq2bDnWXkvpQjgcM6OvyUqPPgQ	http://purl.org/np/RATc9O9tCdQPlrsJeGNsTNO0PbENIzdKa6XAOex7dXfrY
http://purl.org/np/RAIolZf0Ko5Klrr5FWt0Wqr_GrNa2PxyxLhlz8y4eGIUk	http://purl.org/np/RAWcrMY8mnsI26BfokKid75MO1c2uVenyW9tmxj0VhbnY
http://purl.org/np/RAaFeW4Bj3Y7DpKTdi8d3XZVF-8rZJS2v7St62NEdOumg	http://purl.org/np/RAsdV8EQ1qn_lXOrgoG7mPaF1JXdFLzt2iYy4eMhMMuM4
http://purl.org/np/RAy-yPfCs1qyCgcXIuItdCQ2w5TJMmOSifQ-Tog8yt1N0	http://purl.org/np/RAxxJWyH8OdTJLs-ZY1q5jVq1OWFNOoLFvwEcUFyR8EEo
http://purl.org/np/RA157Nzn31vVtHtrMQgOXML5iyDjjlp3kkp9yVIKU8buw	http://purl.org/np/RAGgV-nRMWhmgtxx5n3yE29NaopuuDVDKAuZC8IzCATag
http://purl.org/np/RAOBLvwlzrROjza_vzDuMiG8Ea1qc0JISyoNFt8OJDk3M	http://purl.org/np/RA5rRFy9eDTZSTyVeuTrAO7aCg_JPcq1cVmWWjc-kjFOM
http://purl.org/np/RAFiUTEjerOTBy0fscTQrTDDKoqaGBL3NXPxterEVMfs4	http://purl.org/np/RA5rRFy9eDTZSTyVeuTrAO7aCg_JPcq1cVmWWjc-kjFOM
http://purl.org/np/RA6lxb-WY_kXYi0NAxIIus4uO_A8QUKfwbIImynkyhwvA	http://purl.org/np/RAxxJWyH8OdTJLs-ZY1q5jVq1OWFNOoLFvwEcUFyR8EEo
http://purl.org/np/RA0AMmdDvY5MpFV1JIroq2akgWPYgSfyKLxpjoHn1Oaro	http://purl.org/np/RAxxJWyH8OdTJLs-ZY1q5jVq1OWFNOoLFvwEcUFyR8EEo
http://purl.org/np/RAeSpvWpdaPJZj1L51mBnAq_AqWXmh5fKlEyOSdex64m0	http://purl.org/np/RA5rRFy9eDTZSTyVeuTrAO7aCg_JPcq1cVmWWjc-kjFOM
http://purl.org/np/RAl1q8Wcan6qcYeek9WHXv736vuPJr3x-M9ZoeZNy6_x8	http://purl.org/np/RATc9O9tCdQPlrsJeGNsTNO0PbENIzdKa6XAOex7dXfrY
http://purl.org/np/RALbwlXSd3y1WviWuEdITD87lSbTIY5r52sf1M5xz46YQ	http://purl.org/np/RAxxJWyH8OdTJLs-ZY1q5jVq1OWFNOoLFvwEcUFyR8EEo
http://purl.org/np/RA7k6cVTww-PUNrhFom4tp379xF9R4bB7O68igHo-4E1E	http://purl.org/np/RA5rRFy9eDTZSTyVeuTrAO7aCg_JPcq1cVmWWjc-kjFOM
http://purl.org/np/RAqj2d3QxMBAvsKYuXlcHCLYq7DZ34GiSbUd5biYUItmk	http://purl.org/np/RAWCmrfeUUoh1tOl_7qFYoWgrYeonmX4FzAFboCSEoL-s
http://purl.org/np/RAwcS7tG-K9nhhDd2eAtKtHt5GwIhYUcA1no9v5scoU8E	http://purl.org/np/RAWCmrfeUUoh1tOl_7qFYoWgrYeonmX4FzAFboCSEoL-s
http://purl.org/np/RASUNuFag1tEc7eMPQZovFiQZtA29DIFplZ982LQdg838	http://purl.org/np/RATc9O9tCdQPlrsJeGNsTNO0PbENIzdKa6XAOex7dXfrY
