# Supplementary material for: Nanopublication-based semantic publishing and reviewing: a field study with formalization papers
Source: PeerJ Comput Sci. 2023 Feb 21;9:e1159. doi: 10.7717/peerj-cs.1159 (PMC10280262; doi:10.7717/peerj-cs.1159)
Supplement: Supplemental Information 1 — This repository contains data and code (SPARQL queries and scripting) to extract the published formalization articles (in the form of nanopublications) from the nanopublication decentralized network. It also contains the scripts made for the automatic visualization of these nanopublications in the form of a graph and a script to create the index for these nanopublications.These formalization articles will be published in the IOS Press journal Data Science, in a special issue with formalization articles in late March 2022. See https://github.com/LaraHack/fpsi_analytics [file peerj-cs-09-1159-s001.zip › fpsi_analytics-main/sparql-results/sp-responses.csv]

resp_np	newversion_resp_np
http://purl.org/np/RAR22eLK9Pv5jaxUSzU-nA8t6G5dB3aXjml_5nK0En9_E
http://purl.org/np/RAwurL5JmcIZBiENsexp_zDDH8NGhI7k7fQj2yN80V5So
http://purl.org/np/RAiEgjKxYheYtjypHZgZlicxQQBLbeu9vDlgkepMeNyaQ
http://purl.org/np/RArEg5-yvMkqyrL1cN55xqhNeydgHqGrJx7sPjCYZ6it8
http://purl.org/np/RAowIHvE_cMb3B7VRR_HIP9sM5lnlRGiQDmKqL1cxFAyc
http://purl.org/np/RAHmvzdl-80jtSyn18OgVBbeUc07anF7K93Gde6SxbIZw
http://purl.org/np/RAgtFSptHE2etPKoMZOzJ9pzSPmUOGFj_KTBAtTCGEWA0
http://purl.org/np/RAAnt1YKH6K7xFZeI_VIkeDQokxZM5mz0Or4y9Mz1o97k
http://purl.org/np/RA4H1CPJ7YVgwiy9mu9_BTmBKu15gOyQJus8089NdORm0
http://purl.org/np/RAPpZIuYb4Q3jRp8OBSB83dltFyaiiayTylHWc4cEuRIQ
http://purl.org/np/RAxkzPSjaGdzDxaeEuJWK2F4Vfde9gnyq6FK2XMFDwgiA
http://purl.org/np/RAzuI8cdzL_4T-hy0evC4PY84kYUXo-VN9e6RvdB2GKgY
http://purl.org/np/RAzMChyn_cvJfsDbvlZFtNk2vALGT31jyQ5fg-XX3vJ-s
http://purl.org/np/RAKhQUaLzA2G6zpdDGqBkbxwegjl6Ak28DO_0ZlT6G4Bc
http://purl.org/np/RAi0i2aC9aBOfHFUedbfP8QbbgtYJF_A9E3P2KnZ8MU14
http://purl.org/np/RAPjdJK_mKmROq-jNyi2zby1brrxZ8AomWT8XjTKO6F5I
http://purl.org/np/RAIZdSg0rtI4P2hn7_U-Brzgtnjlh4f5TE_BhpTNsku78
http://purl.org/np/RAwEg9QegJ8Yg9MWhsPX-jFv0LCOAXj9B4Cn9l0ZvuPEk
http://purl.org/np/RAhMzR9PZchCbjSdl_eUqVmuCWhXH_ePc3yF5M6xo8LrE
http://purl.org/np/RABqs0voTpZjcSTTtyS6WIi3Fd4Za6uQmvBE0_w7wNWY4
http://purl.org/np/RAD4XQS1DXALtJcPHNkn7y9M3DFjZuc4UWAnfdjgtUxSc
http://purl.org/np/RAsxLZMQsm2YlKk8ju48BCvxGbPLmVH8NMXNUAtuYZG0w
http://purl.org/np/RAqgqHBjme9yoiXu7-krrW1uHmS771JjNDQ0K8f1ky7D8
http://purl.org/np/RAFi6DZ3QoJaRI-Pyn1k1PTMWk7o6f-9XDdZveVg-Aomw
http://purl.org/np/RAg-nSvQQV9VXjMouhB_xSjeEEdnYstZH1ebFOdR9zVEU
http://purl.org/np/RAGG3BYvzA9wR4jmmeAmE15zQ9KBLNGPmIIPpWh_nCi5M
http://purl.org/np/RACF2Yg9lCvNwjlcbkyOMizAkU2t1X1K6NsfYbpbQk7Xo
http://purl.org/np/RANegR5t3VApsZ7sEkQdrNyv1TEYIFQds9XXI1uarfmN8
http://purl.org/np/RAf9h_bi6HB0UtUF7JMgt3fy_hTRzDK_OfOlDmTfjrBLM
http://purl.org/np/RA8Bw8rc3LhRQnXdZss4BoOy8cglUqdcuiB3nKq8hptNE
http://purl.org/np/RAz3TCPhy_mhUtC_rB92rVXbgIeR_YajTkNb7KVQD1Ny4
http://purl.org/np/RARtxlJhp3qLVoBaak3mg9qjBnmva_R1KlFr5U159B-hI
http://purl.org/np/RAhlnTORajqOxkpAoQPPTHGtJBiPcTVUepkIMUZwF9-k0
http://purl.org/np/RAjz0nKHGxFbENgB2BN7AylkOKnwdVgxYIu2KX_8NMZN4
http://purl.org/np/RAl2f2FKNUC_iHDx793eYmLxUVHVnBYWdtgHiYuamA6Jw
http://purl.org/np/RAM4miJDGbzr0w1VV-8_rgks8JGr9g5yaDN3HoYo2H9T0
http://purl.org/np/RAuVcjQVmwsMGTmV9NkVDwemOvwdm0EGCTSsOfM1slCrY
http://purl.org/np/RAZV7VdWWBjFEIpmzqUudlg46zzipKCJNpfkJXhEKdaIU
http://purl.org/np/RAeQXBCLaNCea4WYJaQ_XlKoWFOGgM50zqjMjCuH6zmZM
http://purl.org/np/RAri5k4yNvkDGx76pet5y4cJFIaRnM8Cb_wYtRtocicwo
http://purl.org/np/RA0JAnTeZk7UH64wvt05e2rksQNdM7Lpbg3wX9bfZgtmc
http://purl.org/np/RA9PBnR9l3KHr3rfm6TrDsf27LPS2TJEGRaTGqDOc_8bo
http://purl.org/np/RAziisg_S35MBOxKYXcy23mVXs6zqWtcAuw7r9Omd1SII
http://purl.org/np/RA4DdeBZluxqSTr_YT_LVYw4u3c-d5f3f2aMnscLvpB5k
http://purl.org/np/RA-NHiWeD_b9EyigeFtA2Am2z4BbtTJNS-wYkoB-qf0-k
http://purl.org/np/RA887FH8AZvYFLOVf8dhEMPpc8l6JP-q6yybkUg4VazCI
http://purl.org/np/RAcDpBj5DUhnxJLbyFPbm3YBy0wJ-dGh3-a_HcXdWtTcU
http://purl.org/np/RAwo__Cy7l_6W-VKRhRM1MKk7-Jr_XWlu7z8sXROqeR68
http://purl.org/np/RAvlmgxW5sG45tm0M6_MQK7jtDXCQhxCyPzdyJxmQhv14
http://purl.org/np/RAMeG2Rwn3zkcJLU53VbKwSCLxQL8Ss7CV81vs6TkKLek
http://purl.org/np/RAUpqCP66IyZ3v7DFjv4mhZvkot0WsrCoq6eM6yg5MuHU
http://purl.org/np/RAkq_B2KChGQpP1dn-aVf0dNmBcoSZi291HE8caQPbcAU
http://purl.org/np/RAm_WJgZmurPqAXA5KYf-uoH9mTrkLaNxpUs0gJ0DL7dM
http://purl.org/np/RA7R6kJu0QfsxJgF9KDaKDxAbuZz5NlJ9RSd1dpA_TUjw
http://purl.org/np/RAbYGDE27fjI5qTckXklj4g0ym4PnZGulmF2jN0MNt4m8
http://purl.org/np/RABtyhat8eNcz29hr3caN886bzaFbxtYB7xy74b5-m7v8
http://purl.org/np/RAOuun9B68sM1VMlYrq6Bxt9_9Z1Zq_O56x5CvDtNqesA
http://purl.org/np/RASKSJs2TiPqG9JErQ7ixKI6tEhXGYPElzWYN7xtQSiog
http://purl.org/np/RAxUdYEQaliw9EsEnvRAIVSl1FmPO7y_78bw7wJio_FFA
http://purl.org/np/RAT7nWZzE2VBifWc5NlTKViZnPMVT_Zk0NVHjJpOnAkhc
http://purl.org/np/RADxNE4LbidQZRy0knJM-8RuuinMXaYyDw8g5FQPKl284
http://purl.org/np/RAA7OnnJAKBafk4iYT3U2GQN1F0PbJ8IJfU4YtZ20f8JQ
http://purl.org/np/RAANP7AWgyZRaS2WgNcGDfp8-4bXv0blhKapMcUrrWvos
http://purl.org/np/RADZUYUDV0nG8JttvApmKf_lqbxruHmRWBsO4WuFPRfjQ
http://purl.org/np/RA3q8bDtZ3mHZRPPftGte0Y_r7ZEOy0NvM1tcJArDm20Y
http://purl.org/np/RADrUsLdKijDGJNvINN2mXqWAYysGkWScFnfyMrHCyvE8
http://purl.org/np/RA-_lHIZGRE1JVTzCK0XKZ3OR7vV9GdFCsmBIyfX4kkjg
http://purl.org/np/RAWE3WS8fQA0SeVEMbkLtWsJGAXnxxmjFvABHqHBPo20E
http://purl.org/np/RAhZVakW246qGSP9_ITnfok0SmI6LIh-YZlxbJU0j5byc
http://purl.org/np/RAAgR5ZKIIvujTwNwwxr6-bsjF1GXk_W7Zx7qxEeLrOX0
http://purl.org/np/RAOiDCcI5c4RXamzaP9TNY8XM7L-7UQ7shm79KrlDgnH8
http://purl.org/np/RASFlduD100bhC4KByOBSOTPVrTL6J0F8JcLm6InPWBAY
http://purl.org/np/RAU8B7coDDNZyKeEzYNteHriHv5RIFmHJNfRHjvUFK6l0
http://purl.org/np/RA6iSsRzRDasLnPEDR976ah7-G2Sg7rVbdkcu3pQnvbl4
http://purl.org/np/RAP8dkcFlSSR8bN0PosCy5ecB6FSaxUuPDGP_xV_celdM
http://purl.org/np/RAPRtkUm8oKYy-74SAHFIlAPS1E-Xu7GcbvH4g9_qfu_U
http://purl.org/np/RAXe7dhCnHCyL93kLF6gvSu1qUeeIGqggCxp8hvjv9zXw
http://purl.org/np/RAqoSsRsf1BJdGcfWJ9FN8kdqashnUKUw_i-YsB-Lk8Cc
http://purl.org/np/RAFCPGyWsPcZarXDn5Dg9IMu-7BQskfH3wtAFqhakJoNA
http://purl.org/np/RAMJ69Peyx9r4lGvkvryD3I7rMP8Yb6FuCjyVg-ZfBV0c
http://purl.org/np/RAiSvT9Iy4-poxt0VEtNBO_uhHBDiLohEIMuHrMPab9r0
http://purl.org/np/RAt0mkGH-IfogzEZ-KlBw6TwI2aI68zkrbYhxphxyddLk
http://purl.org/np/RAfWeu4D4vQEXWE-vEMY1QdeZrPyfLpDQxzdDPQSqyjwA
http://purl.org/np/RA_Uo-dmuwdyOE2SEt8bqDdJz79-kcTNBduWR8ij_N_6s
http://purl.org/np/RAgUHK4iSXUnhf-DC6ucahOiUh4YW589FTM54XPmciqzU
http://purl.org/np/RAaqV5eehX-wlnotoT6iyGt-B3Dx1HFO5W3lTLLDGISR0
http://purl.org/np/RA-pqz7azyMGoXCqzIkUz6p7Jz5U3fM1R0AJzDVFr5nDw
http://purl.org/np/RAmrKttaMpkP7K9xhynhlbmZdWBCxf2IoN02myvGTeMPI
http://purl.org/np/RAORqcMHEwaiqXp14QWgjS8iWP98rUtRGbrm7414ya1xI
http://purl.org/np/RAab3-nhUKQnW98PX3N4FAd0jBx5SI3QLV3yXyIM8Yi34
http://purl.org/np/RAXI_nW8Zlmww61UVHj6ElDn2-eKE9qmSVIjvT6oFFJ2k
http://purl.org/np/RAtIBRI3SDy_TT7ySUdebUFyTJl1HsvL1T4WIfl9Y1o0c
http://purl.org/np/RAxPQEgz3BnRajONd3dauM3dRrm7WteJrA9kGbQ2kbXiY
http://purl.org/np/RASmvEd9Pl6MZbWR0U4_zEvApfg_qjH9JEHoLP4EBrF0o
http://purl.org/np/RA1lac797RgY6PwQMN55X5aLUTV9KB04vhRMmZ3JDsU9w
http://purl.org/np/RAWqxXbzHZHj9cs_IiNzC9OYVw1LHPOPIdiNYgLeHPHcI
http://purl.org/np/RAbTgl4Va4--Qf760bdcdtRz6sHysMsAE0v7dStDhDB-w
http://purl.org/np/RA5ff2pPMe05nBHBpv2dvCoB6wBnRkMyI6agJCAUW3p8U
http://purl.org/np/RAAvxdOwZmP5RB7BlUsIC6CqXDNhSiIP0r4RhJP8WHMVM
http://purl.org/np/RA_B9Iu_OYMKCwRNFGwQy2ZTe5iKd4XmkgJS5HzELtEZo
