# Supplementary material for: Nanopublication-based semantic publishing and reviewing: a field study with formalization papers
Source: PeerJ Comput Sci. 2023 Feb 21;9:e1159. doi: 10.7717/peerj-cs.1159 (PMC10280262; doi:10.7717/peerj-cs.1159)
Supplement: Supplemental Information 1 — This repository contains data and code (SPARQL queries and scripting) to extract the published formalization articles (in the form of nanopublications) from the nanopublication decentralized network. It also contains the scripts made for the automatic visualization of these nanopublications in the form of a graph and a script to create the index for these nanopublications.These formalization articles will be published in the IOS Press journal Data Science, in a special issue with formalization articles in late March 2022. See https://github.com/LaraHack/fpsi_analytics [file peerj-cs-09-1159-s001.zip › fpsi_analytics-main/sparql-results/sp-reviews.csv]

review_np	newversion_review_np
http://purl.org/np/RA6RJQ5m-nPsy7TccqDC0yc4OvmQRZmW4_i3gen4R9M6s	http://purl.org/np/RAfuhBFBnJCFGtS0U12lFjg7ntVfloITeuxGqe1Z4Jhao
http://purl.org/np/RAfuhBFBnJCFGtS0U12lFjg7ntVfloITeuxGqe1Z4Jhao	http://purl.org/np/RAOaHjJf_7NLnsZCok_mm5vARZ8Jn223owehNSoKjG7Oo
http://purl.org/np/RAj1G2arQ_zYz7c8P5bQzeOwyt02NC5Ue2rfcxf5k6yOg	http://purl.org/np/RA6gx8VCH_HFRNWV3Vuf1gxmjoECFUqYVgJ3aVapFfHls
http://purl.org/np/RA5FlrUsfDenGL9K_VknFw04YrFaoIisEb1ZdHDmX6GtE	http://purl.org/np/RAiVA25Dj5oyJtyGmVIpLd57TeDJcy6kz5Q7P_WbuMOBI
http://purl.org/np/RAiwsb06QVM1B9Voz3AxzIaZi_JUgVA_0bwMMPxgYoXkg	http://purl.org/np/RAOQfDNyP0cEiYppEG27gQuAaJpI55sOTmdfCP7JWctfc
http://purl.org/np/RAF0I0vcddXt9HW7oCSOCKvESCcrrORSqMVzRBy_qj3Y8	http://purl.org/np/RAfnoWhgpCJFcgNOTQ0QE0cTGdIUPZmsvJfNNAQl9asxw
http://purl.org/np/RAWlegnHJ8SBYyruSosJeU-ir7BU7nzINkt-KgDDtcCAM	http://purl.org/np/RAi3F4Zuw82UXdKRaGgjoBWujM1kfHxMVVJFkem1pFHhw
http://purl.org/np/RAHd7jG-Bo68xDEZGm7dmd_h2y4d88GZPbdipN770sA-c	http://purl.org/np/RA9liKqSCnL2E1qLfjr0tgw3LYQVjEhns5Noxpmb23nv0
http://purl.org/np/RAr4VLVJ09j7EkPwPKW8OxIJGW3my2w_q9Qr8_isYynuw	http://purl.org/np/RAkh8i194_QadxVVIVMWMzfOyXz9D_3gKiUR4mxn-mM8I
http://purl.org/np/RAFmdUhujtbu6fOVnxgTVUlqlrPVu1TAma3Ba4fWGw3e0	http://purl.org/np/RARduGmw6u6XKRLA5nJyNp-B1GsIcgJAqW0GW5TkwLiMs
http://purl.org/np/RAdIfKGGchuMOzaCmeYuaPKFN4jfq_W7YH7YTBLJE_-1c	http://purl.org/np/RApSKKPqmRuMaLZBWtWN9X-xqWxieDg2VmWq1HySMnD-k
http://purl.org/np/RAHzUoVe64B0__SjHxEWo-5jSzzxootr_quip_GGWshW4	http://purl.org/np/RARu0NIs9zVJw6hm-IF2X-FT84wOEvpgLxnfCeBi94s1s
http://purl.org/np/RAYNnSH1XvmPcxov174LJdFfPuP3bQT6SLktCZNJm8AP0	http://purl.org/np/RAlfwCE-scqpM-dRmws8nlsgueZLmaq__NIzVW5Rui71M
http://purl.org/np/RA6lxb-WY_kXYi0NAxIIus4uO_A8QUKfwbIImynkyhwvA	http://purl.org/np/RAorOLuZlfyIYI0GypT2_X-Z7Ern_E-P5YieLFu-xSB1s
http://purl.org/np/RABtdOLT-l2EkmYbzD5OX_FxVYjB0UHMyvUFcMN218E-A	http://purl.org/np/RAIolZf0Ko5Klrr5FWt0Wqr_GrNa2PxyxLhlz8y4eGIUk
http://purl.org/np/RA23b3K08ecv45XZJbWHvNfv6e-8w_48X7VW5q7LUyyms	http://purl.org/np/RAaFeW4Bj3Y7DpKTdi8d3XZVF-8rZJS2v7St62NEdOumg
http://purl.org/np/RATTYklfFzBbXntIlLTTq7JhQUcg1oWCPhF1ZBWR5G3r8	http://purl.org/np/RAy-yPfCs1qyCgcXIuItdCQ2w5TJMmOSifQ-Tog8yt1N0
http://purl.org/np/RAR3HGoKQM__H3hMyXc-2uHUTHcSoWFmicAu5BynhZRLY
http://purl.org/np/RA6gx8VCH_HFRNWV3Vuf1gxmjoECFUqYVgJ3aVapFfHls
http://purl.org/np/RAkEKGauZLl4Vs9giLT5aqCJlAIzpD8Iu9MD8kMMgs70s
http://purl.org/np/RAOaHjJf_7NLnsZCok_mm5vARZ8Jn223owehNSoKjG7Oo
http://purl.org/np/RAM0AF2wYX0vr9wXf1svfJRL0_PhceAnWVb6VVTXunA7U
http://purl.org/np/RAZILddOsbnRuIyfpgRsEPSBdwJB6VVZexDnSK5OGfWiY
http://purl.org/np/RA3bgMLuZraOIlR0MkZATsU_eFtfym5V3kPkGqzXrWykg
http://purl.org/np/RAFMU1Z7kxuFhoaqJG7I_W1NnplPYKB7Cm1eEhFeCtvM8
http://purl.org/np/RARw63N4ShSDNoVWjzrGlBDQL145KY5lku9ANh24rRE74
http://purl.org/np/RAOQfDNyP0cEiYppEG27gQuAaJpI55sOTmdfCP7JWctfc
http://purl.org/np/RAiVA25Dj5oyJtyGmVIpLd57TeDJcy6kz5Q7P_WbuMOBI
http://purl.org/np/RAQTRlVBNlJZj7PvwVwpt3HBq56n30DbcIWJZeogGEJvs
http://purl.org/np/RAcOHD6Srpn9Fm0pR0OeprCklZYJj4THRcOcHT3Wj0oEE
http://purl.org/np/RAfnoWhgpCJFcgNOTQ0QE0cTGdIUPZmsvJfNNAQl9asxw
http://purl.org/np/RAgOEyseOAaQI6ITOteiHjDMmtRs5xLFEVDFvwkzfTUyE
http://purl.org/np/RA9RcAQhZ9tZvErcz-xEsptVcUx84CnXC1hvEUsp2N2vs
http://purl.org/np/RAx9yefsz4xInPLYTsVs8cL4e99c9f13resjxhoeS8b3Y
http://purl.org/np/RAS1chwiFRQKcwV_D5PeEKo0B1wiqvzfKCwyGRvabebyA
http://purl.org/np/RAryFiNK2xO4qdxH4NEz0CVbj0poeY_Vn5NBwHhrKdIOk
http://purl.org/np/RAi3F4Zuw82UXdKRaGgjoBWujM1kfHxMVVJFkem1pFHhw
http://purl.org/np/RA0LO7yFU6d4M6FEzjw-r0Gyuu92B8giyMMKDP-qbvE1c
http://purl.org/np/RAZdY-WdpmVRAUyjgdEGhFDG2mD-j8xg1I27hNIQGkltw
http://purl.org/np/RAkjk3apcZT3cBU-snbQ2ciW9BpOX_Y25ONOAOjxjOUPU
http://purl.org/np/RAio--7IbPa3_ZSG3GspUsXeWP2ZwMIzy4Kzos0yZ7NIw
http://purl.org/np/RA9KmNH-j6YINX5zo0Q-ykj8SfyW0c7HA-IK5qHxuf2gk
http://purl.org/np/RA9liKqSCnL2E1qLfjr0tgw3LYQVjEhns5Noxpmb23nv0
http://purl.org/np/RAkh8i194_QadxVVIVMWMzfOyXz9D_3gKiUR4mxn-mM8I
http://purl.org/np/RAwcS7tG-K9nhhDd2eAtKtHt5GwIhYUcA1no9v5scoU8E
http://purl.org/np/RA9jFuc0wOvjd8Tis5w09VDMnwWwGQaUoqqDV2665acHI
http://purl.org/np/RAS-uQZear9RltSQHw4wUJN-Rspq0VrnSD616wvEg2Hfg
http://purl.org/np/RAv2_GJH4PbaapFo6skynYinV9FFOEB9kPGw47HxC6IzI
http://purl.org/np/RAs-odsHvz6AqhLYAMELeRXsxbMiKb8f8NzMbxPyDba-Q
http://purl.org/np/RAVOvkxhwJyssN0QGAwwEkDLhJSyftqp9U-pp4aCHWIl8
http://purl.org/np/RA3d1wNhyQRILFaCc4WVBXd12ne3pJ-a9NHSGDWiScLJk
http://purl.org/np/RAE1u4Tgwx0z1kDe1Mcsdn6KRLnomKlqRZFRrTaX-HBcM
http://purl.org/np/RArrv081fT5rlRJhL6a-Ncimgzlp06badGVDj7kMQOZOE
http://purl.org/np/RA7e61cJDtKZCRpIrygSht_h8hp7kte2CdM1OtMiQzyBc
http://purl.org/np/RATnFOH121UVN_q4-PYwL98l_XRFhUb0PGb_hiSGnRD3A
http://purl.org/np/RAU_qtmakLsaxm2FkyTFgwP2bDHHBGZk9GBDeT0JAfGm8
http://purl.org/np/RAuw7Fo-S515A2z48B0fxQBxerj6EQCn5qFLKGQgkZpf0
http://purl.org/np/RA-PZUIhvhl__00ef62icnjpY_LPYPOIssulmbR31c4i8
http://purl.org/np/RARduGmw6u6XKRLA5nJyNp-B1GsIcgJAqW0GW5TkwLiMs
http://purl.org/np/RApSKKPqmRuMaLZBWtWN9X-xqWxieDg2VmWq1HySMnD-k
http://purl.org/np/RARu0NIs9zVJw6hm-IF2X-FT84wOEvpgLxnfCeBi94s1s
http://purl.org/np/RAlfwCE-scqpM-dRmws8nlsgueZLmaq__NIzVW5Rui71M
http://purl.org/np/RAorOLuZlfyIYI0GypT2_X-Z7Ern_E-P5YieLFu-xSB1s
http://purl.org/np/RAYaSkoABaiCEOFIF5NuxtfOtgQGv9YEXc1lhy9ZiVgjE
http://purl.org/np/RAcEWBk7k2IuF_3CHY_EMWEkGQxA4iKb8pLxFN-cyWoC4
http://purl.org/np/RAXC23M6PuzqJyPyI1PxD1kMbAO1hZuhcJ4UojR33sDmQ
http://purl.org/np/RAIBpY3_Ob-fGnTo23yCCu86P1KZzPNdqrime6sEHsUPU
http://purl.org/np/RA4ecYBb3WaYOd-9zB3ZsSSYAR9AvoeN6VC9HfIQfrprs
http://purl.org/np/RA_piT7JTF1kFBGqZnYKVswtQamhCy8Edj4eiA0Zatvv0
http://purl.org/np/RA0Ak_exioAtnRt7pfhc3qUE7CwgEdHMt89Frp7LWxdb4
http://purl.org/np/RAXdkg1ssTlRWvf-JaVLmxWC_REcW2KkRljhu_9PEBxLM
http://purl.org/np/RAmXsR4TSIJBif6OFLvCSe_3fbtgp79AeI_3adbcyiPPM
http://purl.org/np/RAEo0vVJDl36yjtiPu-Ndyqn-sDaY_NUy5Aax1qinamvQ
http://purl.org/np/RAGfzz5T3p5LQP9rTIpfIjBjsOX6BTL1jl5015NRc_oRE
http://purl.org/np/RAXqhZNkCtSHKHmtwk_PobxwQBCQiEkiCz5X8KVvpsZos
http://purl.org/np/RAXViOb_BV-sic87FPqPMaDRhCoy7ewM-7rheZyM79Uz0
http://purl.org/np/RA38HSbTw9IinK2q_4lp3aDhh-Jw7fASYLE-Vq3NrD--0
http://purl.org/np/RAopcyinEZK-YeTDygVClnLSOcEa-ui-PLtoZToQetNa8
http://purl.org/np/RAug-T7pRS3r66x8RLCgglvLWTUPEZU6eELmKijHnoMYM
http://purl.org/np/RAQh4gyQCcdD59fUytOc5kOtq7uoEER0ihJBcxKsheZHM
http://purl.org/np/RALWxVELKuqrkcO9ud2eXr0E2-ot5bl-0NpOIQi1ktrgI
http://purl.org/np/RAm04lBKr6LoOoqyfBw89BEyIZBGrdeLYSU-l1mDdh6wM
http://purl.org/np/RAlbgqbDxGI7DcECkLtvCoYCl0oC7JSjIM3Qmo6xsxU-U
http://purl.org/np/RA9B6Vj6uE6O9Uwjv5SLtxoA6CBCZONJgJ2LJUFhVHbDs
http://purl.org/np/RAPEhX9hEJCSMWUbeVGWxi2KP-WmzHXQWbSYsc_5s7rGU
http://purl.org/np/RAnF0KQ5CGBjL-pWk37fg2DXMkgZuzgDNvXnD7wPaTZjY
http://purl.org/np/RAtxvhGFng6jC64kXFZ8mmMDc1fsa5WPmRpL0fNoEGwbc
http://purl.org/np/RAw0HUK3Jg2wJNuyYBcyq2bDnWXkvpQjgcM6OvyUqPPgQ
http://purl.org/np/RAIolZf0Ko5Klrr5FWt0Wqr_GrNa2PxyxLhlz8y4eGIUk
http://purl.org/np/RAaFeW4Bj3Y7DpKTdi8d3XZVF-8rZJS2v7St62NEdOumg
http://purl.org/np/RAy-yPfCs1qyCgcXIuItdCQ2w5TJMmOSifQ-Tog8yt1N0
http://purl.org/np/RA157Nzn31vVtHtrMQgOXML5iyDjjlp3kkp9yVIKU8buw
http://purl.org/np/RAGIam9RdG-5otB3CCwDNg1h8pMjUS1Qy4cOLXRlnffjo
http://purl.org/np/RAmxClZM36_nbsLO4Kw8dyroPBv20DQH3lCNAOnqJXBZ8
http://purl.org/np/RAhoOM0_PnZ-O30J6Gz7rTy3b6jIRlAq_kKOD8wLYVcO4
http://purl.org/np/RAhyiHbc_7uGqAhD-DE4YPyX9uJ1Yg5Er9bTr0RhZ0vSs
http://purl.org/np/RA-miPrNdymKxeAk5hyVFlTQ35vPEJTF4YvmYAcQ8ufOA
http://purl.org/np/RA4zu3y98zRapBDzYOuBf--RkJCAgnQA393Pb_IHawWBI
http://purl.org/np/RAa0IEe29Lp_w4oGM-JZgP5AAgF1xcLx-aWkvwi5Sg9XM
http://purl.org/np/RAEXBWB39ZKCaNTalc0K6hrU1UdWQpRu7Rl8RDO4fBydo
http://purl.org/np/RAnghJFLSoLxO6AHk6tCbIa8wEus26nqgqO91BuMehvow
http://purl.org/np/RAkE7yrMj7qDvlTFP4aLOZCqtTInXGsm93kZaO7fkEixs
http://purl.org/np/RAnb5-OisRldUSR06piqwRDOZ7YKroF_RdecKroUtO2lg
http://purl.org/np/RAulb_vr2ZUKLUBUhsx8RWC75c4UViIcLXaMMbn7z4JuE
http://purl.org/np/RAz-E7YOwL-RCifo12zsEs0J50LlXkWwgcLpx3CTh3hGM
http://purl.org/np/RAZQ8pshLDm1v2imvtF2apl9rAP0MjeCpD0kZ6ky6mV24
http://purl.org/np/RAOBLvwlzrROjza_vzDuMiG8Ea1qc0JISyoNFt8OJDk3M
http://purl.org/np/RAFiUTEjerOTBy0fscTQrTDDKoqaGBL3NXPxterEVMfs4
http://purl.org/np/RAUIRPBS5xg8wc9LR6s4kiuTf5kSkyYlaHqIAO6LCqHMY
http://purl.org/np/RACefo-6H6Mu2grt1xMgw-_23yzqCmZXhE4cycALDXrHg
http://purl.org/np/RAvKVAhQ4K1XOV7VuVj7sOHu9DWTrzowXRH4qffzf5my8
http://purl.org/np/RAx9CGRhaeTQFExlb1xrUlk1tVSQv1uj58vesTalQOkLE
http://purl.org/np/RASUNuFag1tEc7eMPQZovFiQZtA29DIFplZ982LQdg838
http://purl.org/np/RA0AMmdDvY5MpFV1JIroq2akgWPYgSfyKLxpjoHn1Oaro
http://purl.org/np/RAl1q8Wcan6qcYeek9WHXv736vuPJr3x-M9ZoeZNy6_x8
http://purl.org/np/RALbwlXSd3y1WviWuEdITD87lSbTIY5r52sf1M5xz46YQ
http://purl.org/np/RA7k6cVTww-PUNrhFom4tp379xF9R4bB7O68igHo-4E1E
http://purl.org/np/RAqj2d3QxMBAvsKYuXlcHCLYq7DZ34GiSbUd5biYUItmk
http://purl.org/np/RAeSpvWpdaPJZj1L51mBnAq_AqWXmh5fKlEyOSdex64m0
