# Supplementary material for: Nanopublication-based semantic publishing and reviewing: a field study with formalization papers
Source: PeerJ Comput Sci. 2023 Feb 21;9:e1159. doi: 10.7717/peerj-cs.1159 (PMC10280262; doi:10.7717/peerj-cs.1159)
Supplement: Supplemental Information 1 — This repository contains data and code (SPARQL queries and scripting) to extract the published formalization articles (in the form of nanopublications) from the nanopublication decentralized network. It also contains the scripts made for the automatic visualization of these nanopublications in the form of a graph and a script to create the index for these nanopublications.These formalization articles will be published in the IOS Press journal Data Science, in a special issue with formalization articles in late March 2022. See https://github.com/LaraHack/fpsi_analytics [file peerj-cs-09-1159-s001.zip › fpsi_analytics-main/sparql-results/submission-to-superpattern.csv]

submission_np	submitted_np
http://purl.org/np/RABm7U1wy2kfOol84sbgyx2MYWx8H98Kgs48f6E-gg1DU	http://purl.org/np/RATc9O9tCdQPlrsJeGNsTNO0PbENIzdKa6XAOex7dXfrY
http://purl.org/np/RA2AsGFOtNd5iOxPvjA4ANQ2EVNqCeaYVynPs19tiIuEk	http://purl.org/np/RAmfrSLt-WVQVNTrJi6IlNk3ZiQyYBds0NYGJpUEsPjfI
http://purl.org/np/RAWI_6Wpnnvn5scKXazYTqMftavW-HW9S-Alqlh1lf6Eo	http://purl.org/np/RAGo62Hb_Bx1klF4pn1q1Ty40860e3A7Sz4hr2vojZ2wA
http://purl.org/np/RAAzPmVWXvodpYKPeeaxfRck9b62gGWE5C1-xSnQEb-Es	http://purl.org/np/RAWcrMY8mnsI26BfokKid75MO1c2uVenyW9tmxj0VhbnY
http://purl.org/np/RA_Oxu-sQ9OHwId1ff5dBPILr0A8bHSqtvBZsXx9ozk8w	http://purl.org/np/RAGgV-nRMWhmgtxx5n3yE29NaopuuDVDKAuZC8IzCATag
http://purl.org/np/RA0frq_DIL62KAINYDqz_jPa92eTO1py-n8x9Q0xKRSkU	http://purl.org/np/RAsdV8EQ1qn_lXOrgoG7mPaF1JXdFLzt2iYy4eMhMMuM4
http://purl.org/np/RAy7c1VP3jTV9ZVzDIgTeNIvYIwGn0fiJhxIvzdZ9Itj0	http://purl.org/np/RAIWvdnjqmOl2VP_eR2oFBxk97A_dw__FeusMzuRE9SIY
http://purl.org/np/RA1eLUsfsZjvCGBP_nWVWaQQKMxET71h_GGxSpotNaCyg	http://purl.org/np/RAPLWOEA5t6_Kx6vVHtibWm92pg1XTN6FIZdWuaTyoy9g
http://purl.org/np/RAvyymGXyJJgGj8_FQqGZe5i2DkAdL5BgyVwWf-YOVy4E	http://purl.org/np/RASZZ5T1Ca5gpCMPubKoypR_0WcSUkHiMaADu9o1BS1Xs
http://purl.org/np/RAiL9z2iIO4MJFG3B5OzJjc222c_Nbi8Mq3IV1Reys76g	http://purl.org/np/RAxxJWyH8OdTJLs-ZY1q5jVq1OWFNOoLFvwEcUFyR8EEo
http://purl.org/np/RAs22kXX7N5azIwj-a4h5hbRD9Q4n_V228PGLs4gU21Cw	http://purl.org/np/RAjk3YoNydLhbuD4BV9FD21ecELazvZibHHM7IXtJd-4A
http://purl.org/np/RA9OIEkDfzAXvpUfUi64J5OUGqspF59RBIkAVIDxkjRjE	http://purl.org/np/RA2JlYTWhC4PuhqFITergBXYM0CdZ_H-uTJ751rOIntlU
http://purl.org/np/RAeoac32KBT_xDg8W5F8O8aDrLeBG_QZTeEwcIiMwCKnc	http://purl.org/np/RAYJe1ruxzvy8idQGuxziYN4ri8OFeKZxzK-QdJPvDug0
http://purl.org/np/RABz7zzArEi6Fd3oXlRMCC3rpqtGjvB56TW2oIb6jCe5U	http://purl.org/np/RAWCmrfeUUoh1tOl_7qFYoWgrYeonmX4FzAFboCSEoL-s
http://purl.org/np/RAcXejWBl2yH4PgxGJjxurb3zZ5uAdZqqjxBdqrlEiahA	http://purl.org/np/RA5rRFy9eDTZSTyVeuTrAO7aCg_JPcq1cVmWWjc-kjFOM
