# Supplementary material for: Nanopublication-based semantic publishing and reviewing: a field study with formalization papers
Source: PeerJ Comput Sci. 2023 Feb 21;9:e1159. doi: 10.7717/peerj-cs.1159 (PMC10280262; doi:10.7717/peerj-cs.1159)
Supplement: Supplemental Information 1 — This repository contains data and code (SPARQL queries and scripting) to extract the published formalization articles (in the form of nanopublications) from the nanopublication decentralized network. It also contains the scripts made for the automatic visualization of these nanopublications in the form of a graph and a script to create the index for these nanopublications.These formalization articles will be published in the IOS Press journal Data Science, in a special issue with formalization articles in late March 2022. See https://github.com/LaraHack/fpsi_analytics [file peerj-cs-09-1159-s001.zip › fpsi_analytics-main/sparql-results/submissions.csv]

submission_np	newversion_submission_np
http://purl.org/np/RABm7U1wy2kfOol84sbgyx2MYWx8H98Kgs48f6E-gg1DU
http://purl.org/np/RA2AsGFOtNd5iOxPvjA4ANQ2EVNqCeaYVynPs19tiIuEk
http://purl.org/np/RAWI_6Wpnnvn5scKXazYTqMftavW-HW9S-Alqlh1lf6Eo
http://purl.org/np/RAAzPmVWXvodpYKPeeaxfRck9b62gGWE5C1-xSnQEb-Es
http://purl.org/np/RA_Oxu-sQ9OHwId1ff5dBPILr0A8bHSqtvBZsXx9ozk8w
http://purl.org/np/RA0frq_DIL62KAINYDqz_jPa92eTO1py-n8x9Q0xKRSkU
http://purl.org/np/RAy7c1VP3jTV9ZVzDIgTeNIvYIwGn0fiJhxIvzdZ9Itj0
http://purl.org/np/RA1eLUsfsZjvCGBP_nWVWaQQKMxET71h_GGxSpotNaCyg
http://purl.org/np/RAvyymGXyJJgGj8_FQqGZe5i2DkAdL5BgyVwWf-YOVy4E
http://purl.org/np/RAiL9z2iIO4MJFG3B5OzJjc222c_Nbi8Mq3IV1Reys76g
http://purl.org/np/RAs22kXX7N5azIwj-a4h5hbRD9Q4n_V228PGLs4gU21Cw
http://purl.org/np/RA9OIEkDfzAXvpUfUi64J5OUGqspF59RBIkAVIDxkjRjE
http://purl.org/np/RAeoac32KBT_xDg8W5F8O8aDrLeBG_QZTeEwcIiMwCKnc
http://purl.org/np/RABz7zzArEi6Fd3oXlRMCC3rpqtGjvB56TW2oIb6jCe5U
http://purl.org/np/RAcXejWBl2yH4PgxGJjxurb3zZ5uAdZqqjxBdqrlEiahA
