# Supplementary material for: Nanopublication-based semantic publishing and reviewing: a field study with formalization papers
Source: PeerJ Comput Sci. 2023 Feb 21;9:e1159. doi: 10.7717/peerj-cs.1159 (PMC10280262; doi:10.7717/peerj-cs.1159)
Supplement: Supplemental Information 1 — This repository contains data and code (SPARQL queries and scripting) to extract the published formalization articles (in the form of nanopublications) from the nanopublication decentralized network. It also contains the scripts made for the automatic visualization of these nanopublications in the form of a graph and a script to create the index for these nanopublications.These formalization articles will be published in the IOS Press journal Data Science, in a special issue with formalization articles in late March 2022. See https://github.com/LaraHack/fpsi_analytics [file peerj-cs-09-1159-s001.zip › fpsi_analytics-main/sparql-results/superpattern-to-classdef.csv]

submitted_old_or_new_np	class_np
http://purl.org/np/RAGo62Hb_Bx1klF4pn1q1Ty40860e3A7Sz4hr2vojZ2wA	http://purl.org/np/RAPVWYH0x-xyDa9PfBcGUFly3m1FNEO43KG9s0uH-y6yo
http://purl.org/np/RAPLWOEA5t6_Kx6vVHtibWm92pg1XTN6FIZdWuaTyoy9g	http://purl.org/np/RAodU4AmRjfzyjwtJK3luO0iyRJJPUBjkijKWdlMHvack
http://purl.org/np/RAPLWOEA5t6_Kx6vVHtibWm92pg1XTN6FIZdWuaTyoy9g	http://purl.org/np/RAFQovt9yQD7nZ2tdZ9_Uhpb7CsfT3k64pK7dh63xd-50
http://purl.org/np/RASZZ5T1Ca5gpCMPubKoypR_0WcSUkHiMaADu9o1BS1Xs	http://purl.org/np/RA9UaQM3wVa9xRAmL9CWEXyhDbcgvHlPoGTw4pnKaHYL8
http://purl.org/np/RASZZ5T1Ca5gpCMPubKoypR_0WcSUkHiMaADu9o1BS1Xs	http://purl.org/np/RAXecDWH8gZVp7FZRP1m_Fg6EXH_uoZGhKN9blfN9lrfI
http://purl.org/np/RASZZ5T1Ca5gpCMPubKoypR_0WcSUkHiMaADu9o1BS1Xs	http://purl.org/np/RACS5sSm45MGbuJrztnPrpdu1AuLiKxDni-6JcKzN5ZtM
http://purl.org/np/RAYJe1ruxzvy8idQGuxziYN4ri8OFeKZxzK-QdJPvDug0	http://purl.org/np/RAlKYv_sE8qwiSqsRdcr7KrkU1bsqlqiFmhDPtPBwpLrM
http://purl.org/np/RAWcrMY8mnsI26BfokKid75MO1c2uVenyW9tmxj0VhbnY	http://purl.org/np/RAY2Gg01ffDVLprAakuMqpizAjksasRtTal_UsCf94LL8
http://purl.org/np/RAxxJWyH8OdTJLs-ZY1q5jVq1OWFNOoLFvwEcUFyR8EEo	http://purl.org/np/RANAxL2OxGmP9VAN6cUi_0KEK0rJb9bPn4l1A5HquXKrI
http://purl.org/np/RAxxJWyH8OdTJLs-ZY1q5jVq1OWFNOoLFvwEcUFyR8EEo	http://purl.org/np/RAtsHwzNs36rGrLnoSbGrPD351Qw033Acoe4zmdXhsYlM
http://purl.org/np/RAWCmrfeUUoh1tOl_7qFYoWgrYeonmX4FzAFboCSEoL-s	http://purl.org/np/RAjD4-Q2kO_cIUE52rde2uWbV3RtuCR90geXW90il2YX4
http://purl.org/np/RAWCmrfeUUoh1tOl_7qFYoWgrYeonmX4FzAFboCSEoL-s	http://purl.org/np/RAuLZtfsHn3NGe0Md8lLNvYmBseEtW9v1rVUVfJCpJYUE
http://purl.org/np/RAjk3YoNydLhbuD4BV9FD21ecELazvZibHHM7IXtJd-4A	http://purl.org/np/RA6snbuih8c4A_1jDlDPtYXKBcO5KE5jdoQUtu3V2xPY4
http://purl.org/np/RAWcrMY8mnsI26BfokKid75MO1c2uVenyW9tmxj0VhbnY	http://purl.org/np/RAEpHUXRKtaLE3Z24sgIUdaxwTBsK2bjshyq9yF00145Y
http://purl.org/np/RAYJe1ruxzvy8idQGuxziYN4ri8OFeKZxzK-QdJPvDug0	http://purl.org/np/RAIwMZ0StXU9DCY1WGoJMwD2NAc30mijCb0FML8TXIB0Y
http://purl.org/np/RATc9O9tCdQPlrsJeGNsTNO0PbENIzdKa6XAOex7dXfrY	http://purl.org/np/RAUxfk7XeLxn-2hiX3xWSlE5LXgkNW0MIFBGe2h3Bb3pM
http://purl.org/np/RAxxJWyH8OdTJLs-ZY1q5jVq1OWFNOoLFvwEcUFyR8EEo	http://purl.org/np/RAY3LaUoVtBLj9CN36wyyvTIjSMsACErVtEApnA12zjy0
http://purl.org/np/RAWCmrfeUUoh1tOl_7qFYoWgrYeonmX4FzAFboCSEoL-s	http://purl.org/np/RAvOAyEg-J8ynmZNrkCgg5XqGuqRo-dXcGFvgDLxtY6ck
http://purl.org/np/RARJ0_1q3YAzn-eG1FPe0pIA1devVb3OghE7eseaT8Jvw	http://purl.org/np/RAFQovt9yQD7nZ2tdZ9_Uhpb7CsfT3k64pK7dh63xd-50
http://purl.org/np/RARJ0_1q3YAzn-eG1FPe0pIA1devVb3OghE7eseaT8Jvw	http://purl.org/np/RAodU4AmRjfzyjwtJK3luO0iyRJJPUBjkijKWdlMHvack
http://purl.org/np/RA2s_pc2e-TxVeMPQo5nFqDMw87UUh0bpAv0xrWihSVNQ	http://purl.org/np/RAodU4AmRjfzyjwtJK3luO0iyRJJPUBjkijKWdlMHvack
http://purl.org/np/RA2s_pc2e-TxVeMPQo5nFqDMw87UUh0bpAv0xrWihSVNQ	http://purl.org/np/RAFQovt9yQD7nZ2tdZ9_Uhpb7CsfT3k64pK7dh63xd-50
http://purl.org/np/RAV05xfgocYr3KSLARsRID1_UoegsUL5PxxnxorQKUvPY	http://purl.org/np/RA9UaQM3wVa9xRAmL9CWEXyhDbcgvHlPoGTw4pnKaHYL8
http://purl.org/np/RAV05xfgocYr3KSLARsRID1_UoegsUL5PxxnxorQKUvPY	http://purl.org/np/RACS5sSm45MGbuJrztnPrpdu1AuLiKxDni-6JcKzN5ZtM
http://purl.org/np/RAV05xfgocYr3KSLARsRID1_UoegsUL5PxxnxorQKUvPY	http://purl.org/np/RAXecDWH8gZVp7FZRP1m_Fg6EXH_uoZGhKN9blfN9lrfI
http://purl.org/np/RA31i_rg9LnYJRYLOqdzQRJBzMiCusxBgHt5OPOKSeE2k	http://purl.org/np/RA_uqYtoBEELzYKz7H3Yqp9L_sHdU-kgL8R5EqmBsTVzE
