# Supplementary material for: Nanopublication-based semantic publishing and reviewing: a field study with formalization papers
Source: PeerJ Comput Sci. 2023 Feb 21;9:e1159. doi: 10.7717/peerj-cs.1159 (PMC10280262; doi:10.7717/peerj-cs.1159)
Supplement: Supplemental Information 1 — This repository contains data and code (SPARQL queries and scripting) to extract the published formalization articles (in the form of nanopublications) from the nanopublication decentralized network. It also contains the scripts made for the automatic visualization of these nanopublications in the form of a graph and a script to create the index for these nanopublications.These formalization articles will be published in the IOS Press journal Data Science, in a special issue with formalization articles in late March 2022. See https://github.com/LaraHack/fpsi_analytics [file peerj-cs-09-1159-s001.zip › fpsi_analytics-main/sparql-results/updated-to-classdef.csv]

update_old_or_new_np	class_np
http://purl.org/np/RASPvPrnUq6SOsOkrgOsUvRbsfmC7dHd73FgUA6oRmlGg	http://purl.org/np/RAYXLV7qwfx03AGH7k5ZP6zeMj_vx2kj88z5UQ5OX3C90
http://purl.org/np/RA7MgxMCcVykE2RBJHm-Ou_CuuhPXqfcinswtIfjXReOc	http://purl.org/np/RAIwMZ0StXU9DCY1WGoJMwD2NAc30mijCb0FML8TXIB0Y
http://purl.org/np/RA7MgxMCcVykE2RBJHm-Ou_CuuhPXqfcinswtIfjXReOc	http://purl.org/np/RAlKYv_sE8qwiSqsRdcr7KrkU1bsqlqiFmhDPtPBwpLrM
http://purl.org/np/RAB_yY8X4BUuS9HMBso8SvvPfBX31cb8cCv41SgfyMBew	http://purl.org/np/RAvOAyEg-J8ynmZNrkCgg5XqGuqRo-dXcGFvgDLxtY6ck
http://purl.org/np/RAB_yY8X4BUuS9HMBso8SvvPfBX31cb8cCv41SgfyMBew	http://purl.org/np/RAuLZtfsHn3NGe0Md8lLNvYmBseEtW9v1rVUVfJCpJYUE
http://purl.org/np/RAB_yY8X4BUuS9HMBso8SvvPfBX31cb8cCv41SgfyMBew	http://purl.org/np/RAjD4-Q2kO_cIUE52rde2uWbV3RtuCR90geXW90il2YX4
http://purl.org/np/RA0HU7k7XUj81ioBftZFk7ywHx5uBBlVgXduglUYgyW5w	http://purl.org/np/RAUxfk7XeLxn-2hiX3xWSlE5LXgkNW0MIFBGe2h3Bb3pM
http://purl.org/np/RA0HU7k7XUj81ioBftZFk7ywHx5uBBlVgXduglUYgyW5w	http://purl.org/np/RAkCjYmMU3obIrC4IpwUw84JW1ymd312yz0N0g-R9yes0
http://purl.org/np/RA2hde9hXKfi0juhaF7yWd1aKsyZknPYj2Od-rLlAKmSM	http://purl.org/np/RA5Txa3acYP9_MUWEw7s7wenDTB1QXNMB7UehJW-2E-_8
http://purl.org/np/RA2hde9hXKfi0juhaF7yWd1aKsyZknPYj2Od-rLlAKmSM	http://purl.org/np/RA6snbuih8c4A_1jDlDPtYXKBcO5KE5jdoQUtu3V2xPY4
http://purl.org/np/RAN_chNfWR9hbEkfjwOfMpq1piwOgAj6q2sJ-qbDzaLOk	http://purl.org/np/RAY2Gg01ffDVLprAakuMqpizAjksasRtTal_UsCf94LL8
http://purl.org/np/RAN_chNfWR9hbEkfjwOfMpq1piwOgAj6q2sJ-qbDzaLOk	http://purl.org/np/RAEpHUXRKtaLE3Z24sgIUdaxwTBsK2bjshyq9yF00145Y
http://purl.org/np/RA22JAQihYeiJkNIjvwnxLPmjuG74yPcRXpPyVX8DV6fA	http://purl.org/np/RAFQovt9yQD7nZ2tdZ9_Uhpb7CsfT3k64pK7dh63xd-50
http://purl.org/np/RA22JAQihYeiJkNIjvwnxLPmjuG74yPcRXpPyVX8DV6fA	http://purl.org/np/RAodU4AmRjfzyjwtJK3luO0iyRJJPUBjkijKWdlMHvack
http://purl.org/np/RAoo8EvTgfkxJw5SgZXbJvRl5nQG7ygeGaHp8Zud1U4Zw	http://purl.org/np/RA-jkb7qPNTSOe_EXltW_rlQWQ9x3_Y1KOzW6J_bbPz4U
http://purl.org/np/RAoo8EvTgfkxJw5SgZXbJvRl5nQG7ygeGaHp8Zud1U4Zw	http://purl.org/np/RAaOAF90U6YxAvnchfj0dRtT5HRz320Pz202aGap-VfuI
http://purl.org/np/RAoo8EvTgfkxJw5SgZXbJvRl5nQG7ygeGaHp8Zud1U4Zw	http://purl.org/np/RAFH8AVn-wnTcSGxvPZ1Uiy_AtOhINlynnAxxiCdcTVWU
http://purl.org/np/RAeRSya2qIYymsBxiqOZP_oaQpHXUVXiydKvPCFM-7DDQ	http://purl.org/np/RAPVWYH0x-xyDa9PfBcGUFly3m1FNEO43KG9s0uH-y6yo
http://purl.org/np/RA12lVwEtmddK9OwDkZQZlgJaOD2-0NXtAtO_jDaG-3VQ	http://purl.org/np/RAZVLqlkbwiX40n0GNxcxJany2Cw3oxMCrNuZtjBClryU
http://purl.org/np/RAbWbJCYlLhlYBDn9PVxdJP_WUbbi058aRcK-3sOJsRwY	http://purl.org/np/RAhnnsMWVM8M29NixCJfVDLWzRzwwCPnUD7LI2kxT-FME
http://purl.org/np/RAbWbJCYlLhlYBDn9PVxdJP_WUbbi058aRcK-3sOJsRwY	http://purl.org/np/RAlKYv_sE8qwiSqsRdcr7KrkU1bsqlqiFmhDPtPBwpLrM
http://purl.org/np/RAn15vsPJEVdJvjNKtBPo_oadtjeP9oc3Si-69FiJ4poQ	http://purl.org/np/RA9pwySo43TIfbvPuhK4ZuisvMsDvZ6TeR5N6MNKft8Nw
http://purl.org/np/RAn15vsPJEVdJvjNKtBPo_oadtjeP9oc3Si-69FiJ4poQ	http://purl.org/np/RAlfRfPak2jsyyVy4knjOmxQSYtociP8Cc0O7gemMtqQY
http://purl.org/np/RAn15vsPJEVdJvjNKtBPo_oadtjeP9oc3Si-69FiJ4poQ	http://purl.org/np/RAOxICL4ULhzr5mxC9cyzStCBtpoETQGin6Vr-Ns7JNtA
http://purl.org/np/RAgoIxfXPqNDY8vnK2EmBQDAFwuFIDJtfaMplTvPMq3pg	http://purl.org/np/RAkCjYmMU3obIrC4IpwUw84JW1ymd312yz0N0g-R9yes0
http://purl.org/np/RAgoIxfXPqNDY8vnK2EmBQDAFwuFIDJtfaMplTvPMq3pg	http://purl.org/np/RAcPa1aO8kAt8QYwjQoJq-PIzYvo0jCzYrAiOX_XOyk1w
http://purl.org/np/RABzhulhaPhOzo9MxWxl230N72-azdlpMNwu_HtDqsuUc	http://purl.org/np/RA5Txa3acYP9_MUWEw7s7wenDTB1QXNMB7UehJW-2E-_8
http://purl.org/np/RAMgThXW6xx8QiPmW9VhVuxWCN2ZWe-pmxDcFfdx_A7z0	http://purl.org/np/RAEpHUXRKtaLE3Z24sgIUdaxwTBsK2bjshyq9yF00145Y
http://purl.org/np/RAMgThXW6xx8QiPmW9VhVuxWCN2ZWe-pmxDcFfdx_A7z0	http://purl.org/np/RAlm6vh2zpFLg189qrDYPtppkL790Pqaw-q2KUhyfJtRY
http://purl.org/np/RAMgThXW6xx8QiPmW9VhVuxWCN2ZWe-pmxDcFfdx_A7z0	http://purl.org/np/RAaEkIiJLmBJP5kK3JdYjseCRqwutYbdnI8Q3VbzrK9VA
