# Supplementary material for: Nanopublication-based semantic publishing and reviewing: a field study with formalization papers
Source: PeerJ Comput Sci. 2023 Feb 21;9:e1159. doi: 10.7717/peerj-cs.1159 (PMC10280262; doi:10.7717/peerj-cs.1159)
Supplement: Supplemental Information 1 — This repository contains data and code (SPARQL queries and scripting) to extract the published formalization articles (in the form of nanopublications) from the nanopublication decentralized network. It also contains the scripts made for the automatic visualization of these nanopublications in the form of a graph and a script to create the index for these nanopublications.These formalization articles will be published in the IOS Press journal Data Science, in a special issue with formalization articles in late March 2022. See https://github.com/LaraHack/fpsi_analytics [file peerj-cs-09-1159-s001.zip › fpsi_analytics-main/sparql-results/updated-to-superpattern_x.csv]

http://purl.org/np/RAyg4UgIVovBGia-hk4qEuRzOq14fcOlYAclC6YGQaVYU	http://purl.org/np/RAokVMmiZSbRh01diNeJLum4p13kUd-NZjGFuVtxVz4Bs
http://purl.org/np/RAxBBJ2WkonyQNlXfdCAOaCi64J_xqgVGeaLjVQow9M88	http://purl.org/np/RAxxJWyH8OdTJLs-ZY1q5jVq1OWFNOoLFvwEcUFyR8EEo
http://purl.org/np/RA1FoHM9lwJ1XAV1eB871XcMAKfod73G_i4YtgoLpJVH0	http://purl.org/np/RAmfrSLt-WVQVNTrJi6IlNk3ZiQyYBds0NYGJpUEsPjfI
http://purl.org/np/RAx3fM5SIMEqjkFZ8mCTjaJu7omZ6IBynsezbyOU65D7o	http://purl.org/np/RAN_chNfWR9hbEkfjwOfMpq1piwOgAj6q2sJ-qbDzaLOk
http://purl.org/np/RAmG2bXxwkIzARk4Mda-lqZU0RVnkpX7hUHBIPcdLHQUU	http://purl.org/np/RA5rRFy9eDTZSTyVeuTrAO7aCg_JPcq1cVmWWjc-kjFOM
