# Supplementary material for: Nanopublication-based semantic publishing and reviewing: a field study with formalization papers
Source: PeerJ Comput Sci. 2023 Feb 21;9:e1159. doi: 10.7717/peerj-cs.1159 (PMC10280262; doi:10.7717/peerj-cs.1159)
Supplement: Supplemental Information 1 — This repository contains data and code (SPARQL queries and scripting) to extract the published formalization articles (in the form of nanopublications) from the nanopublication decentralized network. It also contains the scripts made for the automatic visualization of these nanopublications in the form of a graph and a script to create the index for these nanopublications.These formalization articles will be published in the IOS Press journal Data Science, in a special issue with formalization articles in late March 2022. See https://github.com/LaraHack/fpsi_analytics [file peerj-cs-09-1159-s001.zip › fpsi_analytics-main/sparql-results/updated.csv]

update_np	newversion_update_np
http://purl.org/np/RAh1GOK4_HhqeUeJhIyV_DDCFFTY9jeeiKWgbSzooWEi4	http://purl.org/np/RAoo8EvTgfkxJw5SgZXbJvRl5nQG7ygeGaHp8Zud1U4Zw
http://purl.org/np/RASPvPrnUq6SOsOkrgOsUvRbsfmC7dHd73FgUA6oRmlGg	http://purl.org/np/RA12lVwEtmddK9OwDkZQZlgJaOD2-0NXtAtO_jDaG-3VQ
http://purl.org/np/RAp7Xi0Qtv5aHY1hXJ1FayaIQrGNNv9NW3xBC7gipklVk	http://purl.org/np/RAokVMmiZSbRh01diNeJLum4p13kUd-NZjGFuVtxVz4Bs
http://purl.org/np/RA7MgxMCcVykE2RBJHm-Ou_CuuhPXqfcinswtIfjXReOc	http://purl.org/np/RAbWbJCYlLhlYBDn9PVxdJP_WUbbi058aRcK-3sOJsRwY
http://purl.org/np/RAB_yY8X4BUuS9HMBso8SvvPfBX31cb8cCv41SgfyMBew	http://purl.org/np/RAn15vsPJEVdJvjNKtBPo_oadtjeP9oc3Si-69FiJ4poQ
http://purl.org/np/RA0HU7k7XUj81ioBftZFk7ywHx5uBBlVgXduglUYgyW5w	http://purl.org/np/RAgoIxfXPqNDY8vnK2EmBQDAFwuFIDJtfaMplTvPMq3pg
http://purl.org/np/RA2hde9hXKfi0juhaF7yWd1aKsyZknPYj2Od-rLlAKmSM	http://purl.org/np/RABzhulhaPhOzo9MxWxl230N72-azdlpMNwu_HtDqsuUc
http://purl.org/np/RAN_chNfWR9hbEkfjwOfMpq1piwOgAj6q2sJ-qbDzaLOk	http://purl.org/np/RAMgThXW6xx8QiPmW9VhVuxWCN2ZWe-pmxDcFfdx_A7z0
http://purl.org/np/RA22JAQihYeiJkNIjvwnxLPmjuG74yPcRXpPyVX8DV6fA
http://purl.org/np/RAoo8EvTgfkxJw5SgZXbJvRl5nQG7ygeGaHp8Zud1U4Zw
http://purl.org/np/RAXkuXJ4IK10Ai9F39_tOFDy6ewi7znau6OQhUEXP4nPc
http://purl.org/np/RAeRSya2qIYymsBxiqOZP_oaQpHXUVXiydKvPCFM-7DDQ
http://purl.org/np/RAgoIxfXPqNDY8vnK2EmBQDAFwuFIDJtfaMplTvPMq3pg
http://purl.org/np/RAMgThXW6xx8QiPmW9VhVuxWCN2ZWe-pmxDcFfdx_A7z0
http://purl.org/np/RA12lVwEtmddK9OwDkZQZlgJaOD2-0NXtAtO_jDaG-3VQ
http://purl.org/np/RAyg4UgIVovBGia-hk4qEuRzOq14fcOlYAclC6YGQaVYU
http://purl.org/np/RABzhulhaPhOzo9MxWxl230N72-azdlpMNwu_HtDqsuUc
http://purl.org/np/RAXVRaFjWDlX5cZcVRXETaEIAx6QAyLK5JCrzDP-yDp9U
http://purl.org/np/RAbWbJCYlLhlYBDn9PVxdJP_WUbbi058aRcK-3sOJsRwY
http://purl.org/np/RAn15vsPJEVdJvjNKtBPo_oadtjeP9oc3Si-69FiJ4poQ
