# Supplementary material for: Nanopublication-based semantic publishing and reviewing: a field study with formalization papers
Source: PeerJ Comput Sci. 2023 Feb 21;9:e1159. doi: 10.7717/peerj-cs.1159 (PMC10280262; doi:10.7717/peerj-cs.1159)
Supplement: Supplemental Information 2 [file peerj-cs-09-1159-s002.zip]

Archive with 55 entries (49 files):
- formalization_papers_supplemental-main/
- formalization_papers_supplemental-main/README.md
- formalization_papers_supplemental-main/accepted_submissions/
- formalization_papers_supplemental-main/accepted_submissions/s10_Michel_Dumontier.docx
- formalization_papers_supplemental-main/accepted_submissions/s10_Michel_Dumontier.pdf
- formalization_papers_supplemental-main/accepted_submissions/s11_Núria_Queralt_Rosinach.docx
- formalization_papers_supplemental-main/accepted_submissions/s11_Núria_Queralt_Rosinach.pdf
- formalization_papers_supplemental-main/accepted_submissions/s12_Ricardo_Usbeck.docx
- formalization_papers_supplemental-main/accepted_submissions/s12_Ricardo_Usbeck.pdf
- formalization_papers_supplemental-main/accepted_submissions/s13_Russell_Bainer.docx
- formalization_papers_supplemental-main/accepted_submissions/s13_Russell_Bainer.pdf
- formalization_papers_supplemental-main/accepted_submissions/s14_Valentin_Groues&Carlos_Vega&Venkata_Satagopam.docx
- formalization_papers_supplemental-main/accepted_submissions/s14_Valentin_Groues&Carlos_Vega&Venkata_Satagopam.pdf
- formalization_papers_supplemental-main/accepted_submissions/s15_Victor_de_Boer.docx
- formalization_papers_supplemental-main/accepted_submissions/s15_Victor_de_Boer.pdf
- formalization_papers_supplemental-main/accepted_submissions/s1_Amelia_Joslin.docx
- formalization_papers_supplemental-main/accepted_submissions/s1_Amelia_Joslin.pdf
- formalization_papers_supplemental-main/accepted_submissions/s2_Nolan_Nichols.docx
- formalization_papers_supplemental-main/accepted_submissions/s2_Nolan_Nichols.pdf
- formalization_papers_supplemental-main/accepted_submissions/s3_Daniel_Mietchen.docx
- formalization_papers_supplemental-main/accepted_submissions/s3_Daniel_Mietchen.pdf
- formalization_papers_supplemental-main/accepted_submissions/s4_Friederike_Ehrhart&Chris_Evelo.docx
- formalization_papers_supplemental-main/accepted_submissions/s4_Friederike_Ehrhart&Chris_Evelo.pdf
- formalization_papers_supplemental-main/accepted_submissions/s5_George_Patrinos.docx
- formalization_papers_supplemental-main/accepted_submissions/s5_George_Patrinos.pdf
- formalization_papers_supplemental-main/accepted_submissions/s6_Margherita_Martorana.docx
- formalization_papers_supplemental-main/accepted_submissions/s6_Margherita_Martorana.pdf
- formalization_papers_supplemental-main/accepted_submissions/s7_Daniel_Mietchen&Lyubomir_Penev&Mariya_Dimitrova.docx
- formalization_papers_supplemental-main/accepted_submissions/s7_Daniel_Mietchen&Lyubomir_Penev&Mariya_Dimitrova.pdf
- formalization_papers_supplemental-main/accepted_submissions/s8_Mariya_Dimitrova.docx
- formalization_papers_supplemental-main/accepted_submissions/s8_Mariya_Dimitrova.pdf
- formalization_papers_supplemental-main/accepted_submissions/s9_Matthew_Brauer.docx
- formalization_papers_supplemental-main/accepted_submissions/s9_Matthew_Brauer.pdf
- formalization_papers_supplemental-main/call_for_papers/
- formalization_papers_supplemental-main/call_for_papers/call_for_papers_DS_special_issue.pdf
- formalization_papers_supplemental-main/call_for_papers/initial_presentation_about_DS_special_issue.pdf
- formalization_papers_supplemental-main/nanopubs/
- formalization_papers_supplemental-main/nanopubs/cd-responses.trig
- formalization_papers_supplemental-main/nanopubs/cd-reviews.trig
- formalization_papers_supplemental-main/nanopubs/classdefs.trig
- formalization_papers_supplemental-main/nanopubs/decision.trig
- formalization_papers_supplemental-main/nanopubs/sp-responses.trig
- formalization_papers_supplemental-main/nanopubs/sp-reviews.trig
- formalization_papers_supplemental-main/nanopubs/submissions.trig
- formalization_papers_supplemental-main/nanopubs/superpatterns.trig
- formalization_papers_supplemental-main/nanopubs/updated.trig
- formalization_papers_supplemental-main/questionnaire/
- formalization_papers_supplemental-main/questionnaire/questionnaire_form.pdf
- formalization_papers_supplemental-main/questionnaire/questionnaire_responses.csv
- formalization_papers_supplemental-main/questionnaire/questionnaire_responses.ods
- formalization_papers_supplemental-main/questionnaire/questionnaire_responses.pdf
- formalization_papers_supplemental-main/questionnaire/questionnaire_responses.xlsx
- formalization_papers_supplemental-main/visualization/
- formalization_papers_supplemental-main/visualization/np-graph.pdf
- formalization_papers_supplemental-main/visualization/np-graph.svg
