# Supplementary material for: Nanopublication-based semantic publishing and reviewing: a field study with formalization papers
Source: PeerJ Comput Sci. 2023 Feb 21;9:e1159. doi: 10.7717/peerj-cs.1159 (PMC10280262; doi:10.7717/peerj-cs.1159)
Supplement: Supplemental Information 2 [file peerj-cs-09-1159-s002.zip › formalization_papers_supplemental-main/README.md]

### Supplemental material of "Nanopublication-Based Semantic Publishing and Reviewing: A Field Study with Formalization Papers" 


by Bucur, C.I, Kuhn, T., Ceolin, D., van Ossenbruggen, J. 
